# Supplementary material for: Distinct ontogenetic lineages dictate cDC2 heterogeneity
Source: Nat Immunol. 2024 Feb 13;25(3):448–61. doi: 10.1038/s41590-024-01745-9 (PMC10907303; doi:10.1038/s41590-024-01745-9)
Supplement: Supplementary file 2 — DEGs obtained using bulk RNA-seq analysis among splenic cDC2As and cDC2Bs from mice. [file 41590_2024_1745_MOESM2_ESM.xlsx]

## Sheet: ED Fig. 2a
Gene	Sample
	cDC2A_1	cDC2A_2	cDC2A_3	cDC2B_1	cDC2B_2	cDC2B_3
Psap	12.4752	12.4677	12.4699	13.8426	13.7295	14.0095
Lyz2	9.56885	9.8157	9.86682	16.9269	12.7034	16.8335
Fth1	12.6245	12.6873	12.7994	13.3666	13.3306	13.5098
Wdfy4	12.9117	12.8882	12.5859	12.0149	12.0112	12.2937
Mpeg1	10.8123	10.8219	10.8758	11.9344	11.991	11.6861
Clec9a	10.64	10.6396	10.6428	11.7806	11.1587	11.1187
Zeb2	10.8716	11.0138	11.3992	12.3379	12.4619	12.5199
Fos	11.4767	11.5604	11.6574	12.0104	12.1891	12.4088
Vim	10.9201	11.0895	10.9239	11.8857	11.3226	11.9724
Caprin1	11.868	11.5325	12.1681	11.1977	11.0794	11.0071
Adam19	11.2776	11.4547	11.0586	10.6568	10.6173	10.4478
Birc6	11.9497	11.9382	11.6249	11.0786	11.0425	10.9208
Itpr1	11.2949	10.9254	11.033	10.506	10.5313	10.6048
Tbc1d4	12.0513	11.3792	11.354	10.6534	10.4891	10.6524
Birc3	10.394	10.145	10.2133	10.9108	11.4242	10.9783
Mef2c	11.2693	11.2733	11.1088	10.2491	10.2648	10.3295
Zbtb46	11.3904	10.95	10.7667	10.1585	10.3139	10.2102
Ccr2	9.49815	9.49609	9.53728	10.4965	10.7847	10.6972
Lyz1	6.27639	6.26453	6.26645	10.6792	11.1717	9.19463
Rasgrp4	9.95566	10.577	9.90044	9.05369	9.18817	9.21431
Nfe2l2	9.1745	8.78486	8.98009	10.9471	10.841	11.0472
Arap2	11.2074	10.0105	10.7192	8.56197	8.57701	9.10067
Lrba	10.6354	10.2082	10.0627	9.30705	9.30542	9.4451
Strbp	9.73054	9.88787	9.60305	9.22998	9.10866	9.12673
Spty2d1	8.65162	8.71885	8.63341	9.84698	10.4502	9.87413
Siglecg	9.26562	9.32839	9.95066	8.87698	8.81098	8.81135
Cd81	7.44585	7.44343	7.86431	9.64045	9.31602	9.8952
Arhgap11a	10.4092	9.91159	9.52641	8.92941	8.84921	8.83187
Hmgb2	9.57369	9.45183	10.1757	8.84383	8.50839	8.44818
Kif11	9.91159	9.14751	9.00879	8.29414	8.278	8.27493
Cnot3	9.97755	9.08995	9.24065	8.58668	8.70492	8.58973
Wfdc17	7.01507	7.01836	7.04266	9.47481	8.89246	9.36807
Zeb1	10.0245	9.30117	9.35586	8.89872	8.92909	8.72796
Mef2d	9.42209	9.76617	8.97064	8.22404	8.09914	8.09269
Zmym3	9.96606	8.7363	7.96231	7.43801	7.43807	7.58078
Sowahc	7.43676	8.14646	7.73106	10.0437	8.74992	9.10798
Cox7a2l	8.58589	8.76844	8.40744	9.5984	9.09944	9.57362
Pprc1	7.48966	7.37462	7.33377	9.30089	8.46864	8.09732
Wbp11	8.71292	8.28069	7.80571	6.86891	6.85666	6.74293
Rac2	8.79278	8.69942	8.91724	8.05081	8.00521	7.99089
Arid5a	5.847	5.8467	6.00289	7.37401	7.37005	8.38699
Mrpl37	8.32467	7.27447	8.139	6.55142	6.55272	6.55424
Ctnnd2	8.10946	8.04561	7.20441	6.8008	6.80715	6.80098
Lilrb4a	6.51601	6.51585	6.74475	8.93793	8.89612	8.64295
Dscam	8.88257	8.46364	8.60122	6.4101	6.41021	6.42968
Mis18bp1	7.70067	7.30925	7.56056	6.4029	6.41091	6.40312
Iffo1	5.98206	5.94073	6.02274	6.5398	7.07592	7.6566
Pot1a	7.91992	7.90741	9.24467	6.70372	6.70381	6.70392
Gm7457	4.1801	4.16649	4.17216	4.13752	4.13812	4.13883
Usp37	7.51246	7.46278	7.35065	6.48089	6.49749	6.47469
Bub3	9.15083	8.42185	7.90045	6.8145	6.79578	6.74939
Stard4	7.67493	8.07267	6.9361	5.98968	5.97265	5.99747
Gpd1l	8.84	8.93372	8.35723	7.32285	7.00621	7.01734
Orai1	5.6255	5.5509	5.56169	6.45044	6.3254	7.58196
Ptpn3	5.62004	5.87861	6.64849	5.24364	5.24383	5.24406
Dnajc9	7.76029	7.51176	6.54996	5.87193	5.88324	5.89873
Lmnb1	8.29693	8.2036	7.14928	6.78665	6.79185	6.9146
Mff	6.78829	6.83442	6.77601	7.72571	8.41886	8.92143
Dtx1	8.08108	7.65174	7.43826	5.37093	5.37111	5.37132
Commd6	6.58328	6.78135	7.66723	6.08882	6.04777	6.04792
Mina	7.70878	7.36099	7.98307	6.48441	6.47772	6.48766
C3	5.07912	5.07316	5.10482	8.6635	7.35525	7.5499
Rrm2	7.94653	7.81307	6.84294	6.46018	6.51741	6.45351
Poglut1	6.67238	6.67227	6.6768	8.74419	8.56649	7.93433
Ace	4.87466	4.8677	4.87059	7.93065	7.46813	8.38565
Avpi1	8.74064	7.9798	7.39118	6.25449	6.21819	6.20888
Eif4a3	8.83353	8.50599	7.61909	7.01817	6.90016	6.8304
Nans	5.45778	5.42433	5.42633	6.29709	6.62971	6.78999
Hmg20a	7.84246	7.5878	6.42037	5.98182	6.01507	5.98215
Tacc3	8.77939	8.59953	7.24179	6.1855	6.12056	6.11013
Ncdn	7.45961	6.25331	6.36304	5.65009	5.74742	5.6659
Ube2e2	6.66897	7.55321	6.62267	5.44141	5.4416	5.45959
Mroh1	6.70964	6.34185	6.87653	5.89328	5.92872	5.8978
Ddx58	5.96144	6.27855	6.11829	7.22839	7.68341	8.34833
Gm15261	7.43692	6.51837	7.65976	5.14766	5.11903	5.11929
Cit	8.70743	7.19283	7.4757	5.98023	5.99191	6.02119
Inpp4b	5.18776	5.18211	5.17012	7.34806	6.27114	7.1039
Gm26869	6.93233	6.71448	5.97955	5.60351	5.49035	5.50811
Klri2	7.93391	7.52563	6.21666	5.51053	5.51072	5.54583
Fam206a	6.9152	7.53683	6.61674	5.58274	5.57104	5.58836
Mfsd5	5.4975	5.4823	5.53013	7.88247	7.78426	7.5936
Kpna2	6.22205	6.48634	6.28329	5.64935	5.63802	5.63823
Numb	7.30235	6.26065	5.95998	5.45364	5.40323	5.40347
Shfm1	7.75307	8.21264	7.83047	6.74882	6.74029	6.69055
4930594C11Rik	4.71991	4.69641	4.69663	6.34477	7.63874	6.62793
Exosc8	7.29833	7.6322	7.11023	6.17231	6.04616	6.05948
Prr11	8.01963	6.37815	7.74975	5.49311	5.53924	5.49356
Ttll3	7.81318	7.35514	7.33137	5.16829	5.17155	5.15376
Cluh	5.3927	5.39232	5.43105	7.45257	6.63897	7.05906
Vav3	8.07912	7.23616	7.10069	6.51189	6.64542	6.67327
Arhgef18	6.78473	6.70787	5.77891	4.84651	4.86894	4.87357
Zkscan17	5.32887	5.32847	5.32864	6.72104	7.34185	7.82852
Arhgap15os	7.18024	6.98612	5.33081	3.69591	3.66236	3.75704
Morf4l2	7.55536	7.49444	7.25889	6.6135	6.45575	6.46761
Abca1	3.51685	3.49995	3.507	5.53981	5.85083	9.18643
Gm7609	7.09254	6.62847	7.22225	5.26386	5.38138	5.26438
Echdc1	6.35707	6.61785	6.03161	4.77559	4.77587	4.77621
Tle1	5.05718	5.05673	5.20267	6.45625	6.84574	7.54909
Naip2	5.35949	5.32534	5.3255	7.84738	7.00356	7.28797
Ryr3	7.49005	7.68457	6.20297	4.39908	4.74674	4.72064
Il1rn	3.18682	3.18477	3.18562	6.97679	8.53964	12.7413
Dis3l2	6.24947	7.42793	6.43273	5.19509	5.04604	5.17737
Ccl22	4.0249	4.024	4.05539	5.31725	5.53755	5.12303
Idh1	4.4369	4.45604	4.8936	7.4152	5.99343	6.33312
Abhd4	5.64097	5.31958	6.77618	4.27687	4.25121	4.25167
Maf1	6.51203	6.64949	7.21471	4.444	4.49916	4.47812
Hmga1	6.5722	5.73645	6.34279	4.8775	4.86315	4.89409
Zfp322a	6.20632	6.0793	5.54622	4.88614	4.88644	4.94121
Ccdc59	7.6815	7.75354	6.16267	5.01557	5.01587	5.04247
Chek1	6.49275	5.99445	6.43675	4.85734	4.81922	4.81958
Ifitm1	5.3539	5.88047	4.8802	3.69869	3.66179	3.71575
Trim5	7.1717	6.50275	5.33659	4.19032	4.25658	4.65895
Ceacam16	6.71041	5.62802	6.86285	4.80133	4.44141	4.41265
Zfp770	6.9525	6.6666	7.0264	4.60686	4.60721	4.60761
Gm8797	5.4441	5.4416	5.61399	7.12404	6.63846	6.25323
Tcf7	5.46881	5.11398	6.51661	4.06229	4.00283	4.00336
Ggct	6.21733	4.81672	5.25699	2.75752	3.39738	2.6934
Nrp2	4.19964	4.23379	4.19331	6.14518	6.56832	5.66692
Golga1	7.16393	6.64549	7.07177	5.09625	5.13216	5.07051
Smok4a	2.90678	2.90395	2.90512	8.86381	8.25666	10.5877
Unc13a	3.39079	3.43057	3.38995	4.40043	5.3749	7.1325
Kif22	4.7223	4.34937	4.23889	3.44795	3.44866	3.44949
Gm9385	5.64908	5.64894	5.72983	6.50868	6.0873	6.43978
Cyb5r1	4.45514	4.45439	4.48034	6.14479	5.2082	5.93569
Msr1	2.06325	2.06031	2.25884	7.09404	6.1657	4.61188
Aven	6.40555	5.44072	5.88081	3.50399	3.50461	3.56554
Ube2c	6.54389	6.11936	6.3591	4.75423	4.75909	4.73256
Mios	3.66016	3.65908	3.65953	5.5665	6.62854	5.44426
Got1	4.28473	4.14411	4.11899	6.67417	5.78704	6.18131
Tomm40	4.07447	4.12506	4.26598	5.51421	6.23922	6.34805
Mettl10	6.54492	6.25865	5.23366	4.16769	4.20505	4.16875
Gm44663	6.21602	4.88734	5.44372	3.65219	3.65279	3.70989
Tmem35b	5.95809	6.22483	5.4381	3.75512	3.75569	3.75636
Aida	7.00304	7.05389	6.2715	4.32931	4.29969	4.30027
Ccnh	4.333	4.33214	4.3325	5.5321	5.18212	5.53248
Tmtc2	3.46277	3.46156	3.83865	5.29297	6.22322	5.37832
P2ry12	2.59929	2.59748	2.59823	5.30196	4.82089	3.85402
Tarm1	2.99504	2.91702	2.9178	5.42902	5.82988	6.41274
Tpk1	5.02094	5.06343	6.21246	3.80294	3.84984	3.85932
Pde3b	6.04761	4.742	4.17158	3.75668	3.75731	3.81451
Zfp521	4.2756	4.51343	3.97677	2.71012	2.71142	2.71294
Cox19	5.28096	5.92772	4.42987	3.12908	3.12992	3.20894
Hmgn3	4.31721	5.20867	6.23717	3.77858	3.77922	3.77997
Zfp764	3.95033	3.46884	4.1013	2.06592	2.06745	2.06923
Srd5a3	3.29504	3.29364	3.29422	4.95471	4.76322	4.71881
Ifi204	3.08302	3.0814	3.08207	5.22185	5.20361	5.6048
H2afv	4.26339	4.74583	6.08115	3.5974	3.59813	3.59898
