# Supplementary material for: Distinct ontogenetic lineages dictate cDC2 heterogeneity
Source: Nat Immunol. 2024 Feb 13;25(3):448–61. doi: 10.1038/s41590-024-01745-9 (PMC10907303; doi:10.1038/s41590-024-01745-9)
Supplement: Supplementary file 3 — Comet analysis listing putative surface markers for clusters 0, 1, 2, 3, 6 and 7 of the scRNA-seq analysis of pre-cDCs from the bone marrow, spleen and lung of mice. [file 41590_2024_1745_MOESM3_ESM.xlsx]

## Sheet: cluster_0_singleton_positive_ma
gene_1	mHG_stat	mHG_pval	mHG_cutoff	cutoff_val	t_stat	t_pval	w_stat	w_pval	Log2FoldChange	Log2FoldChangeAbs	TP	TN	q_value	hgrank	fcrank	rank	Plot
BST2	4.8e-261	1.02e-258	1666	13.001	39.763	7.75e-234	34.6243	1.09e-262	1.32964	1.32964	0.874737	0.726767	3.93e-256	1	3	1	1
LGALS1	6.62e-179	1.38e-176	1822	8.001	27.5282	5.94e-134	29.5625	4.53e-192	1.26979	1.26979	0.841053	0.665249	3.05e-174	2	4	2	1
CD200R1	1.87e-46	2.21e-44	1560	0.001	10.4617	1.02e-24	12.1998	3.11e-34	0.851157	0.851157	0.587368	0.67212	1.89e-42	5	12	3	1
APOD	1.08e-25	7.74e-24	539	0.001	6.13938	1.08e-09	6.47938	9.21e-11	1.0965	1.0965	0.241053	0.89856	3.62e-22	11	7	4	1
IGSF8	2.02e-33	1.82e-31	1661	0.001	11.5246	2.48e-29	11.4982	1.35e-30	0.900043	0.900043	0.581053	0.637107	1.28e-29	7	11	5	1
SELL	1.84e-39	1.91e-37	1410	1.001	12.2063	1.47e-32	13.7565	4.66e-43	0.843105	0.843105	0.522105	0.700916	1.55e-35	6	13	6	1
CNP	1.03e-30	8.69e-29	912	1.001	11.9325	3.38e-31	11.934	7.87e-33	0.81025	0.81025	0.365263	0.815118	5.59e-27	8	15	7	1
CTSB	1.6e-62	2.35e-60	902	4.001	15.683	4.91e-51	17.1944	2.93e-66	0.722037	0.722037	0.417895	0.834751	3.3e-58	4	19	8	1
CD33	3.59e-30	2.98e-28	1360	0.001	8.23828	3.9e-16	9.31767	1.19e-20	0.722797	0.722797	0.494737	0.70877	1.84e-26	9	18	9	1
CD7	1.99e-70	3.13e-68	1701	10.001	21.0777	8.87e-89	19.657	5.03e-86	0.675291	0.675291	0.655789	0.647251	5.36e-66	3	25	10	1
CD164	1.55e-24	1.07e-22	1780	0.001	9.45741	1.26e-20	9.62221	6.44e-22	0.679479	0.679479	0.582105	0.598495	4.72e-21	12	23	11	1
LRP1	7.42e-13	2.77e-11	689	0.001	5.46864	5.33e-08	4.73965	2.14e-06	0.67596	0.67596	0.250526	0.852421	6.78e-10	21	24	12	1
CD37	1.01e-19	5.7e-18	1401	1.001	9.15364	1.91e-19	9.77601	1.43e-22	0.555799	0.555799	0.461053	0.684882	1.87e-16	14	35	13	1
CMTM3	8.65e-17	4.21e-15	681	1.001	8.26878	3.09e-16	8.24584	1.64e-16	0.568337	0.568337	0.252632	0.855694	1.25e-13	18	33	14	1
L1CAM	1.96e-21	1.19e-19	827	1.001	8.02744	1.99e-15	8.88659	6.3e-19	0.540909	0.540909	0.286316	0.81839	4.68e-18	13	38	15	1
SMPD1	3.13e-06	5.37e-05	505	0.001	4.44635	9.46e-06	2.70462	0.00683827	0.666171	0.666171	0.169474	0.887435	0.00079781	29	26	16	1
HRH1	8.8e-12	3.01e-10	839	0.001	4.89399	1.09e-06	4.71617	2.4e-06	0.546267	0.546267	0.288421	0.815118	7.14e-09	22	37	17	1
RAMP1	3.3e-19	1.82e-17	1032	3.001	9.45272	1.29e-20	9.75229	1.8e-22	0.391689	0.391689	0.351579	0.771597	5.86e-16	15	56	18	1
CCR2	7.67e-17	3.73e-15	1785	3.001	8.41519	9.17e-17	9.59872	8.09e-22	0.39965	0.39965	0.556842	0.589005	1.13e-13	17	55	19	1
CTSD	2.7e-07	5.52e-06	970	0.001	4.41894	1.07e-05	3.69371	0.000221005	0.457474	0.457474	0.302105	0.776505	8.98e-05	27	49	20	1
LAMP2	1.73e-10	5.25e-09	1057	1.001	6.68771	3.24e-11	6.80791	9.9e-12	0.413828	0.413828	0.332632	0.757526	1.19e-07	23	53	21	1
TFRC	2.01e-06	3.57e-05	990	0.001	3.84015	0.000128406	3.2083	0.00133521	0.419607	0.419607	0.298947	0.768979	0.000534637	28	52	22	1
TNFSF9	9.1e-29	7.26e-27	1395	1.001	3.85886	0.000117766	9.98018	1.86e-23	0.309615	0.309615	0.462105	0.687173	4.15e-25	10	74	23	1
LDLR	2.52e-10	7.5e-09	637	1.001	3.91976	9.24e-05	4.82812	1.38e-06	0.35404	0.35404	0.207368	0.856021	1.65e-07	24	63	24	1
FCER1G	2.4e-13	9.26e-12	1726	19.001	13.0198	2.32e-37	10.6241	2.3e-26	0.321826	0.321826	0.515789	0.59555	2.42e-10	19	69	25	1
SPN	9.47e-08	2.07e-06	1698	0.001	4.4381	9.75e-06	4.64725	3.36e-06	0.346799	0.346799	0.495789	0.598495	3.48e-05	26	64	26	1
CD48	4.11e-18	2.14e-16	1340	6.001	9.29914	4.6e-20	10.2659	1e-24	0.306042	0.306042	0.437895	0.697644	6.75e-15	16	75	27	1
LAMP1	2.51e-13	9.68e-12	1748	1.001	6.49465	1.11e-10	7.63552	2.25e-14	0.315014	0.315014	0.535789	0.594568	2.49e-10	20	73	28	1
PTPRCAP	8.04e-06	0.000127484	1270	0.001	3.52201	0.000441244	3.5403	0.000399669	0.332973	0.332973	0.373684	0.700589	0.00183958	30	68	29	1
CD69	0.161677	0.467083	717	0.001	-2.81037	0.00497407	0.00721039	0.994247	-0.516791	0.516791	0.182105	0.82199	1	62	42	30	1
IFITM1	0.0600995	0.243172	798	0.001	-2.82911	0.00469529	0.721392	0.470668	-0.451038	0.451038	0.212632	0.804974	1	57	50	31	1
PGP	0.999973	1	973	0.001	-9.51207	3.89e-21	-4.90085	9.54e-07	-0.997026	0.997026	0.168421	0.733966	1	101	8	32	1
CD40	0.999988	1	958	0.001	-7.67798	2.32e-14	-5.1056	3.3e-07	-0.907423	0.907423	0.156842	0.735275	1	102	9	33	1
LAG3	4.84e-05	0.000650034	1319	0.001	-3.01692	0.00258131	1.65897	0.0971222	-0.286212	0.286212	0.376842	0.685537	0.00880397	32	79	34	1
CXCR4	0.999999	1	1132	0.001	-11.8016	1.74e-31	-6.61398	3.74e-11	-1.22458	1.22458	0.182105	0.686191	1	107	5	35	1
CCR5	0.00849482	0.055189	669	0.001	2.28205	0.0226391	1.14591	0.251834	0.341848	0.341848	0.184211	0.838351	0.546229	47	65	36	1
IFNAR1	2.59e-05	0.000370014	1545	0.001	3.12315	0.00182481	2.71898	0.00654844	0.262353	0.262353	0.426316	0.626963	0.00505577	31	83	37	1
SELPLG	2.05e-08	4.93e-07	1459	4.001	5.52676	3.78e-08	6.57236	4.95e-11	0.207245	0.207245	0.429474	0.656086	9.07e-06	25	90	38	1
PDIA4	1	1	1677	0.001	-11.3268	3.75e-29	-6.7488	1.49e-11	-0.903435	0.903435	0.330526	0.553992	1	108	10	39	1
SYNJ2BP	0.999463	0.999997	953	0.001	-6.60596	4.97e-11	-3.75616	0.000172538	-0.680903	0.680903	0.18	0.74411	1	96	22	40	1
PECAM1	0.00126292	0.0113926	761	0.001	2.30024	0.021574	1.80237	0.0714867	0.280388	0.280388	0.22	0.819372	0.13127	38	81	41	1
LAP3	0.999996	1	1059	0.001	-8.14809	6e-16	-4.8185	1.45e-06	-0.812357	0.812357	0.190526	0.712696	1	105	14	42	1
MYO9B	0.965331	0.998492	780	0.001	-4.94278	8.33e-07	-2.7747	0.00552527	-0.579625	0.579625	0.150526	0.791558	1	87	32	43	1
CD8A	1	1	1339	0.001	-13.7616	5.06e-42	-7.15491	8.37e-13	-1.49089	1.49089	0.236842	0.635471	1	118	2	44	1
CD82	1	1	1088	0.001	-11.4131	1.52e-29	-5.98788	2.13e-09	-1.12993	1.12993	0.183158	0.700916	1	117	6	45	1
LY6A	0.00205086	0.017154	673	0.001	1.25216	0.210692	1.62197	0.10481	0.24559	0.24559	0.193684	0.839987	0.191926	40	85	46	1
TRPV2	0.99359	0.99989	1013	0.001	-5.54242	3.37e-08	-3.27334	0.00106284	-0.556374	0.556374	0.203158	0.731675	1	91	34	47	1
IRAK2	0.0079959	0.0525264	853	0.001	2.45528	0.014196	1.42695	0.153594	0.282164	0.282164	0.233684	0.793521	0.526629	46	80	48	1
IL13RA1	0.000192792	0.00223082	1513	0.001	2.40288	0.0163855	2.62527	0.00865796	0.198968	0.198968	0.422105	0.636126	0.0289445	33	93	49	1
CD79B	0.999948	1	1071	0.001	-5.97944	2.64e-09	-3.88155	0.000103792	-0.620956	0.620956	0.208421	0.714332	1	100	27	50	1
HSPA9	0.99983	0.999999	1571	0.001	-7.49853	9.39e-14	-4.93	8.22e-07	-0.589666	0.589666	0.324211	0.586715	1	98	31	51	1
NR4A2	1	1	1293	0.001	-14.9484	3.77e-49	-8.27534	1.28e-16	-1.6008	1.6008	0.202105	0.639725	1	129	1	52	1
BTLA	1	1	1536	0.001	-8.71548	5.46e-18	-5.97191	2.34e-09	-0.714533	0.714533	0.296842	0.58966	1	111	20	53	1
NCKAP1L	1	1	1443	0.001	-9.57379	2.65e-21	-6.50265	7.89e-11	-0.790194	0.790194	0.265263	0.610275	1	115	17	54	1
ICOSL	1	1	1276	0.001	-8.50641	3.4e-17	-6.18913	6.05e-10	-0.800751	0.800751	0.224211	0.65216	1	116	16	55	1
ITGAL	0.999996	1	1483	0.001	-7.36483	2.52e-13	-4.98635	6.15e-07	-0.60386	0.60386	0.297895	0.60733	1	104	29	56	1
PSTPIP1	0.000266948	0.00296599	696	1.001	2.3083	0.0211134	2.4677	0.0135983	0.156004	0.156004	0.185263	0.829843	0.037847	34	101	57	1
SCARB1	0.00128762	0.0115601	1724	0.001	2.51216	0.0121021	2.46197	0.0138176	0.186907	0.186907	0.467368	0.581152	0.132213	39	97	58	1
GOLPH3	0.995956	0.999944	1206	0.001	-5.5205	3.83e-08	-3.6799	0.000233325	-0.501331	0.501331	0.244211	0.681283	1	93	43	59	1
IL17RA	0.00305189	0.0238758	589	1.001	2.45379	0.0142497	2.1786	0.0293615	0.188593	0.188593	0.164211	0.858312	0.260787	42	96	60	1
HMGB1	0.999919	1	1681	5.001	-12.1356	2.62e-33	-4.84129	1.29e-06	-0.526887	0.526887	0.358947	0.561518	1	99	39	61	1
NCOR2	0.900893	0.991605	770	0.001	-3.17609	0.00151836	-2.09545	0.0361314	-0.376637	0.376637	0.157895	0.79712	1	82	58	62	1
IL2RG	1	1	1328	1.001	-9.72609	6.7e-22	-7.0864	1.38e-12	-0.603349	0.603349	0.224211	0.635144	1	112	30	63	1
CSF1R	0.657441	0.924084	1416	0.001	-3.77622	0.000164062	-1.85819	0.0631416	-0.319082	0.319082	0.334737	0.640707	1	73	71	64	1
ECE1	0.978558	0.999296	1596	0.001	-5.24246	1.74e-07	-2.77284	0.005557	-0.409178	0.409178	0.367368	0.59195	1	90	54	65	1
P4HB	1	1	1055	1.001	-11.0581	8.15e-28	-6.61633	3.68e-11	-0.687556	0.687556	0.164211	0.705825	1	124	21	66	1
ANXA5	0.000862423	0.00819403	1239	6.001	3.42454	0.000631219	3.69578	0.00021921	0.104971	0.104971	0.333684	0.698298	0.096577	37	109	67	1
TNIP1	0.97824	0.999279	1141	0.001	-3.99869	6.62e-05	-2.60904	0.00907973	-0.384272	0.384272	0.245263	0.70288	1	89	57	68	1
KLRD1	0.815444	0.975518	1847	3.001	-6.55714	6.62e-11	-0.425606	0.670395	-0.321395	0.321395	0.445263	0.534031	1	77	70	69	1
PTPRO	0.000396615	0.00418985	1406	0.001	0.85131	0.394716	1.97974	0.0477325	0.0703294	0.0703294	0.390526	0.661322	0.0525945	35	114	70	1
ATP6AP2	0.00358573	0.0273507	1010	2.001	2.58332	0.00987577	2.90542	0.00366763	0.123993	0.123993	0.28	0.756545	0.291238	44	106	71	1
HSP90AA1	1	1	1772	5.001	-11.0062	1.28e-27	-7.32194	2.44e-13	-0.52224	0.52224	0.364211	0.533377	1	109	41	72	1
PTPRJ	0.0688342	0.26707	920	0.001	1.7551	0.0794542	0.9299	0.352423	0.19334	0.19334	0.243158	0.774542	1	58	94	73	1
SEMA4D	0.0155048	0.0887462	579	1.001	1.84938	0.064599	1.42764	0.153395	0.136197	0.136197	0.162105	0.860929	0.830449	49	103	74	1
NR3C1	0.00635867	0.0436197	884	1.001	1.80297	0.0715834	2.20222	0.0276497	0.113753	0.113753	0.236842	0.784359	0.446018	45	107	75	1
HNRNPU	1	1	1431	2.001	-11.309	5.31e-29	-7.22097	5.16e-13	-0.524039	0.524039	0.264211	0.613874	1	113	40	76	1
LSM1	0.993787	0.999894	1535	0.001	-4.78058	1.88e-06	-3.20508	0.00135027	-0.36702	0.36702	0.34	0.603403	1	92	61	77	1
RALA	1	1	1430	1.001	-11.4259	1.54e-29	-7.4188	1.18e-13	-0.611984	0.611984	0.268421	0.61551	1	125	28	78	1
AAMP	1	1	1121	1.001	-8.98776	5.5e-19	-6.45558	1.08e-10	-0.49591	0.49591	0.194737	0.693717	1	110	44	79	1
SLC3A2	0.999999	1	933	1.001	-7.13321	1.36e-12	-5.42739	5.72e-08	-0.482864	0.482864	0.168421	0.747055	1	106	48	80	1
TNFRSF18	0.816541	0.975826	780	0.001	-2.52668	0.0116036	-1.65279	0.0983745	-0.298323	0.298323	0.168421	0.79712	1	78	77	81	1
ITGAX	0.999643	0.999998	1132	1.001	-5.79074	8.27e-09	-5.40025	6.65e-08	-0.375683	0.375683	0.227368	0.700262	1	97	59	82	1
CD2BP2	0.833166	0.979491	904	0.001	-2.7399	0.0062065	-1.58356	0.113295	-0.288849	0.288849	0.201053	0.766688	1	79	78	83	1
FERMT3	1	1	1208	1.001	-9.57598	2.77e-21	-7.34903	2e-13	-0.546509	0.546509	0.210526	0.670157	1	122	36	84	1
CMTM7	0.00295096	0.0232574	1250	2.001	1.10073	0.271173	2.1364	0.0326472	0.0548253	0.0548253	0.332632	0.694372	0.256496	41	118	85	1
SYK	0.024802	0.126793	1853	0.001	1.52918	0.126424	1.5385	0.123928	0.111364	0.111364	0.486316	0.54483	1	51	108	86	1
LY9	0.493983	0.835119	1138	0.001	-2.05117	0.0403746	-0.829227	0.406976	-0.207108	0.207108	0.273684	0.712696	1	68	91	87	1
LY6E	0.000413144	0.00434034	1879	10.001	0.989005	0.322782	3.37546	0.000736928	0.0312663	0.0312663	0.515789	0.545484	0.0540442	36	125	88	1
CLPTM1	0.661471	0.925737	1073	0.001	-2.40267	0.0163753	-1.1012	0.27081	-0.228198	0.228198	0.253684	0.727749	1	74	87	89	1
CLIC4	0.9971	0.999966	826	1.001	-4.68117	3.06e-06	-3.63315	0.000279978	-0.334429	0.334429	0.162105	0.780105	1	94	67	90	1
TNFRSF13B	0.0200072	0.108174	1377	0.001	0.842656	0.399545	1.15334	0.24877	0.0731268	0.0731268	0.362105	0.661976	0.982475	50	112	91	1
EBAG9	0.748194	0.957202	773	0.001	-2.11219	0.0348058	-0.903595	0.36621	-0.241165	0.241165	0.18	0.80301	1	76	86	92	1
CD2AP	0.99999	1	1413	1.001	-6.25631	4.9e-10	-5.62497	1.86e-08	-0.363979	0.363979	0.284211	0.625982	1	103	62	93	1
PTPN11	0.920296	0.994162	1139	0.001	-2.84487	0.00449341	-1.6926	0.0905326	-0.265016	0.265016	0.26	0.708115	1	84	82	94	1
IL6RA	0.0122147	0.0737456	715	1.001	0.762509	0.445864	1.49865	0.133964	0.0518847	0.0518847	0.182105	0.822644	0.702859	48	119	95	1
NRP1	0.0332828	0.158291	892	0.001	0.639611	0.522519	0.625859	0.531408	0.0712563	0.0712563	0.233684	0.780759	1	54	113	96	1
LRP6	0.873952	0.987381	869	0.001	-2.00221	0.0454218	-1.47887	0.139175	-0.226891	0.226891	0.192632	0.775524	1	81	88	97	1
FCGR2B	0.935491	0.995882	1108	0.001	-2.38744	0.0170769	-2.14534	0.0319257	-0.248424	0.248424	0.241053	0.712369	1	86	84	98	1
LRPAP1	0.62384	0.909165	1210	0.001	-2.00696	0.0449084	-1.1037	0.269722	-0.177538	0.177538	0.287368	0.69339	1	71	99	99	1
HSPA8	1	1	1787	20.001	-13.1357	1.61e-38	-6.43547	1.23e-10	-0.43955	0.43955	0.36	0.52716	1	120	51	100
AIMP1	1	1	1189	2.001	-11.2572	1.18e-28	-7.96287	1.68e-15	-0.493227	0.493227	0.196842	0.67212	1	126	45	101
CD209A	0.00339742	0.0261283	1728	5.001	0.172253	0.863256	4.91643	8.81e-07	0.00894807	0.00894807	0.454737	0.575916	0.280154	43	130	102
M6PR	1	1	1728	1.001	-9.82399	2.45e-22	-6.84966	7.4e-12	-0.483055	0.483055	0.336842	0.539267	1	128	47	103
CMTM6	0.108171	0.362349	1098	0.001	0.647831	0.517187	0.713411	0.475591	0.0606668	0.0606668	0.286316	0.729712	1	59	116	104
SCARB2	0.032188	0.155046	1513	0.001	0.556351	0.578048	0.851019	0.394759	0.0441366	0.0441366	0.394737	0.627618	1	53	122	105
STK10	0.974444	0.999072	1250	0.001	-2.3907	0.0169272	-1.98124	0.0475649	-0.224022	0.224022	0.281053	0.678338	1	88	89	106
ITGB7	1	1	1397	2.001	-10.5014	3.23e-25	-7.70935	1.26e-14	-0.486732	0.486732	0.227368	0.613547	1	131	46	107
CLEC2D	0.28018	0.639872	1286	1.001	-1.02578	0.305148	-0.474328	0.635266	-0.0616446	0.0616446	0.309474	0.675393	1	64	115	108
CX3CR1	0.0296898	0.14528	1774	1.001	-0.353208	0.723973	2.13253	0.0329637	-0.0209122	0.0209122	0.462105	0.563154	1	52	127	109
CD47	0.0538269	0.224925	1403	8.001	1.11934	0.263164	1.18861	0.234595	0.0322395	0.0322395	0.358947	0.652487	1	55	124	110
ADAM10	0.234559	0.581041	1040	0.001	0.60065	0.54816	0.449068	0.653383	0.0602595	0.0602595	0.266316	0.742474	1	63	117	111
ATP5B	1	1	1482	5.001	-10.8734	6.33e-27	-7.04653	1.83e-12	-0.334911	0.334911	0.273684	0.600131	1	114	66	112
PSEN1	0.664256	0.926912	817	0.001	-1.05811	0.290167	-1.1927	0.232986	-0.126494	0.126494	0.183158	0.789594	1	75	105	113
ALCAM	0.549342	0.869965	1225	1.001	-1.26751	0.205151	-0.94848	0.342885	-0.0753446	0.0753446	0.289474	0.689136	1	70	111	114
CAST	0.14761	0.441692	605	1.001	0.623221	0.533229	0.715081	0.474559	0.0452313	0.0452313	0.158947	0.85144	1	61	120	115
IL10RA	0.654908	0.922979	1023	1.001	-1.67201	0.0947073	-1.14247	0.253259	-0.10485	0.10485	0.246316	0.741819	1	72	110	116
ITGB1	0.85281	0.98352	1307	1.001	-2.72663	0.0064625	-1.92248	0.0545458	-0.151346	0.151346	0.302105	0.66623	1	80	102	117
DDR1	0.0598718	0.242589	995	0.001	0.201672	0.840199	0.549419	0.582718	0.0210654	0.0210654	0.258947	0.754908	1	56	126	118
ITGB2	1	1	1813	1.001	-7.12046	1.57e-12	-6.97627	3.03e-12	-0.369729	0.369729	0.363158	0.519634	1	123	60	119
ERP29	0.931532	0.995457	1586	5.001	-5.71952	1.23e-08	-3.55281	0.000381137	-0.172575	0.172575	0.365263	0.594568	1	85	100	120
MSN	0.998915	0.999992	967	4.001	-5.35955	9.44e-08	-4.56193	5.07e-06	-0.20646	0.20646	0.186316	0.741492	1	95	92	121
BSG	0.904841	0.992151	1081	2.001	-3.03451	0.00244526	-2.24845	0.0245473	-0.131207	0.131207	0.24	0.720877	1	83	104	122
PGRMC1	0.473196	0.820951	833	0.001	0.387969	0.698094	-0.115286	0.908218	0.0445879	0.0445879	0.204211	0.790903	1	67	121	123
FURIN	0.143296	0.433674	800	0.001	-0.0399358	0.968149	0.34907	0.727037	-0.00475756	0.00475756	0.206316	0.802356	1	60	131	124
NOTCH2	0.498356	0.838151	807	2.001	-0.639289	0.522721	0.189606	0.849618	-0.0323284	0.0323284	0.188421	0.794503	1	69	123	125
CD53	0.303416	0.667174	856	3.001	0.382854	0.701879	0.357725	0.720549	0.0151069	0.0151069	0.211579	0.785668	1	65	128	126
EZR	0.370097	0.735796	1509	1.001	-0.178582	0.858289	-0.307654	0.758346	-0.0102426	0.0102426	0.370526	0.621401	1	66	129	127
RPL13A	1	1	1634	3.001	-8.95087	8.16e-19	-7.72047	1.16e-14	-0.31529	0.31529	0.308421	0.561191	1	130	72	128
H2-K1	1	1	1009	12.001	-10.1614	1.15e-23	-8.97628	2.8e-19	-0.304498	0.304498	0.171579	0.723168	1	127	76	129
H2-D1	1	1	897	23.001	-7.8012	1.03e-14	-7.21298	5.47e-13	-0.193121	0.193121	0.152632	0.753927	1	119	95	130
CORO1A	1	1	1621	15.001	-7.46291	1.25e-13	-6.38955	1.66e-10	-0.177689	0.177689	0.316842	0.568063	1	121	98	131

## Sheet: cluster_1_singleton_positive_ma
gene_1	mHG_stat	mHG_pval	mHG_cutoff	cutoff_val	t_stat	t_pval	w_stat	w_pval	Log2FoldChange	Log2FoldChangeAbs	TP	TN	q_value	hgrank	fcrank	rank	Plot
FN1	2.73e-43	2.23e-41	205	0.001	8.37515	3.21e-16	6.26544	3.72e-10	3.00371	3.00371	0.181818	0.973575	8.6e-39	3	1	1	1
IFITM3	5.68e-141	7.48e-139	1242	21.001	26.8456	7.74e-113	26.7696	7.31e-158	1.34058	1.34058	0.750784	0.773456	1.16e-135	1	3	2	1
THBD	1.39e-29	8.34e-28	278	0.001	7.58652	1.1e-13	5.69999	1.2e-08	2.31051	2.31051	0.188088	0.953088	1.84e-25	5	2	3	1
CD209A	1.02e-48	9.28e-47	1143	8.001	16.1532	7.22e-51	18.4023	1.26e-75	1.02115	1.02115	0.532915	0.76158	4.78e-44	2	7	4	1
TLR2	1.16e-21	5.24e-20	706	0.001	8.44884	1.56e-16	6.9713	3.14e-12	1.28168	1.28168	0.316614	0.850356	7.35e-18	8	4	5	1
MS4A6B	1.12e-35	7.86e-34	1116	1.001	12.032	1.03e-30	13.8126	2.14e-43	0.990248	0.990248	0.487461	0.760986	2.43e-31	4	8	6	1
PLAUR	1.11e-20	4.78e-19	415	1.001	7.16737	1.88e-12	7.0601	1.66e-12	1.19363	1.19363	0.203762	0.91538	5.67e-17	9	6	7	1
PTPRO	1.11e-21	5.01e-20	419	1.001	9.06419	9.73e-19	8.88225	6.55e-19	0.885548	0.885548	0.19906	0.913302	7.35e-18	7	10	8	1
CSF1R	9.09e-20	3.72e-18	573	1.001	7.3916	3.52e-13	7.6825	1.56e-14	0.703115	0.703115	0.23511	0.874406	4.1e-16	10	12	9	1
CX3CR1	1.37e-18	5.32e-17	1208	2.001	9.9983	2.71e-22	11.8367	2.52e-32	0.694768	0.694768	0.445141	0.725653	5.14e-15	11	14	10	1
CD40	7.48e-14	2.17e-12	958	0.001	5.04773	5.52e-07	5.65017	1.6e-08	0.696581	0.696581	0.357367	0.783254	1.46e-10	15	13	11	1
LGALS1	1.72e-24	8.71e-23	1258	13.001	10.3999	4.22e-24	13.8032	2.44e-43	0.54616	0.54616	0.487461	0.718824	1.49e-20	6	24	12	1
L1CAM	4.19e-15	1.33e-13	827	1.001	7.8079	1.75e-14	8.39019	4.85e-17	0.616315	0.616315	0.296238	0.81057	1.03e-11	13	19	13	1
CD44	8.47e-14	2.45e-12	977	1.001	7.11879	2.35e-12	8.24513	1.65e-16	0.617855	0.617855	0.358934	0.77791	1.58e-10	16	18	14	1
IL1R2	2.32e-09	4.47e-08	701	0.001	4.9238	1.04e-06	4.02104	5.79e-05	0.874263	0.874263	0.255486	0.840261	1.6e-06	24	11	15	1
IL13RA1	2e-10	4.29e-09	478	1.001	6.29227	5.09e-10	6.28862	3.2e-10	0.594598	0.594598	0.18652	0.893409	1.95e-07	20	22	16	1
LDLR	1.32e-09	2.6e-08	637	1.001	5.45683	6.48e-08	5.44609	5.15e-08	0.616229	0.616229	0.236677	0.855701	9.92e-07	23	20	17	1
FCER1G	2.88e-17	1.04e-15	1231	22.001	15.2151	2e-47	12.9766	1.66e-38	0.420695	0.420695	0.435737	0.717043	9.43e-14	12	33	18	1
TNFRSF1A	2.85e-11	6.68e-10	840	1.001	6.48108	1.53e-10	6.8182	9.22e-12	0.452039	0.452039	0.305643	0.808492	3.33e-08	19	29	19	1
ITGB7	1.05e-14	3.25e-13	864	3.001	7.4746	1.89e-13	8.74942	2.14e-18	0.413461	0.413461	0.322884	0.804632	2.28e-11	14	35	20	1
EPS8	2.07e-05	0.000214184	632	0.001	3.50281	0.000485266	2.54774	0.0108423	0.547951	0.547951	0.210031	0.852138	0.00440934	28	23	21	1
NRP1	3.55e-07	5.07e-06	892	0.001	3.74391	0.000193457	3.38055	0.000723408	0.46871	0.46871	0.294671	0.790974	0.000135	25	28	22	1
NFAM1	5.03e-10	1.04e-08	533	2.001	6.59812	7.38e-11	6.77256	1.27e-11	0.430403	0.430403	0.18652	0.877078	4.32e-07	22	32	23	1
LAMP1	6.14e-12	1.52e-10	934	2.001	6.44899	1.9e-10	6.6312	3.33e-11	0.386261	0.386261	0.319749	0.783254	8.69e-09	18	38	24	1
BMPR2	0.000124959	0.00108361	944	0.001	3.45637	0.000576118	2.6244	0.00868009	0.448434	0.448434	0.288401	0.774347	0.0196834	31	30	25	1
CD7	3.3e-06	4e-05	1107	13.001	9.84949	6.24e-22	9.48839	2.35e-21	0.377654	0.377654	0.340125	0.735748	0.000964569	26	41	26	1
ANXA5	2.67e-12	6.83e-11	844	7.001	8.32667	3.18e-16	8.74014	2.33e-18	0.291212	0.291212	0.315047	0.809086	4.22e-09	17	52	27	1
IL17RA	3.96e-05	0.000386571	589	1.001	4.06848	5.17e-05	4.32293	1.54e-05	0.346943	0.346943	0.181818	0.859561	0.00736871	29	45	28	1
CCR2	1.49e-05	0.000158873	1007	5.001	5.75324	1.22e-08	6.71149	1.93e-11	0.317037	0.317037	0.311912	0.760095	0.00336026	27	47	29	1
CD48	3.85e-10	8.04e-09	970	7.001	6.85474	1.33e-11	7.63746	2.22e-14	0.259649	0.259649	0.335423	0.775534	3.45e-07	21	56	30	1
IFITM1	0.000330614	0.00256352	798	0.001	1.35243	0.176604	2.16389	0.0304727	0.329046	0.329046	0.242947	0.809086	0.0421071	33	46	31	1
LTB	0.734177	0.915698	776	0.001	-8.27743	2.12e-16	-1.34167	0.179704	-1.26229	1.26229	0.175549	0.80285	1	76	5	32	1
TGFB1	7.74e-05	0.000706707	972	3.001	4.52475	6.91e-06	4.5399	5.63e-06	0.231977	0.231977	0.297806	0.767815	0.0129899	30	60	33	1
IL10RA	0.000157282	0.00132734	1023	1.001	3.33538	0.000886651	3.91595	9e-05	0.233281	0.233281	0.299373	0.752969	0.0235566	32	59	34	1
CAST	0.000808241	0.00560671	605	1.001	2.9158	0.00364313	2.22502	0.0260797	0.257075	0.257075	0.181818	0.85481	0.0824453	36	57	35	1
CD69	0.763493	0.92931	717	0.001	-3.39816	0.000690262	-1.07099	0.284175	-0.687197	0.687197	0.159875	0.817399	1	78	16	36	1
SEMA4D	0.000462261	0.00343548	579	1.001	2.36704	0.0181518	2.23887	0.0251642	0.200804	0.200804	0.170846	0.860451	0.0548342	34	64	37	1
CCND2	0.0134449	0.0598906	540	0.001	1.37425	0.16971	1.28427	0.199048	0.278956	0.278956	0.161442	0.870249	0.395968	47	53	38	1
TNFSF9	0.00237972	0.014169	989	2.001	2.07796	0.0379973	3.0165	0.00255707	0.214316	0.214316	0.286834	0.760689	0.180802	39	63	39	1
ITGB2	0.000640554	0.00459201	964	2.001	2.86162	0.00431535	3.15301	0.00161596	0.168597	0.168597	0.280564	0.766924	0.0716168	35	69	40	1
PGP	0.964676	0.995004	973	0.001	-6.02059	2.25e-09	-2.62024	0.00878676	-0.692761	0.692761	0.194357	0.747922	1	91	15	41	1
HRH1	0.011802	0.0537388	839	0.001	1.61243	0.107239	1.12499	0.260593	0.223249	0.223249	0.231975	0.794834	0.395968	45	62	42	1
PLXNC1	0.949172	0.991892	756	0.001	-4.51094	7.07e-06	-1.7221	0.0850512	-0.604556	0.604556	0.15674	0.805226	1	88	21	43	1
CD9	0.99998	0.999999	974	1.001	-10.2915	3.72e-24	-4.35647	1.32e-05	-0.97811	0.97811	0.15674	0.740499	1	102	9	44	1
KLRD1	0.00101885	0.00684797	1083	6.001	2.50779	0.0123139	4.80235	1.57e-06	0.153624	0.153624	0.302508	0.735748	0.0997478	37	74	45	1
PDE4B	0.0023661	0.0141009	744	2.001	2.0198	0.0437155	1.62261	0.104673	0.150182	0.150182	0.213166	0.819477	0.180802	38	75	46	1
LAP3	0.874229	0.971682	1059	0.001	-3.79106	0.00015808	-1.58748	0.112404	-0.415453	0.415453	0.238245	0.730701	1	82	34	47	1
CMTM3	0.00559658	0.0291702	681	1.001	1.79917	0.072327	2.23796	0.0252238	0.141702	0.141702	0.180251	0.831948	0.310613	42	77	48	1
TMEM123	0.00471381	0.0253182	734	1.001	1.76727	0.0775367	1.54765	0.121707	0.137229	0.137229	0.195925	0.819181	0.278797	41	78	49	1
TFRC	0.991028	0.999144	990	0.001	-4.10304	4.4e-05	-2.8892	0.00386222	-0.519272	0.519272	0.188088	0.741686	1	94	25	50	1
HSPA5	1	1	1096	6.001	-11.5216	8.86e-30	-6.33353	2.4e-10	-0.620551	0.620551	0.180251	0.708729	1	103	17	51	1
LRP6	0.993655	0.999447	869	0.001	-3.88459	0.000109073	-2.50449	0.0122627	-0.505072	0.505072	0.164577	0.773159	1	95	26	52	1
ABCG1	0.0358791	0.129596	593	0.001	1.0877	0.277021	0.935323	0.349622	0.173085	0.173085	0.167712	0.855701	0.395968	53	68	53	1
PSTPIP1	0.0212279	0.0861426	696	1.001	1.9911	0.0467829	1.81134	0.0700877	0.158665	0.158665	0.197492	0.83076	0.395968	50	72	54	1
SYNJ2BP	0.837421	0.959151	953	0.001	-3.06411	0.00224226	-1.98257	0.0474157	-0.373731	0.373731	0.197492	0.754454	1	80	42	55	1
SYK	0.00465881	0.0250146	670	1.001	1.41345	0.157877	1.34359	0.179081	0.120069	0.120069	0.191223	0.837292	0.27786	40	83	56	1
CD2BP2	0.909574	0.982181	904	0.001	-3.07392	0.00217045	-1.88648	0.059231	-0.380703	0.380703	0.188088	0.767221	1	83	40	57	1
CXCR4	0.517042	0.78199	1132	0.001	-2.21986	0.0266449	-0.713495	0.47554	-0.269819	0.269819	0.275862	0.716152	0.895692	70	54	58	1
IL2RG	0.00698661	0.0350144	686	2.001	1.77339	0.0764837	3.28991	0.0010022	0.121676	0.121676	0.175549	0.829572	0.355673	43	82	59	1
PECAM1	0.951703	0.992438	761	0.001	-2.74064	0.00624518	-1.89258	0.0584139	-0.394915	0.394915	0.15047	0.802553	1	89	36	60	1
P4HB	0.999918	0.999997	1055	1.001	-6.55488	8.39e-11	-4.29424	1.75e-05	-0.482283	0.482283	0.195925	0.723872	1	101	27	61	1
CD83	0.971265	0.996179	975	3.001	-5.34076	1.09e-07	-1.02645	0.304679	-0.387649	0.387649	0.202194	0.748812	1	92	37	62	1
CD68	0.00937507	0.0445401	957	2.001	1.59714	0.110594	1.81222	0.069952	0.095566	0.095566	0.257053	0.764549	0.395968	44	85	63	1
CAP1	0.863248	0.968291	771	1.001	-4.18226	3.14e-05	-3.19643	0.00139141	-0.31683	0.31683	0.153605	0.800178	1	81	49	64	1
FLT3	0.99978	0.99999	913	1.001	-6.27151	5.28e-10	-5.39005	7.04e-08	-0.445006	0.445006	0.164577	0.760095	1	99	31	65	1
LAMP2	0.0159812	0.0687517	1057	1.001	1.68941	0.0914829	2.42692	0.0152278	0.117245	0.117245	0.293103	0.741686	0.395968	48	84	66	1
FCGR2B	0.0707704	0.216663	1108	0.001	1.14029	0.254493	0.646185	0.51816	0.142663	0.142663	0.289969	0.72595	0.395968	56	76	67	1
TRPV2	0.037601	0.134535	1013	0.001	1.12078	0.262688	0.902321	0.366886	0.134171	0.134171	0.27116	0.750594	0.395968	54	79	68	1
EZR	0.0123261	0.0558106	787	2.001	0.74229	0.458108	0.632558	0.527022	0.0489481	0.0489481	0.221003	0.808195	0.395968	46	91	69	1
EBAG9	0.748311	0.922287	773	0.001	-1.63938	0.101471	-1.19628	0.231589	-0.228275	0.228275	0.167712	0.802257	1	77	61	70	1
CORO1A	0.0320041	0.118589	1231	17.001	3.11109	0.00191517	4.583	4.58e-06	0.0816285	0.0816285	0.332288	0.697447	0.395968	52	87	71	1
HSP90AA1	0.999864	0.999995	1158	7.001	-8.00501	2.23e-15	-3.68763	0.000226355	-0.385931	0.385931	0.225705	0.698931	1	100	39	72	1
KLRK1	0.998664	0.999918	1120	1.001	-4.04518	5.62e-05	-2.80995	0.004955	-0.357806	0.357806	0.224138	0.709917	1	97	44	73	1
DPP4	0.978509	0.997391	784	1.001	-4.25998	2.23e-05	-2.68981	0.00714928	-0.316845	0.316845	0.15047	0.795724	1	93	48	74	1
ACVRL1	0.544242	0.801959	1052	0.001	-1.38811	0.165416	-0.387714	0.698227	-0.157599	0.157599	0.257053	0.736342	0.91517	71	73	75	1
CD47	0.0185723	0.0772814	814	10.001	1.28345	0.199664	1.52071	0.128332	0.0423415	0.0423415	0.233542	0.802553	0.395968	49	95	76	1
IFNGR1	0.927279	0.986798	1021	2.001	-4.11272	4.16e-05	-0.227298	0.820192	-0.247419	0.247419	0.214734	0.73753	1	86	58	77	1
MSN	0.0283708	0.10796	967	4.001	0.901881	0.36736	1.25632	0.208998	0.0407265	0.0407265	0.252351	0.760689	0.395968	51	96	78	1
HSPA8	0.999303	0.999963	999	28.001	-8.1468	7.14e-16	-2.38956	0.0168683	-0.298913	0.298913	0.194357	0.740202	1	98	51	79	1
HSP90AB1	1	1	1112	26.001	-11.0819	2.53e-27	-8.39799	4.54e-17	-0.371435	0.371435	0.163009	0.700713	1	106	43	80	1
RC3H2	0.911936	0.982867	963	0.001	-1.34149	0.18011	-1.55769	0.119307	-0.179063	0.179063	0.206897	0.753266	1	84	66	81	1
SULF2	0.147632	0.364896	586	0.001	0.278468	0.780716	0.336663	0.736371	0.0455987	0.0455987	0.153605	0.855107	0.467164	60	92	82	1
AIMP1	0.940262	0.989918	1189	2.001	-3.40632	0.000684417	-2.21248	0.0269336	-0.179096	0.179096	0.263323	0.696853	1	87	65	83	1
RAMP1	0.92687	0.986699	1032	3.001	-3.71472	0.000215109	-3.03851	0.0023775	-0.175161	0.175161	0.231975	0.73753	1	85	67	84	1
ITGA4	0.558271	0.812126	653	4.001	-2.11897	0.0343578	-1.82702	0.0676963	-0.131741	0.131741	0.15047	0.83462	0.926088	72	80	85	1
CD14	0.565033	0.816826	715	0.001	0.625441	0.531862	-0.383813	0.701117	0.126289	0.126289	0.169279	0.819774	0.929388	73	81	86	1
CD53	0.132847	0.339848	856	3.001	0.887461	0.375061	1.45889	0.144595	0.0390187	0.0390187	0.214734	0.78652	0.443324	58	97	87	1
PGRMC1	0.201258	0.448952	833	0.001	-0.349329	0.726924	-0.167641	0.866866	-0.0455357	0.0455357	0.205329	0.791568	0.555529	62	93	88	1
CCR1	0.0481002	0.162145	935	0.001	-0.137794	0.890434	0.524855	0.599684	-0.0197195	0.0197195	0.249216	0.769596	0.395968	55	100	89	1
CTSL	0.296876	0.573367	659	0.001	-0.479348	0.631802	-0.157598	0.874773	-0.0758349	0.0758349	0.161442	0.834917	0.685731	66	89	90	1
ATP5B	1	1	1086	6.001	-8.621	2.08e-17	-5.84855	4.96e-09	-0.305409	0.305409	0.164577	0.708729	1	105	50	91	1
TGFBR2	0.330886	0.611866	627	0.001	0.483092	0.629151	0.197637	0.843329	0.0759527	0.0759527	0.159875	0.844121	0.724479	68	88	92	1
H2-K1	1	1	1009	12.001	-7.45036	2e-13	-6.62446	3.49e-11	-0.260918	0.260918	0.155172	0.72981	1	104	55	93	1
RAC1	0.141791	0.355428	1091	3.001	0.322288	0.747304	1.3652	0.172189	0.0142501	0.0142501	0.278997	0.728919	0.458081	59	101	94	1
PSEN1	0.104791	0.287861	817	0.001	-0.0410015	0.967304	0.229258	0.818669	-0.00537497	0.00537497	0.210031	0.797209	0.405792	57	103	95	1
RPL13A	0.95932	0.993977	1028	4.001	-4.10071	4.45e-05	-2.69991	0.00693586	-0.161776	0.161776	0.213166	0.735154	1	90	71	96	1
SELPLG	0.383768	0.666729	1019	5.001	1.05235	0.292907	1.7994	0.0719558	0.0452371	0.0452371	0.255486	0.745843	0.782836	69	94	97	1
CD79B	0.254021	0.521204	1071	0.001	-0.29301	0.769579	0.121293	0.903459	-0.0344321	0.0344321	0.27116	0.733373	0.63101	65	98	98	1
CMTM7	0.179095	0.415429	696	3.001	0.133025	0.894201	1.32431	0.185401	0.00735841	0.00735841	0.175549	0.826603	0.522331	61	102	99	1
CD52	0.598012	0.839087	1234	34.001	1.84546	0.0651917	5.42752	5.71e-08	0.0596257	0.0596257	0.299373	0.690321	0.950514	74	90	100
SLAMF7	0.812809	0.949893	1132	3.001	-1.6256	0.104379	-1.55379	0.120235	-0.089121	0.089121	0.261755	0.71348	1	79	86	101
MYO9B	0.308995	0.587534	780	0.001	0.168277	0.866404	-0.117914	0.906136	0.0239586	0.0239586	0.191223	0.804632	0.700504	67	99	102
PTPRC	0.997481	0.999824	988	7.001	-3.62511	0.000304213	-3.27361	0.00106182	-0.162757	0.162757	0.191223	0.742874	1	96	70	103
TLN1	0.227422	0.486104	726	5.001	0.0505014	0.959733	1.02498	0.305374	0.00235237	0.00235237	0.181818	0.818884	0.594357	64	105	104
APP	0.214978	0.468439	797	0.001	-0.0119363	0.990479	0.329383	0.741866	-0.00158782	0.00158782	0.206897	0.802553	0.575851	63	106	105
H2-D1	0.679586	0.887557	1170	21.001	-0.0918714	0.92682	0.210293	0.833439	-0.00265665	0.00265665	0.278997	0.705463	1	75	104	106

## Sheet: cluster_2_singleton_positive_ma
gene_1	mHG_stat	mHG_pval	mHG_cutoff	cutoff_val	t_stat	t_pval	w_stat	w_pval	Log2FoldChange	Log2FoldChangeAbs	TP	TN	q_value	hgrank	fcrank	rank	Plot
LAG3	1.63e-165	3.61e-163	442	2.001	22.3357	2.62e-91	24.9466	2.33e-137	2.55611	2.55611	0.337325	0.965379	2.56e-160	1	1	1	1
CD8A	1.75e-91	3.29e-89	916	1.001	15.6587	1.57e-50	18.5803	4.64e-77	1.79937	1.79937	0.464072	0.849867	9.32e-87	4	3	2	1
CCR1	1.21e-67	1.94e-65	935	0.001	13.6537	1.04e-39	13.688	1.2e-42	1.63725	1.63725	0.442116	0.836218	2.75e-63	7	4	3	1
IL2RG	2.95e-94	5.61e-92	1328	1.001	21.0161	1.58e-85	22.0473	1.01e-107	1.21007	1.21007	0.590818	0.754993	1.99e-89	3	8	4	1
CD274	1.86e-46	2.31e-44	386	0.001	10.1495	2.72e-23	7.8661	3.66e-15	1.98017	1.98017	0.220559	0.945073	1.49e-42	14	2	5	1
DDR1	3.08e-57	4.47e-55	292	1.001	13.7203	4.25e-40	12.7009	5.84e-37	1.424	1.424	0.152695	0.953728	3.34e-53	12	6	6	1
KLRD1	2.27e-69	3.75e-67	1847	3.001	18.6968	2.46e-69	20.8943	6.04e-97	1.05563	1.05563	0.691617	0.615846	6.64e-65	6	14	7	1
CD200R1	3.6e-59	5.27e-57	1560	0.001	13.9195	2.45e-41	14.8593	6.05e-50	1.13585	1.13585	0.60479	0.682423	4.67e-55	11	10	8	1
CD79B	5.42e-44	6.36e-42	354	1.001	12.6428	1.31e-34	11.6091	3.71e-31	1.32331	1.32331	0.181637	0.942743	3.92e-40	15	7	9	1
B2M	3.01e-120	6.26e-118	1943	13.001	24.6588	3.34e-114	24.8199	5.47e-136	0.649352	0.649352	0.794411	0.618176	2.96e-115	2	28	10	1
SLAMF7	8.41e-61	1.25e-58	1132	3.001	17.087	7.38e-60	18.0011	1.91e-72	0.750219	0.750219	0.471058	0.780293	1.36e-56	8	23	11	1
LY6A	2.7e-25	2.01e-23	673	0.001	7.0358	3.38e-12	7.04076	1.91e-12	1.61052	1.61052	0.275449	0.867843	7.13e-22	26	5	12	1
H2-K1	5.71e-84	1.04e-81	1455	10.001	20.3479	1.63e-81	21.3052	1.02e-100	0.595281	0.595281	0.615768	0.721039	2.46e-79	5	35	13	1
SLC44A1	2.99e-17	1.55e-15	374	0.001	6.86663	9.96e-12	4.32576	1.52e-05	1.17508	1.17508	0.161677	0.929427	4.01e-14	33	9	14	1
LTB	5.23e-25	3.87e-23	436	1.001	6.62382	4.96e-11	7.37713	1.62e-13	1.03659	1.03659	0.197605	0.920772	1.34e-21	27	15	15	1
LYST	1.42e-27	1.15e-25	785	1.001	11.1264	1.27e-27	11.1295	9.01e-29	0.842467	0.842467	0.312375	0.842876	4.28e-24	25	17	16	1
CSF1R	1.16e-27	9.4e-26	573	1.001	9.65851	1.93e-21	9.61571	6.86e-22	0.814364	0.814364	0.220559	0.882823	3.6e-24	24	19	17	1
CD33	5.43e-28	4.4e-26	555	1.001	8.90118	1.58e-18	9.28476	1.62e-20	0.786159	0.786159	0.206587	0.884154	1.73e-24	23	20	18	1
CX3CR1	3.96e-34	3.81e-32	1774	1.001	11.1417	8.42e-28	13.5483	8.1e-42	0.658614	0.658614	0.600798	0.609854	2e-30	18	26	19	1
H2-AA	4.55e-60	6.77e-58	2002	45.001	15.5876	4.93e-52	16.1413	1.31e-58	0.574969	0.574969	0.719561	0.573569	6.4e-56	10	38	20	1
CD74	2.66e-60	3.92e-58	1996	120.001	16.021	9.81e-55	16.839	1.26e-63	0.56195	0.56195	0.718563	0.575233	3.97e-56	9	41	21	1
IL6ST	2.5e-23	1.72e-21	1642	0.001	9.70213	1.36e-21	9.43714	3.83e-21	0.751547	0.751547	0.543912	0.63482	5.43e-20	29	22	22	1
ITGAX	1.72e-29	1.47e-27	1132	1.001	9.46245	1e-20	10.9179	9.47e-28	0.5587	0.5587	0.379242	0.749667	6.14e-26	22	44	23	1
CIITA	6.51e-32	5.93e-30	1336	1.001	7.64258	3.52e-14	10.1021	5.41e-24	0.481529	0.481529	0.426148	0.697403	2.71e-28	19	48	24	1
LRP6	3.98e-11	1.34e-09	869	0.001	6.03903	1.97e-09	4.79001	1.67e-06	0.669488	0.669488	0.290419	0.80759	2.68e-08	44	25	25	1
PTPRC	1.43e-31	1.29e-29	1281	6.001	11.9405	1.75e-31	12.7535	2.98e-37	0.45452	0.45452	0.463074	0.728029	5.71e-28	20	50	26	1
CD14	6.1e-13	2.41e-11	715	0.001	4.62895	3.96e-06	4.82822	1.38e-06	0.638916	0.638916	0.254491	0.846871	5.43e-10	39	32	27	1
SULF2	1.89e-09	5.37e-08	586	0.001	4.62489	4.08e-06	3.59896	0.000319492	0.655933	0.655933	0.203593	0.872836	8.95e-07	46	27	28	1
FCER1G	1.56e-31	1.4e-29	1896	18.001	16.6121	1.68e-58	14.801	1.44e-49	0.40822	0.40822	0.629741	0.578895	6.02e-28	21	56	29	1
H2-D1	5.56e-53	7.55e-51	1846	17.001	14.937	1.15e-47	16.0473	5.97e-58	0.338634	0.338634	0.657685	0.60486	5.35e-49	13	67	30	1
H2-M3	1.03e-17	5.48e-16	733	1.001	7.31503	4.05e-13	7.64696	2.06e-14	0.477033	0.477033	0.252495	0.840213	1.52e-14	31	49	31	1
MS4A6B	1.46e-17	7.76e-16	1116	1.001	6.32068	3.37e-10	7.83784	4.58e-15	0.449781	0.449781	0.360279	0.748668	2.12e-14	32	53	32	1
CLEC2D	1.23e-16	6.15e-15	1286	1.001	7.87738	6.1e-15	8.62319	6.51e-18	0.450962	0.450962	0.421158	0.712383	1.53e-13	35	52	33	1
CTSB	4.96e-18	2.71e-16	1321	3.001	8.24149	3.57e-16	9.14903	5.74e-20	0.383179	0.383179	0.43014	0.703728	7.7e-15	30	58	34	1
HCST	4.68e-08	1.12e-06	1137	0.001	5.60356	2.51e-08	4.54074	5.61e-06	0.56159	0.56159	0.350299	0.738349	1.76e-05	48	42	35	1
ATP6AP2	3.73e-17	1.94e-15	1010	2.001	8.28687	2.43e-16	8.8176	1.17e-18	0.384227	0.384227	0.328343	0.773302	4.9e-14	34	57	36	1
CD244	1.29e-12	4.93e-11	1946	0.001	6.71315	2.67e-11	6.6434	3.07e-11	0.454456	0.454456	0.578842	0.545273	1.07e-09	41	51	37	1
CTSD	9.98e-09	2.6e-07	970	0.001	5.3327	1.12e-07	4.24191	2.22e-05	0.547475	0.547475	0.306387	0.779294	4.19e-06	47	45	38	1
CD209A	4.03e-24	2.87e-22	1963	4.001	6.79784	1.41e-11	11.2555	2.18e-29	0.349527	0.349527	0.620758	0.553595	9.47e-21	28	65	39	1
CD7	8.46e-13	3.28e-11	1918	9.001	12.6432	3.12e-35	11.9712	5.03e-33	0.445551	0.445551	0.566866	0.550599	7.26e-10	40	54	40	1
TGFBR2	4.63e-07	9.6e-06	627	0.001	3.32945	0.000889863	2.62669	0.00862193	0.426238	0.426238	0.198603	0.857523	0.000130869	54	55	41	1
LAMP2	4.42e-12	1.62e-10	1057	1.001	5.44187	6.1e-08	5.64964	1.61e-08	0.330821	0.330821	0.329341	0.757989	3.48e-09	42	68	42	1
TMEM123	6.63e-08	1.56e-06	734	1.001	5.50822	4.23e-08	5.25838	1.45e-07	0.354451	0.354451	0.236527	0.834554	2.41e-05	50	63	43	1
CD37	5.92e-08	1.4e-06	1401	1.001	5.40108	7.63e-08	5.58017	2.4e-08	0.324546	0.324546	0.407186	0.669441	2.18e-05	49	70	44	1
LRP1	0.000297358	0.00340062	689	0.001	2.86638	0.00420893	1.78135	0.0748551	0.373104	0.373104	0.198603	0.836884	0.0263535	63	60	45	1
H2-AB1	5.42e-38	5.7e-36	1953	32.001	4.51701	6.52e-06	10.875	1.52e-27	0.178144	0.178144	0.656687	0.568908	3.24e-34	16	114	46	1
FLT3	2.33e-07	5.04e-06	913	1.001	4.55104	5.74e-06	4.62491	3.75e-06	0.274226	0.274226	0.255489	0.781292	7.29e-05	53	79	47	1
NFAM1	1.76e-07	3.88e-06	1234	1.001	4.57275	5.17e-06	4.95018	7.41e-07	0.252451	0.252451	0.357285	0.708389	5.85e-05	51	85	48	1
IFITM1	0.579162	0.89332	798	0.001	-4.8236	1.47e-06	-1.89177	0.0585222	-0.82048	0.82048	0.171657	0.791611	0.912088	118	18	49	1
LY6E	1.17e-15	5.52e-14	1879	10.001	6.82039	1.19e-11	9.10543	8.59e-20	0.210894	0.210894	0.565868	0.563249	1.31e-12	36	104	50	1
TGFB1	1.79e-09	5.08e-08	972	3.001	5.2455	1.76e-07	5.73934	9.5e-09	0.218504	0.218504	0.291417	0.773635	8.58e-07	45	100	51	1
CALR	0.00208664	0.0181543	1689	4.001	-6.64797	3.45e-11	1.08836	0.276436	-0.278018	0.278018	0.43513	0.582889	0.0726888	69	77	52	1
RPS19	3.87e-34	3.74e-32	1938	36.001	5.41256	6.81e-08	10.6258	2.26e-26	0.119148	0.119148	0.644711	0.569907	2e-30	17	130	53	1
SCARB1	2.29e-05	0.000345429	559	1.001	3.25281	0.00116543	3.47249	0.000515653	0.233745	0.233745	0.156687	0.866178	0.00365583	57	94	54	1
CLPTM1	0.000736213	0.00746842	1073	0.001	2.62831	0.00866136	2.35443	0.018551	0.251313	0.251313	0.305389	0.744674	0.050197	65	86	55	1
PTPRCAP	2.93e-05	0.000432463	1270	0.001	2.48509	0.0130476	2.70689	0.0067917	0.227467	0.227467	0.360279	0.697403	0.00441231	58	95	56	1
DPP4	0.000230511	0.00273292	784	1.001	3.4769	0.000521019	3.02575	0.00248015	0.236079	0.236079	0.220559	0.812583	0.0224233	62	93	57	1
CD164	0.000121849	0.00154797	673	1.001	3.03575	0.00243855	2.94568	0.00322243	0.22703	0.22703	0.178643	0.835553	0.0138069	60	96	58	1
CD47	1.11e-11	3.93e-10	1807	7.001	6.46189	1.33e-10	7.37505	1.64e-13	0.175011	0.175011	0.530938	0.575566	8.08e-09	43	116	59	1
TNFSF9	1.74e-13	7.14e-12	1395	1.001	1.98071	0.0477579	6.0492	1.46e-09	0.161088	0.161088	0.422156	0.676431	1.66e-10	37	122	60	1
CCR5	0.00127123	0.0119097	669	0.001	1.57321	0.115872	1.07639	0.281753	0.225547	0.225547	0.183633	0.838549	0.0724899	66	97	61	1
HMGB1	0.304675	0.680049	1681	5.001	-8.7132	4.26e-18	-0.844379	0.398458	-0.380584	0.380584	0.424152	0.581891	0.717051	105	59	62	1
LAP3	0.992379	0.999886	1059	0.001	-7.45544	1.23e-13	-4.14491	3.4e-05	-0.719227	0.719227	0.204591	0.715712	0.918512	141	24	63	1
CD69	0.0208258	0.115461	717	0.001	-1.35701	0.174864	0.65536	0.512236	-0.249482	0.249482	0.189621	0.824567	0.138065	79	87	64	1
ATPIF1	0.999999	1	1756	2.001	-19.3548	8.69e-80	-7.69549	1.41e-14	-1.11537	1.11537	0.356287	0.534288	0.918512	156	12	65	1
SIVA1	0.999999	1	1607	0.001	-13.4657	2.07e-40	-7.2279	4.91e-13	-1.13443	1.13443	0.310379	0.568575	0.918512	157	11	66	1
CD86	1	1	1300	0.001	-11.3148	4.91e-29	-7.5038	6.2e-14	-1.08233	1.08233	0.217565	0.639814	0.918512	158	13	67	1
MIF	0.816632	0.978151	1239	2.001	-10.0271	2.27e-23	-2.18022	0.029241	-0.561141	0.561141	0.257485	0.673435	0.918512	128	43	68	1
CXCR4	0.978567	0.999415	1132	0.001	-5.99151	2.39e-09	-3.68026	0.000232995	-0.621758	0.621758	0.228543	0.699401	0.918512	139	34	69	1
TNFRSF18	0.0025649	0.0215323	780	0.001	1.87398	0.0611077	1.55077	0.120956	0.212164	0.212164	0.219561	0.813582	0.0726888	71	103	70	1
CTSL	0.294393	0.668036	659	0.001	-2.44499	0.0145661	-0.860087	0.389741	-0.320794	0.320794	0.152695	0.831558	0.706485	104	71	71	1
SPN	0.000146019	0.00181851	644	1.001	2.30819	0.0211084	2.85031	0.00436762	0.175832	0.175832	0.175649	0.844208	0.0157411	61	115	72	1
HSPD1	0.998846	0.999994	1293	2.001	-11.1574	1.89e-28	-5.04549	4.52e-07	-0.63896	0.63896	0.268463	0.659121	0.918512	145	31	73	1
GPR65	1	1	1131	1.001	-12.5756	2.07e-35	-7.72137	1.15e-14	-0.939977	0.939977	0.180639	0.683755	0.918512	161	16	74	1
ECE1	0.999457	0.999998	1596	0.001	-8.53529	2.3e-17	-4.87807	1.07e-06	-0.64635	0.64635	0.338323	0.581558	0.918512	147	30	75	1
USP14	0.998874	0.999994	1313	0.001	-7.32914	3.15e-13	-4.47185	7.75e-06	-0.638081	0.638081	0.267465	0.65213	0.918512	146	33	76	1
HSPA5	0.999755	0.999999	1715	4.001	-13.3473	9.08e-40	-6.00195	1.95e-09	-0.647416	0.647416	0.355289	0.547603	0.918512	150	29	77	1
BST2	5.7e-13	2.25e-11	1981	10.001	1.89944	0.0576324	5.74639	9.12e-09	0.072732	0.072732	0.586826	0.536285	5.14e-10	38	142	78	1
IL17RA	0.0014172	0.0130908	589	1.001	2.48678	0.0129904	2.24768	0.0245968	0.187215	0.187215	0.167665	0.859854	0.0726888	67	113	79	1
ICAM1	0.901484	0.992673	792	1.001	-6.15915	8.34e-10	-2.35888	0.0183302	-0.482723	0.482723	0.159681	0.789614	0.918512	134	47	80	1
PSEN1	0.327805	0.704525	817	0.001	-2.5956	0.00951304	-1.34133	0.179813	-0.289204	0.289204	0.184631	0.789614	0.739559	107	74	81	1
IRAK2	0.642261	0.923172	853	0.001	-3.33852	0.000858238	-2.21443	0.0267992	-0.369089	0.369089	0.178643	0.775632	0.918512	121	61	82	1
RALA	1	1	1430	1.001	-14.8857	1.91e-48	-10.1872	2.26e-24	-0.785484	0.785484	0.234531	0.602197	0.918512	163	21	83	1
ABCG1	0.00332962	0.0267981	593	0.001	1.3642	0.172692	1.08303	0.278795	0.189645	0.189645	0.165669	0.857856	0.0726888	73	111	84	1
CD2AP	8.31e-06	0.000138019	1413	1.001	2.33612	0.0195986	3.04261	0.00234534	0.131993	0.131993	0.387226	0.658788	0.00155346	56	129	85	1
MSN	7e-05	0.000947528	1502	3.001	3.48601	0.000502926	3.75902	0.000170578	0.134571	0.134571	0.413174	0.637816	0.00920388	59	127	86	1
IFNGR1	0.999902	1	1722	1.001	-10.8466	6.72e-27	-6.12511	9.06e-10	-0.593637	0.593637	0.364271	0.548269	0.918512	151	37	87	1
PDIA3	0.999983	1	1523	3.001	-13.1289	1.62e-38	-6.09127	1.12e-09	-0.59395	0.59395	0.304391	0.594541	0.918512	153	36	88	1
C1QBP	0.99972	0.999999	1762	1.001	-10.7822	1.17e-26	-5.16216	2.44e-07	-0.564019	0.564019	0.37525	0.538615	0.918512	149	40	89	1
P4HB	0.999909	1	1055	1.001	-9.10013	1.78e-19	-5.89204	3.81e-09	-0.57357	0.57357	0.196607	0.714381	0.918512	152	39	90	1
L1CAM	0.00188296	0.0166396	827	1.001	2.22892	0.025954	2.10143	0.0356033	0.15673	0.15673	0.220559	0.798269	0.0726888	68	123	91	1
PVR	0.0333801	0.164319	814	0.001	-1.6627	0.0965303	-0.425446	0.670511	-0.191624	0.191624	0.199601	0.795606	0.191325	83	109	92	1
KIT	0.0150139	0.0899205	1164	0.001	-1.82096	0.0687531	0.575384	0.565032	-0.174291	0.174291	0.308383	0.715379	0.110987	76	117	93	1
GDI2	1.93e-06	3.59e-05	1592	5.001	2.36917	0.017925	4.29372	1.76e-05	0.0760018	0.0760018	0.454092	0.621505	0.000442465	55	140	94	1
HNRNPU	0.600706	0.904528	1431	2.001	-5.97157	2.69e-09	-2.75733	0.00582763	-0.280999	0.280999	0.317365	0.629494	0.918512	119	76	95	1
CD40	0.00212356	0.0184277	958	0.001	1.30645	0.191564	1.89183	0.0585138	0.148462	0.148462	0.270459	0.771305	0.0726888	70	125	96	1
PEBP1	0.463633	0.823541	1164	2.001	-6.07911	1.38e-09	-1.81584	0.0693945	-0.259794	0.259794	0.241517	0.693076	0.846941	114	82	97	1
SYNJ2BP	0.492553	0.843343	953	0.001	-2.51507	0.0119839	-1.65422	0.0980831	-0.261487	0.261487	0.213573	0.753995	0.864797	117	81	98	1
CD24A	0.000318869	0.00361363	1819	1.001	-2.00732	0.0448409	1.20065	0.229886	-0.115755	0.115755	0.49002	0.557923	0.0276619	64	134	99	1
BTLA	0.833131	0.981497	1536	0.001	-4.16647	3.21e-05	-1.88491	0.0594426	-0.325872	0.325872	0.363273	0.609854	0.918512	130	69	100
BMPR2	0.469688	0.826571	944	0.001	-2.41892	0.0156604	-1.54295	0.122842	-0.255025	0.255025	0.212575	0.756658	0.848651	115	84	101
REEP4	0.174737	0.500588	652	0.001	-1.54715	0.121991	-0.680373	0.496268	-0.198114	0.198114	0.152695	0.833888	0.542341	96	106	102
TNFRSF13B	0.205578	0.55034	1377	0.001	-2.50625	0.0122824	-1.31831	0.187401	-0.212514	0.212514	0.328343	0.651132	0.589488	101	102	103
TRPV2	0.899168	0.992375	1013	0.001	-3.05238	0.0023019	-2.27898	0.0226681	-0.310541	0.310541	0.217565	0.735353	0.918512	133	72	104
HSP90AA1	1	1	1772	5.001	-12.139	2.96e-33	-7.72069	1.16e-14	-0.53615	0.53615	0.361277	0.530626	0.918512	160	46	105
KLRK1	0.985223	0.999679	1120	1.001	-4.4526	8.95e-06	-3.48392	0.000494119	-0.343117	0.343117	0.239521	0.707057	0.918512	140	66	106
NR3C1	0.016957	0.0985295	884	1.001	1.84786	0.0648008	1.69393	0.0902784	0.116745	0.116745	0.236527	0.784621	0.119532	77	133	107
CMTM6	0.868821	0.98797	1098	0.001	-2.93831	0.00333962	-1.89501	0.0580904	-0.271339	0.271339	0.246507	0.716711	0.918512	131	80	108
IFITM3	1.92e-07	4.21e-06	1947	12.001	0.163714	0.869971	5.26728	1.38e-07	0.00737188	0.00737188	0.548902	0.534953	6.23e-05	52	160	109
FERMT3	0.999651	0.999999	1208	1.001	-6.13874	9.99e-10	-4.9578	7.13e-07	-0.351093	0.351093	0.244511	0.679427	0.918512	148	64	110
GOLPH3	0.662366	0.931097	1206	0.001	-2.62684	0.00868779	-1.73057	0.0835289	-0.236945	0.236945	0.277445	0.691079	0.918512	122	91	111
TFRC	0.146669	0.450581	990	0.001	-1.60129	0.10948	-0.806007	0.420239	-0.166769	0.166769	0.235529	0.749001	0.490788	93	120	112
SP1	0.688686	0.941262	963	0.001	-2.35716	0.0185178	-1.66234	0.0964444	-0.244296	0.244296	0.214571	0.750999	0.918512	124	90	113
ADAM17	0.0224358	0.122379	965	0.001	1.12766	0.259622	1.08825	0.276485	0.114517	0.114517	0.258483	0.76498	0.145845	80	135	114
APP	0.376968	0.75234	797	0.001	-1.70228	0.0888679	-0.77303	0.439505	-0.195482	0.195482	0.188623	0.797603	0.782799	109	107	115
STK10	0.470016	0.826999	1250	0.001	-2.4046	0.0162874	-1.57768	0.114639	-0.217161	0.217161	0.291417	0.681092	0.848651	116	101	116
ROCK1	0.996505	0.999966	1051	1.001	-4.83252	1.45e-06	-3.71127	0.000206224	-0.283247	0.283247	0.215569	0.722037	0.918512	143	75	117
LY9	0.00651585	0.0463139	1138	0.001	0.532923	0.594145	1.16509	0.243983	0.0533508	0.0533508	0.303393	0.72237	0.077385	75	146	118
LSM1	0.819079	0.9786	1535	0.001	-3.13727	0.00173085	-1.91351	0.0556822	-0.236781	0.236781	0.361277	0.609521	0.918512	129	92	119
CD2BP2	0.0275399	0.142399	904	0.001	0.692034	0.489011	0.565669	0.571619	0.0728554	0.0728554	0.234531	0.777297	0.167037	82	141	120
RAMP1	0.00326221	0.026281	1737	2.001	0.974147	0.33011	2.16754	0.0301935	0.0381477	0.0381477	0.463074	0.576232	0.0726888	72	151	121
RAC1	1	1	1790	2.001	-9.47361	6.74e-21	-7.55798	4.09e-14	-0.360509	0.360509	0.354291	0.522304	0.918512	162	62	122
NCKAP1L	0.750361	0.961518	1443	0.001	-2.6894	0.00722136	-1.85921	0.0629968	-0.221014	0.221014	0.337325	0.632157	0.918512	126	99	123
CR1L	0.0521345	0.226684	1568	0.001	1.31291	0.189398	0.962821	0.335637	0.10207	0.10207	0.404192	0.61285	0.256772	89	136	124
SCARB2	0.946316	0.997395	1513	0.001	-3.14454	0.00168901	-2.28559	0.0222782	-0.24587	0.24587	0.345309	0.611518	0.918512	136	89	125
ATP5B	0.999999	1	1482	5.001	-9.66168	1.06e-21	-6.67206	2.52e-11	-0.302408	0.302408	0.296407	0.605526	0.918512	154	73	126
PECAM1	0.0380383	0.180736	761	0.001	0.516348	0.605678	0.46172	0.644282	0.0614688	0.0614688	0.197605	0.812583	0.208667	84	143	127
PTPN11	0.395072	0.768762	1139	0.001	-1.80511	0.0712227	-1.27607	0.201931	-0.16807	0.16807	0.265469	0.709387	0.798374	110	118	128
NCOR2	0.247664	0.609847	770	0.001	-1.14729	0.251418	-0.873887	0.38218	-0.135261	0.135261	0.178643	0.803262	0.649305	103	126	129
TRAF3	0.0437525	0.200131	610	0.001	0.428587	0.668274	0.7169	0.473436	0.0544281	0.0544281	0.164671	0.851864	0.228521	85	145	130
PGRMC1	0.21061	0.557824	833	0.001	-1.23916	0.215443	-0.5839	0.559287	-0.133642	0.133642	0.199601	0.789281	0.596604	102	128	131
EBAG9	0.00598553	0.0433029	773	0.001	0.102609	0.918285	0.149953	0.880801	0.0118638	0.0118638	0.195609	0.807923	0.0765728	74	158	132
AIMP1	0.998452	0.99999	1189	2.001	-5.47377	4.94e-08	-4.05319	5.05e-05	-0.248443	0.248443	0.244511	0.685752	0.918512	144	88	133
ITGAL	0.754411	0.962533	1483	0.001	-2.47606	0.0133674	-1.36915	0.170952	-0.200269	0.200269	0.354291	0.624501	0.918512	127	105	134
CD53	0.999999	1	1582	2.001	-7.22758	7.08e-13	-6.7392	1.59e-11	-0.277648	0.277648	0.316367	0.578895	0.918512	155	78	135
PLXNC1	0.167387	0.488715	756	0.001	-0.576597	0.564291	-0.771721	0.44028	-0.0761474	0.0761474	0.176647	0.807257	0.530694	94	139	136
NRP1	0.0994916	0.352195	892	0.001	-0.530564	0.595789	-0.393667	0.693827	-0.0583623	0.0583623	0.216567	0.7753	0.388395	91	144	137
HSP90AB1	0.688783	0.94147	1966	19.001	-6.8252	1.06e-11	-1.44375	0.148809	-0.18989	0.18989	0.48004	0.505659	0.918512	125	110	138
AAMP	0.97711	0.999353	1121	1.001	-3.98297	7.06e-05	-3.00471	0.00265831	-0.223131	0.223131	0.240519	0.707057	0.918512	138	98	139
TMX3	0.0251073	0.13287	1459	0.001	0.241457	0.809228	0.975012	0.329554	0.0190082	0.0190082	0.382236	0.641811	0.157159	81	156	140
CD68	0.0171264	0.0993042	1737	1.001	0.141577	0.88743	0.782587	0.43387	0.00701296	0.00701296	0.4501	0.571904	0.120163	78	161	141
CCR2	0.045448	0.205766	1372	4.001	0.678715	0.497406	1.41702	0.156477	0.0316813	0.0316813	0.358283	0.662783	0.234577	86	153	142
CLIC4	0.0503039	0.221269	826	1.001	0.473151	0.636161	1.24573	0.212865	0.0325145	0.0325145	0.218563	0.797936	0.25124	87	152	143
RC3H2	0.635366	0.920018	963	0.001	-1.53301	0.12545	-1.32392	0.185529	-0.161886	0.161886	0.218563	0.75233	0.918512	120	121	144
ERP29	1	1	1586	5.001	-8.68974	6.83e-18	-6.61266	3.77e-11	-0.256158	0.256158	0.300399	0.572237	0.918512	159	83	145
PDE4B	0.930799	0.996009	1395	1.001	-3.14904	0.00166418	-2.53587	0.011217	-0.192536	0.192536	0.315369	0.640812	0.918512	135	108	146
SLC3A2	0.411484	0.782668	933	1.001	-1.76357	0.0779616	-0.823214	0.410386	-0.117068	0.117068	0.227545	0.765313	0.809603	112	132	147
STX4A	0.317141	0.693205	1630	0.001	-1.33489	0.182075	-0.51539	0.606281	-0.0993252	0.0993252	0.40519	0.592543	0.729837	106	138	148
ITGA4	0.0519622	0.226041	1018	3.001	0.338047	0.735369	0.310158	0.756441	0.0178318	0.0178318	0.268463	0.750666	0.256249	88	157	149
ALCAM	0.0940645	0.339274	1225	1.001	0.323429	0.74641	0.231365	0.817031	0.0191145	0.0191145	0.305389	0.694075	0.374729	90	155	150
CMTM3	0.192464	0.529946	681	1.001	-0.742286	0.45801	-0.0960471	0.923483	-0.0501209	0.0501209	0.158683	0.826232	0.569795	99	147	151
RPS6KB1	0.669003	0.93378	1142	0.001	-1.56395	0.118008	-1.47288	0.140783	-0.151308	0.151308	0.260479	0.706724	0.918512	123	124	152
PTPRJ	0.405969	0.778097	920	0.001	-0.948134	0.343193	-0.815391	0.414848	-0.100371	0.100371	0.216567	0.765979	0.80723	111	137	153
ADAM10	0.186601	0.52089	1040	0.001	0.394873	0.692986	0.402357	0.687421	0.0389041	0.0389041	0.266467	0.742676	0.561057	98	150	154
MYO9B	0.196949	0.537221	780	0.001	-0.195123	0.845321	-0.467666	0.640023	-0.0236802	0.0236802	0.186627	0.802597	0.576306	100	154	155
M6PR	0.105743	0.366778	911	2.001	0.0512729	0.959113	0.922068	0.356493	0.00259982	0.00259982	0.241517	0.777297	0.403536	92	162	156
TLN1	0.995523	0.99995	1556	3.001	-4.68282	3.02e-06	-3.60073	0.000317329	-0.187536	0.187536	0.337325	0.594541	0.918512	142	112	157
CD48	0.350776	0.728315	1743	5.001	-1.50303	0.133005	-0.782524	0.433907	-0.0500613	0.0500613	0.421158	0.560253	0.761152	108	148	158
NOTCH2	0.180142	0.50941	1626	1.001	0.17567	0.860574	0.187473	0.85129	0.00906641	0.00906641	0.401198	0.592543	0.550637	97	159	159
LAMP1	0.950088	0.997693	934	2.001	-3.36016	0.000794525	-2.62114	0.00876361	-0.167821	0.167821	0.199601	0.755659	0.918512	137	119	160
ANXA5	0.174575	0.500249	1697	5.001	-0.0109733	0.991246	0.870244	0.384167	-0.000321048	0.000321048	0.428144	0.577896	0.542341	95	163	161
SYK	0.462277	0.821879	670	1.001	-0.650331	0.515564	-0.583033	0.559871	-0.0468066	0.0468066	0.160679	0.830559	0.845845	113	149	162
RPL13A	0.894842	0.991819	1028	4.001	-3.4417	0.000589761	-1.90298	0.0570433	-0.117101	0.117101	0.236527	0.736684	0.918512	132	131	163

## Sheet: cluster_3_singleton_positive_ma
gene_1	mHG_stat	mHG_pval	mHG_cutoff	cutoff_val	t_stat	t_pval	w_stat	w_pval	Log2FoldChange	Log2FoldChangeAbs	TP	TN	q_value	hgrank	fcrank	rank	Plot
TLR3	5.55e-179	7.63e-177	521	0.001	17.103	1.03e-54	19.3955	8.42e-84	3.38908	3.38908	0.535211	0.946837	2.36e-174	3	3	1	1
CD9	2.31e-216	3.19e-214	653	2.001	26.0824	6.63e-106	30.0961	5.46e-199	2.44496	2.44496	0.611894	0.922186	1.64e-211	1	6	2	1
CD36	3.83e-111	5.11e-109	318	0.001	12.7113	2.9e-33	12.5446	4.25e-36	3.70199	3.70199	0.341158	0.9703	5.63e-107	9	2	3	1
HAVCR2	8.41e-133	1.16e-130	342	1.001	16.9196	7.42e-54	19.1962	3.98e-82	2.7599	2.7599	0.327074	0.960499	1.63e-128	7	5	4	1
CD81	1.04e-85	1.29e-83	178	1.001	10.315	3.26e-23	9.93276	3e-23	3.93813	3.93813	0.205008	0.986041	9.06e-82	16	1	5	1
H2-AB1	1.16e-212	1.6e-210	1234	54.001	37.3883	3.5e-185	30.6779	1.12e-206	1.4663	1.4663	0.840376	0.792991	6.19e-208	2	15	6	1
OLFM1	9.25e-107	1.23e-104	1188	0.001	17.6375	6.37e-58	19.6952	2.37e-86	2.07113	2.07113	0.672926	0.774874	1.18e-102	11	7	7	1
ATPIF1	1.52e-159	2.09e-157	795	5.001	19.4271	9.93e-69	25.6778	2.07e-145	1.46616	1.46616	0.610329	0.879715	4.62e-155	4	16	8	1
ADAM8	4.58e-80	5.53e-78	343	0.001	12.1509	7.61e-31	10.8311	2.45e-27	3.02099	3.02099	0.311424	0.957232	3.71e-76	17	4	9	1
GPR65	1.9e-86	2.36e-84	1131	1.001	18.1524	9.7e-61	20.9331	2.67e-97	1.72793	1.72793	0.619718	0.781705	1.74e-82	15	8	10	1
IFNGR1	4.72e-111	6.33e-109	619	3.001	19.8259	7.04e-70	22.6106	3.41e-113	1.48198	1.48198	0.461659	0.903772	6.51e-107	10	14	11	1
CD86	2.29e-78	2.76e-76	484	1.001	15.8526	7.81e-49	17.26	9.4e-67	1.70511	1.70511	0.338028	0.920404	1.77e-74	18	9	12	1
H2-AA	2.79e-140	3.73e-138	1264	72.001	34.6568	6.46e-176	26.8878	3.05e-159	1.16805	1.16805	0.749609	0.766855	6.41e-136	6	23	13	1
CD24A	6.03e-98	7.69e-96	893	3.001	22.015	1.69e-84	23.5181	2.66e-122	1.32785	1.32785	0.533646	0.836056	6.6e-94	12	19	14	1
CD83	2.57e-93	3.23e-91	975	3.001	18.0485	8.65e-61	21.4421	5.41e-102	1.42923	1.42923	0.564945	0.817642	2.49e-89	14	18	15	1
KIT	5.91e-71	6.78e-69	505	1.001	13.8951	4.24e-39	15.3688	2.65e-53	1.64115	1.64115	0.309859	0.908821	3.74e-67	21	11	16	1
CD74	3.22e-126	4.4e-124	1261	186.001	32.4652	1.74e-157	26.5402	3.33e-155	1.11683	1.11683	0.729264	0.763885	5.66e-122	8	25	17	1
PDIA3	1.25e-93	1.64e-91	608	6.001	16.8472	9.18e-54	20.9546	1.7e-97	1.24402	1.24402	0.43349	0.901693	1.33e-89	13	21	18	1
CD52	6.96e-149	9.4e-147	1234	34.001	28.624	4.03e-126	27.1617	1.84e-162	1.00088	1.00088	0.752739	0.776359	1.81e-144	5	30	19	1
CD82	3.15e-60	3.26e-58	345	1.001	13.1981	7.87e-36	13.8665	1.01e-43	1.56017	1.56017	0.215962	0.938521	1.62e-56	23	13	20	1
ACVRL1	1.56e-51	1.46e-49	1052	0.001	13.2453	5.29e-36	12.7416	3.47e-37	1.58142	1.58142	0.510172	0.784378	6.43e-48	25	12	21	1
PDLIM2	3.05e-40	2.37e-38	639	0.001	10.7455	4.37e-25	9.09317	9.62e-20	1.64741	1.64741	0.345853	0.875854	9.39e-37	27	10	22	1
HSPA5	5.8e-73	6.69e-71	891	7.001	15.2512	1.57e-45	19.5851	2.07e-85	1.27692	1.27692	0.503912	0.831007	3.97e-69	20	20	23	1
RALA	4.86e-74	5.79e-72	350	3.001	16.0322	7.83e-50	17.6939	4.67e-70	1.14671	1.14671	0.270736	0.947431	3.57e-70	19	24	24	1
NR4A2	2.02e-37	1.48e-35	725	1.001	10.0878	1.83e-22	11.5558	6.9e-31	1.44366	1.44366	0.366197	0.854173	5.57e-34	28	17	25	1
CALR	1.91e-67	2.14e-65	799	7.001	15.4809	8.42e-47	19.2248	2.3e-82	1.08612	1.08612	0.471049	0.852094	1.1e-63	22	27	26	1
KLRK1	5.38e-54	5.19e-52	1120	1.001	13.0633	1.86e-35	15.2835	9.84e-53	1.09839	1.09839	0.532081	0.76834	2.5e-50	24	26	27	1
CIITA	1.16e-44	9.77e-43	733	2.001	13.9536	1.08e-39	15.7395	8.1e-56	1.04549	1.04549	0.348983	0.84853	4.19e-41	26	29	28	1
PDIA4	9.12e-31	5.69e-29	244	2.001	10.2585	4.23e-23	9.99906	1.54e-23	1.23492	1.23492	0.170579	0.959905	1.83e-27	34	22	29	1
BTLA	6.85e-30	4.13e-28	493	1.001	10.8559	1.2e-25	11.178	5.23e-29	1.04917	1.04917	0.262911	0.903475	1.27e-26	36	28	30	1
P4HB	5.39e-32	3.45e-30	510	2.001	10.884	9.99e-26	11.2075	3.74e-29	0.91224	0.91224	0.276995	0.901099	1.18e-28	32	33	31	1
C1QBP	5.12e-33	3.4e-31	982	2.001	9.76976	1.59e-21	12.8246	1.19e-37	0.610569	0.610569	0.441315	0.7921	1.19e-29	31	43	32	1
NCKAP1L	2.3e-23	1.11e-21	399	1.001	10.0394	2.34e-22	9.62717	6.14e-22	0.98787	0.98787	0.214397	0.922186	2.81e-20	43	31	33	1
MIF	2.29e-36	1.66e-34	1239	2.001	8.18552	8.22e-16	12.2717	1.29e-34	0.553914	0.553914	0.527387	0.732106	6.11e-33	29	46	34	1
CAP1	2.31e-25	1.2e-23	771	1.001	10.5961	1.29e-24	10.5059	8.12e-26	0.807818	0.807818	0.336463	0.834868	3.24e-22	42	34	35	1
ITGB7	3.44e-29	2.03e-27	864	3.001	10.8655	7.46e-26	12.4774	9.92e-36	0.585886	0.585886	0.356808	0.811108	6.15e-26	37	44	36	1
GDI2	3.81e-33	2.54e-31	1165	6.001	11.7935	8.99e-30	12.9325	2.95e-38	0.475181	0.475181	0.491393	0.747253	9.13e-30	30	53	37	1
TRPV2	2.91e-12	7.42e-11	1013	0.001	5.97819	3.44e-09	5.1118	3.19e-07	0.739646	0.739646	0.355243	0.766558	1.22e-09	53	36	38	1
AAMP	5.84e-17	2.07e-15	1121	1.001	8.26454	5.82e-16	8.06097	7.57e-16	0.570398	0.570398	0.41784	0.746362	4.33e-14	47	45	39	1
CXCR4	1.88e-10	4.06e-09	444	1.001	5.30764	1.45e-07	4.59025	4.43e-06	0.721822	0.721822	0.184664	0.903178	6.33e-08	56	37	40	1
PGP	2.17e-14	6.54e-13	973	0.001	5.4948	5.14e-08	5.58469	2.34e-08	0.645728	0.645728	0.359937	0.779329	1.17e-11	51	42	41	1
RPL13A	3.85e-26	2.06e-24	618	5.001	10.7584	2.6e-25	10.9973	3.94e-28	0.472251	0.472251	0.29734	0.872884	5.79e-23	40	54	42	1
ITGA4	8.07e-19	3.17e-17	1018	3.001	8.31709	3.79e-16	9.45782	3.14e-21	0.520985	0.520985	0.374022	0.768637	7.09e-16	46	49	43	1
HSPD1	1.22e-22	5.76e-21	846	3.001	7.0715	2.89e-12	11.2113	3.59e-29	0.485238	0.485238	0.359937	0.817048	1.43e-19	44	52	44	1
GOLPH3	6.36e-11	1.44e-09	1206	0.001	6.09627	1.69e-09	5.44359	5.22e-08	0.658947	0.658947	0.408451	0.719335	2.27e-08	55	41	45	1
SYNJ2BP	1.93e-09	3.75e-08	953	0.001	5.46526	6.19e-08	4.40962	1.04e-05	0.678622	0.678622	0.325509	0.778735	5.46e-07	59	39	46	1
APP	1.49e-09	2.91e-08	797	0.001	4.93881	9.55e-07	3.98544	6.74e-05	0.667524	0.667524	0.280125	0.816454	4.28e-07	58	40	47	1
RPS19	7.56e-32	4.87e-30	956	50.001	12.6638	9.12e-34	14.3346	1.33e-46	0.388471	0.388471	0.42723	0.797149	1.63e-28	33	66	48	1
PEBP1	2.36e-22	1.09e-20	1164	2.001	8.2502	5.86e-16	9.55531	1.23e-21	0.454248	0.454248	0.452269	0.740125	2.63e-19	45	56	49	1
XPOT	3.91e-08	6.42e-07	494	0.001	4.38055	1.34e-05	3.08406	0.00204197	0.747411	0.747411	0.187793	0.888922	8.12e-06	67	35	50	1
CORO1A	3.49e-30	2.15e-28	1231	17.001	11.9148	2.51e-30	13.1506	1.69e-39	0.361718	0.361718	0.502347	0.72973	6.79e-27	35	70	51	1
ATP5B	1.53e-25	8.01e-24	759	7.001	9.85493	9.62e-22	11.0093	3.45e-28	0.408872	0.408872	0.336463	0.838432	2.21e-22	41	64	52	1
SLC3A2	5.71e-09	1.04e-07	933	1.001	6.43921	2.07e-10	6.62543	3.46e-11	0.541871	0.541871	0.317684	0.78319	1.45e-06	61	47	53	1
HSPA8	4.86e-28	2.82e-26	1241	25.001	7.7559	2.22e-14	12.5186	5.91e-36	0.343764	0.343764	0.494523	0.725275	8.36e-25	38	71	54	1
ABCG1	4.22e-06	5.03e-05	593	0.001	4.09757	4.61e-05	2.85924	0.0042466	0.69198	0.69198	0.206573	0.863083	0.000567361	71	38	55	1
AIMP1	2.42e-15	7.78e-14	654	3.001	7.74399	2.83e-14	8.23201	1.84e-16	0.438838	0.438838	0.253521	0.853876	1.52e-12	49	63	56	1
M6PR	3.51e-12	8.96e-11	464	3.001	6.84027	1.56e-11	7.19933	6.05e-13	0.443064	0.443064	0.179969	0.896347	1.46e-09	54	61	57	1
FURIN	1.87e-07	2.78e-06	800	0.001	3.84094	0.000131772	3.21744	0.00129341	0.539827	0.539827	0.266041	0.81289	3.31e-05	69	48	58	1
RAC1	9.02e-15	2.78e-13	1091	3.001	7.91853	7.41e-15	8.52653	1.51e-17	0.365684	0.365684	0.395931	0.751114	5.18e-12	50	68	59	1
TLN1	1.96e-13	5.5e-12	726	5.001	7.50658	1.54e-13	7.99311	1.32e-15	0.364499	0.364499	0.286385	0.838729	9.32e-11	52	69	60	1
DPP4	1.39e-08	2.42e-07	784	1.001	5.65114	2.2e-08	5.56659	2.6e-08	0.451767	0.451767	0.259781	0.816454	3.14e-06	64	59	61	1
HSP90AB1	1.31e-26	7.12e-25	1018	27.001	8.29464	3.65e-16	11.2796	1.66e-29	0.293819	0.293819	0.425665	0.778438	2.04e-23	39	84	62	1
ERP29	9.85e-17	3.45e-15	813	7.001	8.21009	8.21e-16	8.71299	2.96e-18	0.312557	0.312557	0.325509	0.820315	7.11e-14	48	77	63	1
ITGAL	6.28e-08	1.01e-06	454	1.001	4.50177	7.72e-06	4.14353	3.42e-05	0.452245	0.452245	0.156495	0.894862	1.25e-05	68	58	64	1
CD2AP	1.08e-09	2.15e-08	703	2.001	4.71509	2.83e-06	4.52512	6.04e-06	0.323785	0.323785	0.253521	0.839323	3.19e-07	57	75	65	1
PLXNC1	1.69e-06	2.16e-05	756	0.001	3.15133	0.00168079	2.86614	0.0041551	0.44001	0.44001	0.248826	0.822691	0.000250759	70	62	66	1
STX2	0.000479331	0.00356414	510	0.001	2.54508	0.0111078	1.50801	0.131551	0.45225	0.45225	0.158059	0.878527	0.0298501	78	57	67	1
PTPRJ	5.89e-06	6.84e-05	920	0.001	3.34468	0.000859676	2.86646	0.00415094	0.400903	0.400903	0.289515	0.781705	0.000764914	72	65	68	1
KLRE1	0.00140763	0.00909818	491	0.001	2.52064	0.0119059	1.43362	0.151681	0.466435	0.466435	0.1518	0.882982	0.0713076	82	55	69	1
PDE4B	2.56e-08	4.3e-07	744	2.001	4.86104	1.39e-06	5.2432	1.58e-07	0.3426	0.3426	0.261346	0.828631	5.48e-06	66	72	70	1
CD44	8.41e-09	1.51e-07	977	1.001	3.78995	0.000160237	5.71613	1.09e-08	0.307703	0.307703	0.309859	0.768637	2.07e-06	62	80	71	1
CD80	0.00350784	0.0197966	502	0.001	2.49846	0.0126658	1.5296	0.126117	0.44527	0.44527	0.156495	0.880606	0.14021	84	60	72	1
TFRC	0.999999	1	990	0.001	-7.64425	4.32e-14	-4.61354	3.96e-06	-0.960845	0.960845	0.15493	0.735373	1	112	32	73	1
SELPLG	1.15e-08	2.03e-07	1019	5.001	7.2791	6.96e-13	8.5454	1.28e-17	0.29241	0.29241	0.331768	0.760321	2.67e-06	63	85	74	1
IDE	0.00128292	0.00838244	575	0.001	2.06846	0.0388949	1.51467	0.129855	0.332479	0.332479	0.175274	0.862489	0.0660331	81	74	75	1
HNRNPU	2.34e-08	3.96e-07	891	3.001	3.6398	0.000287645	4.8307	1.36e-06	0.207577	0.207577	0.295775	0.791506	5.1e-06	65	94	76	1
CLPTM1	0.996665	0.999753	1073	0.001	-4.28164	2.03e-05	-3.12271	0.00179193	-0.496929	0.496929	0.203443	0.719929	1	109	51	77	1
CD68	7.78e-06	8.82e-05	957	2.001	4.42928	1.07e-05	4.74493	2.09e-06	0.257676	0.257676	0.303599	0.773389	0.000958913	73	88	78	1
SIVA1	4.2e-09	7.79e-08	569	1.001	1.45189	0.146793	5.44426	5.2e-08	0.128482	0.128482	0.159624	0.861301	1.09e-06	60	103	79	1
IL10RA	1	1	1023	1.001	-6.82771	1.5e-11	-6.31657	2.67e-10	-0.520055	0.520055	0.167449	0.727948	1	113	50	80	1
MYO9B	0.000704468	0.00497905	780	0.001	2.11036	0.0351055	1.94202	0.0521341	0.27893	0.27893	0.236307	0.813187	0.0404613	79	86	81	1
LYST	1.19e-05	0.000130432	785	1.001	2.27973	0.0228466	3.65777	0.000254417	0.187917	0.187917	0.222222	0.809029	0.00138888	74	97	82	1
ROCK1	0.000718358	0.00508848	1051	1.001	3.11085	0.00192739	2.89127	0.00383692	0.22166	0.22166	0.306729	0.746065	0.0411341	80	92	83	1
CMTM7	0.000117093	0.00102423	696	3.001	3.5062	0.000475755	4.88321	1.04e-06	0.191478	0.191478	0.205008	0.832195	0.0097618	77	96	84	1
CCR2	0.999863	0.999995	1007	5.001	-6.821	1.57e-11	-6.64379	3.06e-11	-0.382699	0.382699	0.181534	0.735373	1	110	67	85	1
BMPR2	0.93314	0.988306	944	0.001	-2.5956	0.00959019	-1.94396	0.0518997	-0.337945	0.337945	0.197183	0.757054	1	106	73	86	1
EZR	0.00579804	0.0301238	787	2.001	3.46502	0.000555298	4.23033	2.33e-05	0.216942	0.216942	0.219092	0.807841	0.199619	86	93	87	1
LRP6	0.470753	0.745843	869	0.001	-2.33411	0.0197876	-1.20938	0.226518	-0.295762	0.295762	0.194053	0.778735	0.875637	98	83	88	1
CD53	3.98e-05	0.000389573	856	3.001	1.91827	0.0554028	1.78512	0.0742413	0.0892135	0.0892135	0.262911	0.795664	0.00388065	76	106	89	1
HMGB1	0.854578	0.965413	941	7.001	-6.33673	2.91e-10	-1.66327	0.0962577	-0.309123	0.309123	0.211268	0.760618	1	104	79	90	1
SLAMF7	0.003397	0.0192155	698	4.001	2.66884	0.00774559	3.4642	0.000531817	0.138291	0.138291	0.186228	0.828037	0.138639	83	100	91	1
CD8A	0.0411067	0.144202	916	1.001	1.68071	0.0931939	1.24131	0.21449	0.236217	0.236217	0.248826	0.775171	0.291621	93	90	92	1
RC3H2	0.0074426	0.0369326	963	0.001	1.42335	0.154999	0.998117	0.318223	0.179095	0.179095	0.259781	0.763291	0.236614	87	98	93	1
HCST	0.80031	0.945185	1137	0.001	-2.5891	0.00976739	-1.61235	0.106886	-0.299105	0.299105	0.255086	0.710722	1	103	82	94	1
PECAM1	0.884421	0.975027	761	0.001	-2.14994	0.0318071	-1.38126	0.1672	-0.302862	0.302862	0.161189	0.804574	1	105	81	95	1
NR3C1	0.96407	0.994926	884	1.001	-4.24847	2.36e-05	-3.36988	0.000752007	-0.309488	0.309488	0.186228	0.772795	1	108	78	96	1
NOTCH2	0.00401799	0.0221671	807	2.001	2.12911	0.0335278	1.7406	0.0817545	0.13178	0.13178	0.234742	0.804871	0.154171	85	101	97	1
PGRMC1	0.339625	0.622052	833	0.001	-1.89834	0.0579364	-0.716922	0.473422	-0.2329	0.2329	0.195618	0.789724	0.74743	97	91	98	1
B4GALT1	0.0204796	0.0837845	806	0.001	1.24543	0.213318	0.685415	0.493082	0.175183	0.175183	0.214397	0.801307	0.291621	90	99	99	1
HSP90AA1	3.3e-05	0.000329099	1158	7.001	-0.491648	0.623053	3.183	0.00145757	-0.0248439	0.0248439	0.350548	0.722602	0.0033211	75	114	100
B2M	1	1	995	19.001	-9.10188	4.83e-19	-8.94795	3.62e-19	-0.318025	0.318025	0.161189	0.735076	1	114	76	101
RPS6KB1	0.0100759	0.0473205	1142	0.001	1.07387	0.283169	1.35777	0.174536	0.117632	0.117632	0.316119	0.72082	0.291621	89	104	102
SELL	0.941416	0.990235	884	2.001	-3.14011	0.00173792	-1.69418	0.0902304	-0.245553	0.245553	0.164319	0.768637	1	107	89	103
CAST	0.00846877	0.0410655	605	1.001	0.87256	0.383129	1.40935	0.158731	0.0709031	0.0709031	0.15493	0.849718	0.260927	88	109	104
ADAM17	0.593822	0.836603	965	0.001	-1.61933	0.105711	-1.10322	0.269934	-0.19743	0.19743	0.219092	0.754975	0.965408	102	95	105
RAMP1	0.999967	0.999999	1032	3.001	-5.60768	2.65e-08	-4.70497	2.54e-06	-0.261086	0.261086	0.190923	0.72973	1	111	87	106
TNFRSF18	0.0219732	0.0885324	780	0.001	0.514236	0.607215	0.415095	0.678072	0.0698496	0.0698496	0.203443	0.80695	0.291621	91	110	107
ICAM1	0.536702	0.796908	792	1.001	-1.38411	0.166617	0.289459	0.77223	-0.131545	0.131545	0.183099	0.799525	0.923645	101	102	108
LY6E	0.298496	0.576235	608	18.001	-1.92568	0.0544663	-2.74455	0.00605937	-0.0838612	0.0838612	0.15493	0.848827	0.703326	95	108	109
CCR5	0.0259708	0.100919	669	0.001	-0.241885	0.808917	0.808832	0.418612	-0.0357349	0.0357349	0.186228	0.83665	0.291621	92	111	110
CD37	0.523874	0.787625	754	2.001	-1.64921	0.0994259	-0.619752	0.535421	-0.111049	0.111049	0.164319	0.807247	0.914355	100	105	111
LDLR	0.480625	0.753883	637	1.001	-0.764891	0.444538	-1.23361	0.217349	-0.0874604	0.0874604	0.153365	0.839917	0.881815	99	107	112
SBDS	0.0427971	0.149155	659	1.001	0.346081	0.729362	0.702689	0.48225	0.028342	0.028342	0.156495	0.833977	0.291621	94	112	113
PTPRC	0.334655	0.616979	988	7.001	0.616161	0.537938	1.47186	0.141058	0.0268501	0.0268501	0.233177	0.750817	0.742491	96	113	114

## Sheet: cluster_6_singleton_positive_ma
gene_1	mHG_stat	mHG_pval	mHG_cutoff	cutoff_val	t_stat	t_pval	w_stat	w_pval	Log2FoldChange	Log2FoldChangeAbs	TP	TN	q_value	hgrank	fcrank	rank	Plot
MIF	3.39e-147	1.6e-145	388	5.001	19.2328	3.45e-52	22.8632	1.08e-115	2.37586	2.37586	0.706107	0.94578	1.23e-142	2	4	1	1
SIVA1	1.26e-114	6.7e-113	261	2.001	16.87	7.08e-44	20.4426	6.99e-93	2.68469	2.68469	0.534351	0.967682	1.48e-110	7	2	2	1
HSPD1	4.45e-132	2.23e-130	447	5.001	17.868	2.23e-47	22.1436	1.2e-108	2.31312	2.31312	0.70229	0.929754	8.63e-128	4	6	3	1
ATPIF1	3.84e-146	1.98e-144	459	9.001	21.4733	3.24e-60	23.1385	1.9e-118	2.31072	2.31072	0.721374	0.927885	1.02e-141	3	7	4	1
TLR3	5.45e-80	2.7e-78	521	0.001	11.2553	2.38e-24	13.6402	2.31e-42	2.67008	2.67008	0.599237	0.902778	3.78e-76	11	3	5	1
C1QBP	1.26e-131	6.07e-130	368	4.001	19.9614	7.08e-55	21.6006	1.77e-103	2.08508	2.08508	0.664122	0.948184	1.88e-127	5	9	6	1
HSPA8	7.69e-160	3.62e-158	356	47.001	20.4814	1.32e-56	22.9318	2.24e-116	1.70911	1.70911	0.721374	0.955395	5.59e-155	1	19	7	1
HSP90AA1	2.5e-118	1.25e-116	397	13.001	16.5251	1.2e-42	21.5553	4.73e-103	1.87507	1.87507	0.637405	0.938568	3.23e-114	6	15	8	1
PGP	9.31e-61	4.49e-59	227	1.001	12.0451	5.66e-27	13.2487	4.59e-40	2.31895	2.31895	0.362595	0.964744	3.15e-57	20	5	9	1
HMGB1	4.05e-92	2.11e-90	315	12.001	13.191	7.07e-31	19.2644	1.07e-82	1.79632	1.79632	0.51145	0.951656	3.25e-88	10	16	10	1
PEBP1	6.81e-109	3.41e-107	346	4.001	20.0662	1.33e-55	20.0284	3.12e-89	1.59172	1.59172	0.572519	0.94765	5.86e-105	9	20	11	1
HMMR	1.32e-34	4.71e-33	91	0.001	5.8047	1.83e-08	4.65726	3.2e-06	3.88984	3.88984	0.183206	0.988515	2.02e-31	30	1	12	1
CD9	6.95e-47	3.03e-45	438	3.001	12.2781	7.41e-28	16.4537	7.9e-61	1.91629	1.91629	0.427481	0.912927	1.95e-43	22	14	13	1
PDIA3	3.9e-78	1.98e-76	468	7.001	15.6375	7.77e-40	19.4354	3.88e-84	1.47669	1.47669	0.553435	0.913729	2.35e-74	13	26	14	1
H2-AB1	5.29e-77	2.65e-75	512	90.001	22.8991	1.13e-66	20.2945	1.44e-91	1.46297	1.46297	0.572519	0.903312	2.92e-73	14	28	15	1
HAVCR2	1.56e-33	5.51e-32	342	1.001	8.87087	1.01e-16	10.3202	5.71e-25	2.02283	2.02283	0.316794	0.930823	2.18e-30	33	10	16	1
HSP90AB1	3.97e-114	1.96e-112	460	38.001	19.889	9.03e-55	21.8016	2.24e-105	1.30925	1.30925	0.667939	0.923878	3.78e-110	8	36	17	1
CALR	2.57e-78	1.21e-76	462	10.001	15.6869	4.47e-40	18.4893	2.52e-76	1.36718	1.36718	0.538168	0.914263	1.55e-74	12	34	18	1
CD24A	3.4e-48	1.53e-46	414	5.001	17.0506	3.11e-45	17.4916	1.66e-68	1.4934	1.4934	0.419847	0.918803	1.03e-44	21	25	19	1
HNRNPU	1.05e-61	4.98e-60	347	5.001	13.7846	4.75e-33	16.4657	6.47e-61	1.47541	1.47541	0.408397	0.935897	3.66e-58	19	27	20	1
HSPA5	2.99e-63	1.43e-61	499	10.001	12.1259	2.47e-27	18.8188	5.3e-79	1.41912	1.41912	0.522901	0.903312	1.11e-59	18	31	21	1
USP14	1.26e-33	4.51e-32	117	2.001	10.5745	4.23e-22	11.9082	1.07e-32	1.71709	1.71709	0.183206	0.981571	1.83e-30	32	18	22	1
ANPEP	3.05e-29	9.6e-28	154	1.001	8.15624	1.28e-14	7.86635	3.65e-15	1.9552	1.9552	0.160305	0.970085	3.09e-26	39	11	23	1
HSPA9	3.51e-37	1.39e-35	157	2.001	11.114	6.55e-24	12.1169	8.59e-34	1.56609	1.56609	0.206107	0.972489	6.52e-34	28	24	24	1
P4HB	8.46e-47	3.86e-45	233	3.001	12.2398	9.24e-28	13.6723	1.49e-42	1.44874	1.44874	0.28626	0.957799	2.39e-43	23	30	25	1
CD86	1.62e-32	5.65e-31	484	1.001	11.822	2.41e-26	14.0309	1.01e-44	1.74906	1.74906	0.381679	0.897436	2.08e-29	36	17	26	1
CD3EAP	8.08e-29	2.59e-27	187	1.001	9.34861	3.4e-18	9.60566	7.57e-22	1.92396	1.92396	0.194656	0.963675	8.15e-26	40	13	27	1
BTLA	6.21e-33	2.19e-31	493	1.001	10.0085	2.88e-20	11.7649	5.92e-32	1.56859	1.56859	0.389313	0.895566	8.45e-30	34	23	28	1
CD82	8.39e-31	2.71e-29	345	1.001	9.87961	6.53e-20	10.7601	5.31e-27	1.57867	1.57867	0.282443	0.927618	9.5e-28	37	22	29	1
CD22	4.12e-21	9.53e-20	295	0.001	6.30506	1.17e-09	5.08578	3.66e-07	2.12072	2.12072	0.248092	0.938568	2.2e-18	53	8	30	1
ATP5B	4.36e-76	2.05e-74	286	10.001	17.6709	3.2e-47	18.1698	8.95e-74	1.0965	1.0965	0.435115	0.95406	2.11e-72	15	47	31	1
KIT	2e-26	5.86e-25	505	1.001	10.191	6.32e-21	11.7982	3.99e-32	1.58774	1.58774	0.370229	0.891026	1.78e-23	42	21	32	1
CD52	1.61e-70	7.44e-69	498	50.001	21.6364	2.23e-62	19.723	1.37e-86	1.08653	1.08653	0.553435	0.905716	6.76e-67	16	50	33	1
CD81	2.4e-20	5.4e-19	257	0.001	4.76365	3.08e-06	4.66199	3.13e-06	1.93776	1.93776	0.225191	0.947115	1.19e-17	56	12	34	1
AIMP1	2.79e-46	1.27e-44	172	5.001	12.9789	2.12e-30	13.691	1.15e-42	1.09116	1.09116	0.232824	0.970353	7.55e-43	24	49	35	1
GPR65	7.26e-27	2.13e-25	434	3.001	10.8418	4.54e-23	13.1496	1.71e-39	1.40797	1.40797	0.328244	0.907051	6.57e-24	41	32	36	1
RPS19	1.1e-64	5.25e-63	492	63.001	18.9134	7.11e-52	18.9929	1.95e-80	0.873661	0.873661	0.526718	0.905449	4.27e-61	17	58	37	1
CD74	3.86e-41	1.64e-39	500	265.001	20.5555	2.26e-59	17.3974	8.64e-68	1.06585	1.06585	0.438931	0.897169	9.07e-38	26	51	38	1
H2-AA	1.64e-36	6.22e-35	484	105.001	21.0067	2.77e-61	17.2401	1.33e-66	1.09616	1.09616	0.408397	0.899306	2.82e-33	29	48	39	1
RALA	8.08e-33	2.81e-31	191	4.001	10.0168	2.58e-20	11.5263	9.73e-31	1.16551	1.16551	0.221374	0.964476	1.06e-29	35	42	40	1
PDIA4	3.14e-23	8.05e-22	244	2.001	8.11298	1.65e-14	9.70498	2.87e-22	1.27652	1.27652	0.20229	0.948985	2.14e-20	47	37	41	1
LY6E	3.53e-38	1.39e-36	315	22.001	14.7462	6.51e-37	15.0109	6.23e-51	0.845322	0.845322	0.328244	0.938835	7.15e-35	27	59	42	1
ERP29	1.18e-45	5.35e-44	383	9.001	13.259	2.06e-31	14.1939	9.99e-46	0.805738	0.805738	0.381679	0.924412	3.06e-42	25	62	43	1
RAC1	1.71e-34	6.13e-33	321	5.001	11.6993	6e-26	12.6554	1.04e-36	0.898965	0.898965	0.324427	0.936966	2.56e-31	31	56	44	1
CXCR4	1.56e-18	3.16e-17	195	2.001	7.31425	2.89e-12	8.05286	8.09e-16	1.45315	1.45315	0.160305	0.959135	6.68e-16	59	29	45	1
CAP1	7.13e-24	1.88e-22	281	2.001	10.0855	1.37e-20	10.5624	4.45e-26	1.12376	1.12376	0.236641	0.941506	5.2e-21	46	43	46	1
CIITA	4.13e-22	1.02e-20	196	4.001	11.2689	1.48e-24	13.0106	1.06e-38	1.19342	1.19342	0.171756	0.959669	2.53e-19	49	41	47	1
ECE1	5.12e-21	1.19e-19	164	2.001	8.86954	9.39e-17	9.40343	5.28e-21	1.26926	1.26926	0.179389	0.96875	2.7e-18	54	38	48	1
LSM1	2.47e-21	5.73e-20	376	1.001	8.57569	6.9e-16	8.31175	9.43e-17	1.11315	1.11315	0.28626	0.919605	1.36e-18	51	45	49	1
CD83	2.98e-20	6.63e-19	254	8.001	10.0236	2.21e-20	12.5637	3.34e-36	1.24065	1.24065	0.217557	0.947382	1.44e-17	57	39	50	1
M6PR	1.84e-24	4.96e-23	232	4.001	9.91675	5.01e-20	11.0807	1.56e-28	0.982188	0.982188	0.21374	0.952991	1.42e-21	44	52	51	1
NR4A2	3.29e-15	5.33e-14	290	3.001	6.83273	5.36e-11	8.14602	3.76e-16	1.36899	1.36899	0.20229	0.936699	1.02e-12	64	33	52	1
OLFM1	1.92e-17	3.6e-16	239	2.001	7.54637	6.49e-13	8.17378	2.99e-16	1.32102	1.32102	0.187023	0.949252	7.21e-15	63	35	53	1
GDI2	1.2e-30	4.07e-29	418	9.001	11.8153	2e-26	12.7093	5.25e-37	0.731746	0.731746	0.343511	0.912393	1.4e-27	38	64	54	1
KLRK1	1.76e-17	3.33e-16	373	3.001	9.14864	1.28e-17	10.955	6.29e-28	1.20981	1.20981	0.259542	0.918536	6.76e-15	62	40	55	1
IFNGR1	1.75e-22	4.27e-21	405	4.001	9.10634	1.6e-17	10.2928	7.59e-25	0.944171	0.944171	0.290076	0.912126	1.08e-19	48	54	56	1
TLN1	5.45e-24	1.47e-22	472	6.001	10.1488	8.69e-21	11.1283	9.13e-29	0.806893	0.806893	0.339695	0.897703	4.13e-21	45	61	57	1
RPS6KB1	3.3e-13	4.45e-12	284	1.001	6.42126	5.88e-10	6.15729	7.4e-10	1.11601	1.11601	0.183206	0.936966	8.17e-11	65	44	58	1
CMTM7	1.02e-20	2.3e-19	226	5.001	9.15128	1.29e-17	10.0455	9.62e-24	0.905366	0.905366	0.209924	0.954327	5.14e-18	55	55	59	1
BSG	2.74e-21	6.36e-20	204	4.001	9.63682	3.63e-19	9.87367	5.41e-23	0.764879	0.764879	0.206107	0.959936	1.49e-18	52	63	60	1
CORO1A	4.84e-25	1.34e-23	500	22.001	11.5909	1.09e-25	12.7145	4.91e-37	0.539407	0.539407	0.347328	0.890759	3.99e-22	43	73	61	1
CEP290	4.05e-08	2.97e-07	445	0.001	4.03644	7.01e-05	3.11775	0.00182236	1.10975	1.10975	0.217557	0.896368	4.09e-06	71	46	62	1
AAMP	2.13e-18	4.29e-17	411	2.001	8.91689	6.3e-17	9.3124	1.25e-20	0.890522	0.890522	0.274809	0.909455	8.83e-16	61	57	63	1
SELPLG	4.3e-22	1.06e-20	459	7.001	10.3114	2.27e-21	11.1173	1.03e-28	0.709456	0.709456	0.324427	0.900107	2.61e-19	50	68	64	1
ITGB7	1.97e-18	3.94e-17	321	5.001	9.14764	1.25e-17	9.89008	4.6e-23	0.826627	0.826627	0.236641	0.930823	8.22e-16	60	60	65	1
ACVRL1	6.33e-10	6.04e-09	267	1.001	5.46585	1.02e-07	5.00765	5.51e-07	0.96939	0.96939	0.164122	0.940171	9.61e-08	69	53	66	1
RPL13A	1.05e-19	2.3e-18	387	6.001	9.07187	2.17e-17	9.64503	5.16e-22	0.642281	0.642281	0.270992	0.915598	4.93e-17	58	71	67	1
EZR	1.23e-12	1.58e-11	400	3.001	8.00995	2.85e-14	8.74359	2.26e-18	0.713155	0.713155	0.20229	0.907318	2.87e-10	66	67	68	1
ROCK1	1.25e-09	1.14e-08	421	2.001	6.84207	4.82e-11	6.92292	4.42e-12	0.715117	0.715117	0.229008	0.903579	1.78e-07	70	66	69	1
ITGA4	2.03e-11	2.29e-10	425	5.001	7.60827	4.06e-13	8.71414	2.93e-18	0.682659	0.682659	0.240458	0.903312	3.92e-09	67	70	70	1
CD8A	0.0022041	0.00535978	418	4.001	3.44189	0.000665362	4.53921	5.65e-06	0.716739	0.716739	0.152672	0.899038	0.049259	76	65	71	1
CD68	5.78e-10	5.5e-09	500	3.001	5.24731	3.01e-07	5.08357	3.7e-07	0.473293	0.473293	0.259542	0.884615	8.85e-08	68	76	72	1
CLIC4	6.64e-07	3.96e-06	329	2.001	5.0706	7.15e-07	5.41778	6.03e-08	0.630167	0.630167	0.164122	0.923611	5.1e-05	73	72	73	1
PSEN2	0.00483937	0.0106359	426	0.001	2.39555	0.0172449	1.47989	0.138902	0.690096	0.690096	0.156489	0.897169	0.0938394	78	69	74	1
PTPRCAP	4.85e-05	0.000191949	385	1.001	3.28699	0.00113697	3.16897	0.00152979	0.515013	0.515013	0.160305	0.908387	0.0021476	75	74	75	1
FLT3	3.18e-05	0.000131275	335	2.001	4.49643	1e-05	4.48921	7.15e-06	0.475461	0.475461	0.152672	0.921207	0.00147948	74	75	76	1
CD53	1.09e-07	7.44e-07	421	4.001	5.37546	1.6e-07	5.41352	6.18e-08	0.397895	0.397895	0.198473	0.901442	9.99e-06	72	79	77	1
IL12RB2	0.00271554	0.00644292	436	0.001	1.79979	0.0729163	1.34728	0.17789	0.454469	0.454469	0.156489	0.894498	0.0588631	77	78	78	1
CD80	0.00561264	0.0118617	502	0.001	1.8511	0.06517	1.34073	0.180007	0.472102	0.472102	0.171756	0.877938	0.10289	79	77	79	1

## Sheet: cluster_7_singleton_positive_ma
gene_1	mHG_stat	mHG_pval	mHG_cutoff	cutoff_val	t_stat	t_pval	w_stat	w_pval	Log2FoldChange	Log2FoldChangeAbs	TP	TN	q_value	hgrank	fcrank	rank	Plot
TNF	1.35199e-110	6.44106e-109	132	1.001	9.83248	2.2116e-19	14.7603	2.64169e-49	5.22382	5.22382	0.429167	0.9923	9.945e-106	1	1	1	1
ICAM1	5.98243e-62	2.55675e-60	194	3.001	11.5769	5.78762e-25	15.292	8.6477e-53	2.17986	2.17986	0.341667	0.97026	1.97381e-57	2	3	2	1
CD69	2.72053e-35	9.54052e-34	328	1.001	7.5547	7.90456e-13	10.1414	3.61873e-24	2.46514	2.46514	0.333333	0.934148	3.68264e-31	4	2	3	1
TNFSF9	3.64131e-50	1.49836e-48	401	5.001	10.7037	3.63659e-22	14.245	4.81425e-46	1.9921	1.9921	0.420833	0.92034	7.71158e-46	3	4	4	1
CCRL2	2.23165e-17	3.95044e-16	178	1.001	5.67751	3.80964e-08	4.91182	9.02371e-07	1.80826	1.80826	0.179167	0.964153	7.62435e-14	6	5	5	1
TLR2	1.21171e-15	1.90993e-14	158	1.001	7.26843	4.63673e-12	6.82647	8.70307e-12	1.58999	1.58999	0.15	0.967605	3.27659e-12	7	6	6	1
CD83	8.8446e-18	1.59477e-16	433	6.001	10.0637	2.64597e-20	11.8727	1.64161e-32	1.17303	1.17303	0.275	0.902549	4.10388e-14	5	9	7	1
PLAUR	1.81421e-11	1.93106e-10	415	1.001	5.43939	1.26876e-07	5.69132	1.26062e-08	1.32108	1.32108	0.241667	0.905204	2.2935e-08	10	7	8	1
LDLR	1.26402e-12	1.51255e-11	301	2.001	6.82908	6.37436e-11	7.3407	2.12484e-13	1.18153	1.18153	0.2125	0.933617	1.94615e-09	9	8	9	1
IFITM3	1.95147e-14	2.78263e-13	450	39.001	8.55706	1.00047e-15	9.20544	3.40261e-20	0.736624	0.736624	0.279167	0.898301	3.9058e-11	8	10	10	1
PDE4B	3.03467e-08	2.09871e-07	390	3.001	6.57497	2.6539e-10	7.24253	4.40406e-13	0.70423	0.70423	0.204167	0.909453	2.16027e-05	12	11	11	1
IL10RA	1.43804e-08	1.02877e-07	398	2.001	5.9683	7.92788e-09	6.22664	4.76532e-10	0.699044	0.699044	0.216667	0.908125	1.13459e-05	11	12	12	1
KLRD1	1.87192e-05	7.33429e-05	402	11.001	5.87228	1.29535e-08	7.25873	3.90744e-13	0.57886	0.57886	0.170833	0.904142	0.00435544	14	13	13	1
ANXA5	1.58799e-05	6.31653e-05	370	9.001	4.68198	4.54195e-06	4.67069	3.00192e-06	0.26565	0.26565	0.158333	0.911843	0.00390109	13	15	14	1
CD209A	0.000245385	0.000706229	416	15.001	5.65932	3.93546e-08	6.80054	1.0423e-11	0.544356	0.544356	0.170833	0.900425	0.0309182	15	14	15	1
ITGB2	0.0581861	0.0661054	479	3.001	1.90603	0.057716	1.99337	0.0462211	0.171951	0.171951	0.154167	0.882634	1	16	16	16	1
