# Supplementary material for: Distinct ontogenetic lineages dictate cDC2 heterogeneity
Source: Nat Immunol. 2024 Feb 13;25(3):448–61. doi: 10.1038/s41590-024-01745-9 (PMC10907303; doi:10.1038/s41590-024-01745-9)
Supplement: Supplementary file 4 — DEGs obtained using bulk RNA-seq among splenic CD8α− and CD8α+ pre-cDC2s from mice. [file 41590_2024_1745_MOESM4_ESM.xlsx]

## Sheet: ED Fig. 5b
Gene	Sample
	SP_ CD8 neg pre.cDC2.1	SP_ CD8 neg pre.cDC2.2	SP_ CD8 neg pre.cDC2.3	SP_ CD8 pos pre.cDC2.1	SP_ CD8 pos pre.cDC2.2	SP_ CD8 pos pre.cDC2.3
Kat2b	7.52462	7.80154	7.96633	6.9665	6.60834	6.08765
Itgb7	9.7498	9.16622	10.2241	8.68254	8.56028	8.84582
Hck	7.75909	7.67084	8.8681	5.66286	6.06588	6.48013
Cd44	11.5519	11.282	11.8497	9.86235	9.62221	10.2449
Crip2	6.39625	5.46345	6.33125	4.02285	3.92996	4.40843
Crip1	9.65928	9.25925	10.0261	8.80401	8.75585	8.41948
Piezo1	7.95255	7.74083	8.57991	7.02101	6.47478	6.88055
Tppp3	7.84721	7.56066	8.01829	4.99378	4.4075	4.675
Taok1	11.4268	11.1761	11.7901	10.521	10.4534	10.6328
Cd300lg	7.50275	7.37713	7.9462	6.52035	6.37766	6.21015
Hist1h2bc	6.07268	6.22319	6.60659	4.19962	5.10893	4.67596
Atp2b1	10.3561	10.1694	10.7682	9.4594	9.19455	9.60997
Osbpl8	9.79456	9.6275	9.95629	8.72872	8.73499	8.81708
Atp2a3	6.98482	6.68563	7.77697	4.81935	5.23763	6.13724
Adam11	3.21204	3.55984	3.02344	7.03087	5.90054	5.70493
Nln	7.59184	7.2113	7.59684	6.49708	6.20285	6.3093
Vcl	8.97749	8.76928	9.1522	8.29542	8.0235	7.56601
Dpysl2	10.6796	10.3923	10.8219	9.7794	9.42788	9.61326
Oxct1	9.25059	8.9378	9.66267	8.37254	8.5923	8.2292
Ank	7.59881	6.87293	8.07898	6.5473	5.74855	5.41758
Plec	10.1608	9.66966	10.6875	8.34544	8.23275	8.63048
Rfx2	6.06116	5.91009	6.70868	3.57515	4.29154	4.88591
Anxa1	9.47546	9.34313	9.58025	6.61558	7.36106	7.6483
Fam111a	9.05806	9.02222	9.96685	8.30133	8.13212	8.71263
Cpt1a	9.1682	8.60836	9.29591	7.76107	7.66334	8.38212
Pdcd4	9.72755	9.54426	9.83944	7.99197	7.81513	7.96535
Gsto1	6.01479	6.54369	6.25112	4.66031	4.53591	4.80609
Idh1	7.13912	7.34316	7.48554	4.86847	5.9733	5.17019
Cd28	4.73663	4.35534	5.2796	5.8402	6.91357	7.46559
Raph1	9.40483	9.47634	9.49146	8.53704	8.36104	8.59559
Cfh	8.98687	8.87273	9.4314	7.95138	8.00339	7.68431
Vim	13.1576	12.9886	13.4976	11.8694	11.9115	11.9293
Ssna1	5.96158	6.04135	6.31695	5.12296	5.17357	4.4537
Cd93	8.95042	9.01572	9.25125	7.4526	7.54769	7.37347
S100a11	10.3893	10.2148	10.92	9.68199	9.66582	9.60365
Bst1	4.99506	4.88306	3.28539	6.89267	6.55304	6.6013
Bcl7a	5.2986	5.34457	5.05159	6.59046	6.45746	6.40355
Foxp1	10.6646	10.3243	10.9829	9.79259	9.6068	9.90354
Emp1	8.10373	8.10501	8.94737	6.01376	5.84714	7.3392
Pak1	8.4471	8.27712	9.15971	7.30327	7.16857	7.38431
Ilk	8.08335	8.01193	8.78869	7.37211	7.51671	6.82518
Plp2	9.86164	9.51966	10.0906	8.86322	9.06034	8.95677
Stard8	7.84792	7.21156	7.63999	6.17446	5.8005	5.87294
Ap1s2	7.97583	8.33057	8.73971	7.27891	7.13939	7.49755
Cd209d	9.19188	8.98744	8.96951	10.6307	10.3203	9.9501
Thy1	3.86483	4.38738	4.6569	5.97568	5.4993	6.70767
Anxa2	9.90625	9.76441	10.32	8.00063	8.39787	8.55537
Lrrfip2	8.52562	8.1282	8.85097	7.35486	7.36028	7.48634
Lyl1	5.35571	3.64732	5.80393	2.28448	3.65227	3.11905
Gtf3c4	7.42752	7.30174	7.2888	6.47116	6.40177	6.12426
Calm2	10.1024	9.94353	10.259	9.03912	9.22161	9.08336
Sun1	7.907	8.04794	7.96117	7.07332	6.93232	6.94625
Dna2	7.54166	7.70226	8.29683	6.94272	6.56953	6.86428
Klf10	10.1353	10.0312	10.1588	8.74573	8.88157	9.04222
Rara	10.1887	9.47911	10.8158	8.82556	8.42871	9.03354
Egr1	11.1778	10.9904	11.6179	9.19065	9.58643	9.68656
Wdr26	11.6377	11.3112	11.8676	10.668	10.4632	10.6942
Zfhx3	8.60281	8.27911	8.74974	7.53787	7.22717	7.54362
Cyp7b1	3.81283	3.2792	3.92341	6.15522	5.77997	6.02361
Ccser1	4.3583	4.49293	3.51011	5.73477	5.36626	5.91438
Fam102b	8.83463	8.56626	9.06943	7.86943	7.50046	8.05306
S100a10	8.30922	8.3174	8.7704	6.46595	6.87109	7.05657
Rassf4	10.984	10.5235	11.3619	10.0459	9.59251	9.81936
Itga1	6.32496	6.47362	6.59463	4.576	5.25432	4.64643
Pyhin1	9.27751	9.16251	9.54292	8.61892	8.45683	8.50993
Mtus1	8.4181	7.97594	8.15557	7.10185	6.13467	7.22614
Pid1	9.71251	9.48803	10.1846	8.52442	8.60298	8.43524
Zfp36l2	12.1407	12.179	12.3545	11.1232	11.0632	10.9536
Otulin	7.60896	7.29116	7.65612	6.60449	6.62142	5.94197
Stxbp6	8.07715	7.8632	7.75086	6.22979	5.83104	6.91207
Cd300lf	5.52865	4.83509	4.87597	7.0045	6.42921	6.32659
Cd8b1	3.9029	3.89784	3.33317	7.38239	6.94018	7.77687
Cd8a	5.99227	4.96024	6.24179	10.5045	10.3854	10.3795
Kcnn4	6.8835	6.28624	7.30613	5.30509	5.21658	5.37987
H2-Q7	9.06057	9.28083	9.99628	11.5819	11.2654	11.259
Ccdc102a	5.56103	6.34817	6.31779	4.84339	4.52409	4.17038
Hvcn1	4.45342	3.9584	4.26251	6.31271	6.04014	6.11594
Gm10222	5.89258	1.23148	0.268735	1.07604	1.23504	0.7188
Lgals1	8.68572	8.19759	9.11076	7.35156	7.49869	7.57579
Myadm	12.1042	12.0405	12.4758	10.3447	10.447	10.7866
Ahnak	14.4823	13.7264	14.725	12.608	12.2974	12.6774
Hs3st3b1	5.93292	5.71164	5.16445	7.94286	7.13699	6.84504
Gm12942	3.25096	3.00891	3.54374	5.5637	5.48777	6.44376
Klhl21	8.15199	7.55844	8.59763	7.31749	6.72889	6.36942
Smok3c	5.18316	2.34041	3.42595	6.06811	6.44371	6.3867
Trbc2	3.50703	3.84089	4.44432	6.10426	6.34283	7.09893
Tlr5	5.17344	5.58155	5.28782	7.10503	7.15861	7.21549
Gm28875	8.52285	8.33214	8.98734	6.96695	6.64777	7.53366
2510016D11Rik	8.4653	8.04249	8.90632	7.43127	7.5745	6.89873
Gm45290	4.80586	4.86906	5.76119	3.49409	4.06203	3.50658
Btbd8	3.9641	5.21876	3.75718	6.50231	6.00939	5.73905
