# Supplementary material for: Distinct ontogenetic lineages dictate cDC2 heterogeneity
Source: Nat Immunol. 2024 Feb 13;25(3):448–61. doi: 10.1038/s41590-024-01745-9 (PMC10907303; doi:10.1038/s41590-024-01745-9)
Supplement: Supplementary file 5 — DEGs between early pre-cDC2 clusters (clusters 0 and 1) in the bone marrow, late pre-cDC2s clusters (clusters 2, 8 and 7) from the bone marrow, spleen and lung and comparison of the pre-cDC scRNA-seq data to those of splenic cDC2As and cDC2Bs from ref. 15. [file 41590_2024_1745_MOESM5_ESM.xlsx]

## Sheet: Figure 4b
Genes enriched in the cDC2B lineage	Genes enriched in the cDC2A lineage
Ifitm3	Cd300Lf
Lyz2	Hvcn1
Ccl6	Ddr1
Wfdc17	Galnt12
Ifitm2	Strbp
Ccl9	Carmil1
Hpgd	Eef2K
Cd209A	Elf1
Emb	Hoxa7
Pid1	Slc44A2
Tgfbi	Card11
Igsf6	Grap
Nupr1	St8Sia4
Clec4A3	Spint2
Kcne3	Mbnl1
Slfn2	Npc1
Hacd4	Sept1
Msrb1	Pkib
Ncf2	Hmgn3
Emilin2	Mef2C
Clec4A1	Bcl11A
Clec4B1	Plac8
Ltb4R1	Dnajc7
Camkk2	Stmn1
Fxyd5	Hmgn1
Olfm1	Lair1
Stxbp6	Ccnd1
Tm6Sf1
Aldoa
Cst3
Arl5C
Ifi207
Shisa5
Sgk1
Pitpna
H2Afz
Dusp3
Cd300Lg
Lgals3
Lyl1
Ab124611
Cfh
Wsb1
Ahnak
Vsir
Selenop
Tspan33
Abca9
Nfe2L2
Crip1
Atp2B1
Lat2
Dpep2
Lmo4
Mefv
Anxa5
Sult1A1
Slc16A3
Tpt1
Vim
