# Supplementary material for: Distinct ontogenetic lineages dictate cDC2 heterogeneity
Source: Nat Immunol. 2024 Feb 13;25(3):448–61. doi: 10.1038/s41590-024-01745-9 (PMC10907303; doi:10.1038/s41590-024-01745-9)
Supplement: Supplementary file 6 — DEGs obtained using bulk RNA-seq analysis among bone marrow Siglec-H− and Siglec-H+ pre-cDC2s from mice. [file 41590_2024_1745_MOESM6_ESM.xlsx]

## Sheet: ED Fig. 8d
Gene	Sample
	BM_SigH neg pre.cDC2.1	BM_SigH neg pre.cDC2.2	BM_SigH pos pre.cDC2.1	BM_SigH pos pre.cDC2.2
Nalcn	1.87282	1.86806	3.31964	2.96464
Dgke	5.5548	4.6987	6.8669	6.78817
Itgb2	10.3882	10.0633	9.08884	8.93288
Cttnbp2	2.47003	3.16281	4.44585	5.18752
37135	3.09187	2.85084	4.95444	4.81345
Acvr1b	7.91465	7.6721	5.89398	5.9823
Zfp385a	7.77886	7.96812	6.27175	6.19926
Hk2	10.0845	10.2502	9.2132	9.01547
Cd52	9.54831	9.23358	8.23513	7.84915
S100a4	10.2735	10.3371	8.492	8.83544
Itgb7	10.9405	10.9502	9.77065	9.4549
Nfix	8.00783	7.79574	6.63569	6.25064
Grik3	3.70479	3.29543	5.26671	6.04842
Cd3g	3.33934	2.59941	4.79033	4.42968
Ikzf4	2.38307	3.21176	3.48545	5.71312
Lcp2	9.30825	9.21743	7.84326	7.2807
Adgre5	8.52132	8.48114	7.06066	6.58103
Ppp1r17	1.78231	1.77775	3.49065	2.28383
Hck	8.91808	8.57397	7.44119	6.67468
Dusp3	7.55164	7.41387	5.91815	5.68999
Ralb	7.55649	7.93184	6.62163	6.08245
Sgce	4.16286	4.65961	6.94652	6.1244
Adgre1	5.49607	5.67974	3.7554	3.88975
Cd44	11.2939	11.1446	10.0182	9.78597
Cadm3	8.23086	8.18961	6.71568	7.34702
Casp14	2.66715	2.32402	4.64469	5.30813
Nid1	4.01624	3.96276	5.15007	5.97391
Cbfa2t3	10.9833	10.9704	10.0764	9.74035
Rnf114	9.41032	9.4772	8.21515	8.48066
Hfe	6.72646	5.59058	4.65822	3.71426
Sulf2	8.77565	8.26468	6.63812	5.87103
Fzd3	2.25041	2.04908	4.93832	3.70725
Ubc	9.13366	9.30236	8.13856	8.20605
Pou2f2	10.3389	9.91291	8.32243	7.65162
Htr3b	2.56955	3.01383	5.02792	5.23803
Nav1	10.1369	10.4206	9.16236	8.97899
Fxyd5	11.6751	11.2694	10.05	10.5748
Optc	1.96376	1.95274	3.69269	3.47514
Ebf3	2.47646	2.70159	3.33021	4.67308
Lmbr1	4.02257	4.06524	5.96297	5.68555
Dhdds	6.28667	6.39707	4.62383	4.96565
Steap4	2.45029	2.55648	4.2081	4.38588
Lypd8	2.41226	3.76137	6.07916	5.36236
Tnfaip8l2	7.60376	7.33971	6.11924	6.24405
Mcemp1	7.02126	6.67466	5.79361	4.49204
Tppp3	5.72728	6.72216	4.35498	4.20921
Hivep2	8.76964	9.34713	7.14585	7.71534
Steap2	3.09331	3.5657	5.80847	5.59443
Fam184b	2.72505	4.40278	5.63386	5.81799
Chdh	6.85949	7.30424	8.56402	8.32761
H2-M2	2.71739	3.59862	5.62415	4.62162
Sdc4	2.1799	2.34874	4.54876	5.84504
Il13ra1	8.91886	8.50257	7.44845	7.24285
Cd300lg	8.49326	8.36828	7.2749	7.33589
Elmo2	9.95682	10.1197	8.81824	8.85778
Cadps2	3.16564	2.54265	5.96189	4.66431
Hist1h2bc	7.59571	7.4605	6.03671	6.12474
Trove2	6.24928	6.25403	7.67833	7.35132
Zcchc10	4.12925	4.68798	5.67086	6.51244
Myo1b	3.37483	4.62574	6.7185	6.50713
Kdm6b	7.85141	7.99285	6.90399	6.52466
Cd68	10.0311	9.93563	8.68674	8.50127
Abca5	5.404	4.87445	6.51031	6.85432
Ccl6	8.90351	8.46217	6.40991	5.29306
Ccl9	10.4275	10.4499	7.9057	7.75453
Lhx9	3.21587	3.6416	4.84556	5.68154
Mtrf1l	6.03798	6.6535	4.04124	4.83919
Rab32	7.92703	7.69637	6.60495	6.64337
Lama4	3.38326	3.62406	5.8754	4.9409
Rtn4ip1	5.34848	5.30522	6.61846	6.60335
Smpdl3a	8.41276	8.16923	6.82079	6.77216
Ptprk	3.95475	3.53888	6.11692	5.64569
Slc17a8	2.39084	2.22323	4.90493	4.66583
Sgk1	7.85243	7.97253	5.44598	5.82786
Ifngr1	9.6716	9.29971	7.98506	7.63134
Vsir	9.31734	9.03956	7.98176	8.08994
Egfr	4.75212	4.19204	6.24644	6.13826
Ptprb	5.00321	4.3143	6.70789	6.78886
Stk10	11.2216	10.8868	10.0162	9.37754
Nsg2	2.37944	3.01908	5.24939	4.70458
Zfp354a	3.15815	3.40184	5.685	5.2141
Tns3	10.0934	9.99171	9.21781	8.67906
Btg2	8.85429	8.92018	7.25518	7.16354
Fam49a	9.64848	9.49808	8.75223	8.20008
Id2	7.02076	6.24967	4.58075	3.61855
Ace	6.1287	4.46744	2.26466	2.30148
5530401A14Rik	2.13594	2.28605	4.04635	4.41048
Tmem94	6.50099	6.48892	4.59993	4.81587
Srp68	7.63648	7.43711	6.45256	6.2047
Sptlc2	9.00351	8.9767	7.90538	7.55837
Fos	11.953	11.8863	10.9954	10.8239
Evl	7.82938	6.84917	6.16108	5.30884
Gpr132	7.59201	6.60216	5.69004	4.94073
Hecw1	4.72552	5.00921	6.84889	6.82541
Irf4	10.5513	10.5836	9.00781	9.03815
Spin1	8.18866	8.41622	9.46497	9.04455
Rhobtb3	2.73195	3.16091	4.40098	4.70581
Slc6a18	2.04102	2.03249	3.53863	3.94492
Mtx3	7.43006	7.61973	9.27544	8.60682
Kctd6	4.08907	3.6103	5.43416	5.34263
BC067074	3.31797	3.07124	5.56644	6.34609
Fam213a	5.81695	4.01136	2.33989	3.12544
Glud1	12.439	12.1255	10.849	10.8785
Arhgef3	7.65286	7.38094	5.44092	5.5279
Spata13	9.15344	9.06251	7.9686	7.23579
Epsti1	7.83633	8.08015	6.77981	6.51698
Dpysl2	10.903	10.8836	10.0283	9.97429
Ednrb	2.52426	2.83358	4.34589	4.33601
Osmr	4.78555	4.31144	6.61575	6.76554
C6	2.21123	2.54646	4.1159	3.76087
Gm5546	2.15426	2.4375	4.89174	4.17702
Jph4	3.27643	3.23784	4.96344	5.44771
Fam134b	7.68304	7.56055	5.69142	5.97458
Pabpc1	13.7345	13.6099	12.8612	12.6216
Csmd3	3.76962	4.08552	6.15012	5.40323
Myc	8.78676	8.82961	7.53105	7.15274
Sla	11.3385	11.0935	10.0758	9.85185
Asap1	9.7278	9.41651	8.21647	7.58548
Ciita	9.73838	9.5712	6.06548	4.28592
Bcl6	9.39711	9.58359	8.31416	8.01492
Plec	11.1059	11.1831	10.0401	9.41484
Gpihbp1	2.15339	2.01511	2.56933	4.13695
Ly6i	2.02859	2.01265	3.40128	3.2799
Sidt1	2.38994	3.11188	4.89401	4.71309
Muc13	2.35929	2.34114	4.30487	3.24772
Tmprss15	1.86156	1.68458	4.47858	2.86933
App	7.00814	6.89001	5.50668	5.10951
Adamts1	2.22932	2.92699	5.24197	3.81073
Ifngr2	9.38589	9.68102	8.35706	8.14421
Cers5	8.91406	8.88569	7.78542	8.05496
Scn8a	2.79725	3.18062	4.15813	5.7995
Nr4a1	6.74769	6.37594	4.71848	4.60037
Vwa5a	9.24186	8.56916	7.56901	7.48787
Il15ra	2.695	2.97439	4.5673	4.53333
Tmem176a	7.84563	8.11278	5.81867	6.90043
Pisd	6.75565	6.50714	5.20305	5.04157
Park2	3.61681	3.50254	5.61937	5.37793
Tnfrsf21	8.86166	8.35657	7.43597	6.86486
Stk38	10.4348	10.266	9.23142	9.4549
Pim1	10.0793	10.8202	9.42034	9.42425
Abcg1	8.22074	8.14227	6.60218	6.47711
Lbh	9.02089	9.27914	8.12705	7.5938
Lhcgr	2.14652	2.00421	4.11596	3.54708
Dusp1	10.4544	10.1027	9.01021	8.7584
Map3k8	6.91996	7.25063	5.53788	6.25804
Tpgs2	4.50394	4.98458	6.12281	6.51211
Dpysl3	2.50174	2.61856	4.23411	4.63464
Ppic	2.37298	2.18924	4.26722	4.00063
Setbp1	6.59352	7.20064	8.64453	8.26675
Cd74	12.0501	11.0278	7.25102	6.84837
Ms4a7	2.04954	2.04279	3.67049	3.07916
Ms4a4c	8.46868	8.39986	6.566	6.47874
Ms4a6b	9.41503	9.13911	7.96395	7.96073
Keg1	3.64413	3.65696	6.81155	5.78603
Stambpl1	5.53142	5.66253	6.75594	6.92015
Lipa	8.44478	8.62474	7.64783	6.87085
Pitpnm1	5.60927	6.44587	3.92379	4.44768
Smarca2	10.3409	10.2546	9.37579	9.02489
Fermt3	8.62705	8.20538	7.0896	6.27416
Lgals12	3.29871	2.09011	3.02643	5.7988
Add3	10.6624	10.377	9.57132	9.26317
Tdrd1	3.10545	3.23904	5.96068	4.95103
Cnnm1	2.30626	2.2944	4.20158	2.94606
Nfkb2	5.7589	5.77041	4.23899	4.31305
Ifitm1	5.08226	5.95641	2.86095	2.90608
Ifitm3	11.4868	11.3089	8.90811	8.12119
Podxl	2.69101	2.23238	3.43133	4.6268
Shisa5	10.523	10.6447	9.1562	9.13548
39508	5.28979	5.48896	7.47	7.55094
Sdc3	7.37838	7.65055	5.40403	5.07551
Il6	2.42633	2.30859	4.10399	3.28762
Itih5	3.28343	3.32013	4.73084	4.76853
Eya1	4.52229	4.4999	7.23135	6.94096
Khdrbs2	4.73869	4.33541	6.73833	5.69171
Fn1	12.2483	12.2762	10.7211	9.58352
Gpr35	8.81113	8.3409	6.61423	6.90182
Rgs1	9.06629	9.41979	7.36956	8.33605
Rgs2	11.2422	11.2407	10.0588	10.2374
Cfh	9.37047	9.51401	7.91811	8.27061
Ncf2	9.58598	9.67116	7.87788	8.52068
Fam129a	11.1978	11.1433	10.3636	9.8256
Capn2	10.1451	9.97985	8.94735	8.67753
Spta1	4.82637	4.26718	6.81654	5.50387
Mnda	8.41696	8.32783	6.18184	6.30915
Slamf9	4.7993	4.31401	3.46859	2.90089
Mpzl1	2.46829	2.57497	4.23523	3.97975
Atp1b1	7.50578	7.03452	10.0008	9.74299
Atf3	7.34781	8.12995	4.46869	4.47814
Atf6	10.3716	10.2799	9.39941	8.93746
Mrc1	7.07754	7.17711	4.96212	5.3725
Vim	13.6376	13.7617	12.7786	12.786
Nek6	7.3062	6.99255	8.15536	8.56173
Lypd6b	1.92662	1.92149	2.98444	3.15187
Il2ra	3.22503	2.75623	5.0661	3.91906
Fam129b	8.18022	8.55894	6.85752	5.83843
Cytip	10.566	10.3143	9.34556	9.38746
Olfm1	8.24813	7.80605	6.15773	5.37221
Neb	4.42902	4.01571	6.2631	5.98213
Itga4	12.3383	12.3659	11.268	11.116
Cybrd1	2.50304	2.47871	4.76839	4.21645
Lrp2	3.48893	2.61469	5.00543	5.51016
Elf5	3.20923	3.5837	5.751	5.39424
Meis2	3.71058	3.27988	5.15985	5.61907
Fermt1	2.75397	2.95293	5.52725	5.57018
Cst3	12.0378	11.8495	10.9246	10.9001
Sla2	3.21176	3.42645	5.09113	5.47066
Pex5l	2.50599	2.21122	4.07414	3.95107
Tnik	5.72866	4.75738	7.6603	6.82728
Serpini1	4.34107	4.67949	6.56298	6.30003
S100a11	11.0698	10.9725	10.0113	9.85938
Il6ra	10.5189	10.7972	9.44964	9.53751
Ndst4	4.61969	4.45497	6.90242	6.1176
Tlr2	7.12737	7.07762	5.81936	5.25849
Papss1	7.05285	7.42521	6.08533	5.81411
Kcnq5	3.29964	3.4981	6.15223	5.6367
Zbtb7b	7.61069	8.09584	6.23073	5.4822
Them4	3.2547	2.45337	5.17046	4.0106
Nfkb1	11.3831	11.3519	10.4402	10.3669
Clca3a2	2.09577	2.08527	3.58412	3.64283
Nr4a3	3.59101	3.88942	5.84019	4.9169
Murc	2.86703	2.82825	5.54088	4.66614
Zfp37	2.25048	2.83502	4.71545	3.86161
Ptprd	5.64689	4.94892	7.58869	6.871
Slc44a1	7.04969	7.80366	8.52827	8.56094
5430416O09Rik	3.6991	4.13512	5.84773	6.57754
Hacd4	7.01183	6.80925	5.45812	4.96014
Dnajc6	2.50664	2.73617	4.7541	4.19737
Tnfrsf1b	8.34732	7.72376	6.7412	6.57936
Hivep3	6.63224	7.16654	7.96364	8.03913
Cap1	10.4935	10.0138	9.2382	8.89766
Ephb2	3.68415	3.83602	5.51674	5.34965
Mrto4	6.5267	6.23729	4.58861	5.33835
4930584F24Rik	2.47198	2.34475	3.82372	3.96828
Nadk	9.0181	8.11362	7.47167	6.9097
Cd38	4.05577	3.04262	5.27095	6.18664
Ppargc1a	2.70574	2.67121	4.67163	5.37666
Klf3	9.98152	10.4725	9.12124	9.17233
Apbb2	3.68304	3.93953	5.75347	6.17743
Gnpda2	5.95291	5.5037	7.38133	7.0389
Srrd	4.77671	4.12305	2.93455	2.3679
Naaa	8.71547	8.68639	7.13655	6.57156
Sdad1	9.26908	8.91988	7.35407	7.90985
Ccr9	6.61038	5.67886	8.94191	8.12132
Slc46a3	8.09378	8.1348	6.29899	6.64168
Auts2	4.90524	4.7893	7.00474	6.59254
Slc13a1	2.57759	2.55537	4.23124	4.33621
Cyp3a13	2.72604	2.28453	4.92606	3.1442
Irf5	8.73588	8.743	7.66761	7.42315
Herc6	8.09797	8.20283	9.27309	9.07438
Prickle2	2.98213	3.26789	5.41362	4.29635
Adamts9	3.69999	3.44008	5.7951	5.64839
Hmces	2.25428	2.49763	4.2768	3.90079
Plxnd1	8.75119	9.18971	7.43819	7.15946
Plbd1	11.1755	11.0066	9.46611	9.02825
Lmo3	2.1302	2.25585	3.70696	3.9485
Pik3c2g	3.52419	2.70917	6.17079	5.30282
Abcc9	2.89021	2.55049	5.05486	5.17291
Tmtc1	3.04059	3.19493	5.4875	4.86705
Timp4	2.1539	2.43508	4.29898	4.71254
Trpm1	4.53206	3.36986	6.46992	6.83341
Sytl2	4.1372	3.5256	5.24744	5.60938
Ndufc2	6.3344	6.59111	5.09184	5.0575
Mvp	8.14253	7.38787	6.65478	6.39023
Slco2b1	2.1229	2.11353	3.52751	3.74366
Pak1	9.62788	9.59657	8.33626	7.78985
Acsm2	5.18483	2.95237	7.2983	6.02899
Tmem9b	7.36605	7.73018	5.81081	5.80061
Pgr15l	3.75087	2.95622	5.81432	5.27152
Magee2	4.21806	3.7567	5.71394	5.89273
Xkrx	5.81942	5.43472	8.80781	8.16412
Il2rg	9.17384	9.03249	7.8354	7.31587
Gabrq	1.94517	2.09959	5.19718	4.01668
Ap1s2	9.28498	9.19808	8.0779	8.01457
Grk1	3.5791	3.29711	5.72954	5.77598
Adgra2	6.41203	6.53224	4.75454	4.7008
Cd209a	12.2832	12.0952	10.1001	10.3492
Ido2	2.34579	2.90549	5.09181	5.54013
Hpgd	8.6841	7.84748	3.97282	4.55108
Anxa10	1.84459	1.84009	3.27802	2.71476
Cbr4	5.99354	5.14495	6.86382	7.2597
Tbc1d9	8.29593	8.35065	5.35911	6.32001
Phxr4	4.38954	2.87377	5.62982	6.45378
Cotl1	7.64618	7.25851	5.83553	5.47559
1700030J22Rik	3.27303	3.04723	4.46038	5.7837
Zfp90	6.09079	5.34349	8.00305	6.94108
Aplp2	8.38338	8.25275	7.05064	7.41444
Ubash3b	9.13185	9.0693	8.22689	7.39733
Il10ra	9.31878	9.17196	8.22846	8.09291
Cd3e	4.92457	3.95313	5.74785	6.34419
Tyk2	8.55324	8.71711	7.02786	6.76509
Tmod2	3.48583	3.27074	5.90795	5.49244
Anxa2	10.4891	10.3161	8.8627	9.09214
Mlip	4.59629	4.29721	5.49222	7.31179
Plod2	3.83842	3.11514	5.87885	5.65928
Clstn2	2.16796	2.30206	3.23685	4.63631
Ephb1	2.1648	2.74031	4.4887	4.3884
Slco2a1	4.54552	3.68744	5.81453	5.66514
Rab6b	5.41631	4.83222	6.921	6.64031
Trf	9.5055	9.07988	7.48272	7.44505
Oas1d	2.9427	2.90325	5.86765	5.02873
Oas3	8.51304	8.81137	7.0847	7.12726
1700025G04Rik	9.78756	9.73256	8.70958	8.65194
Nlrp3	6.58934	5.77431	4.37948	4.81296
Mctp2	4.90711	4.10161	7.68402	7.24618
Adgre4	6.96973	5.30039	3.88206	4.2154
Olfr281	2.40655	2.52701	3.82421	4.90673
Ptprf	5.26846	5.59325	7.79654	7.92637
Galnt9	5.26735	4.48668	2.91678	2.96641
Prrg3	3.11747	3.06463	4.71733	5.9652
Frrs1	9.51628	9.26956	8.42309	7.91713
Arhgef5	4.55578	4.19739	6.65005	6.72959
Rbfox2	3.16598	3.04052	4.06079	5.64822
Tmem35	2.02252	2.01383	2.11272	3.68944
Stard9	8.80885	8.8695	7.63945	7.76903
Fgb	3.27981	4.14814	6.87039	6.22444
Gucy1a3	2.88932	2.41034	4.95636	4.24913
Exoc3	8.46306	8.29963	6.86708	6.87626
Igsf9b	3.63319	4.15196	5.6996	6.68685
Tmem132d	2.39298	2.73685	4.75178	4.20525
Ptpn13	2.63902	3.16629	4.64516	5.3803
Exph5	3.55126	3.11399	5.34765	5.75634
Slc41a2	5.66737	5.38954	8.37137	7.95803
Chst11	3.70739	3.90999	5.28634	5.09424
Ppp1r1c	4.54517	5.39516	7.48139	6.47527
Mast4	7.45504	8.30443	9.29627	9.33042
Tmub2	5.90658	6.0724	3.31985	4.05685
Dpp4	10.2732	10.2674	9.04833	9.1872
Igsf6	9.88356	9.52998	8.50728	7.28092
Kcne3	6.29244	5.76252	3.35363	4.03198
Heatr5a	9.70128	10.1126	8.63323	8.94525
Mid1	7.8287	8.00445	10.0123	8.94483
Wdr20rt	1.85223	1.84907	2.43621	3.03202
Muc20	3.06847	3.81193	5.40706	6.2935
Sbno2	7.56036	7.7473	6.35459	6.52866
Hmha1	9.53895	9.74588	8.71934	8.34375
Plekhs1	1.91388	1.90545	3.62939	2.9636
Cdhr3	2.06082	2.05203	3.20216	3.76673
Syt1	3.05324	2.90702	6.13594	4.88545
Slc2a6	6.42192	6.23482	4.12551	4.19747
Trpm8	2.02257	2.01679	3.27081	2.84775
Lrrk2	9.28001	8.82569	7.83241	7.66646
Lzts1	3.48103	3.69117	5.50615	5.52563
Igsf10	4.41954	4.5373	6.93527	5.89626
P2ry12	5.08554	5.32737	7.18654	6.70059
Csgalnact1	3.55401	3.63146	6.1255	5.0912
P2ry13	4.61498	4.81203	6.95861	7.16128
P2ry14	5.85444	5.38497	6.96915	7.24538
Arhgap26	9.81865	10.205	8.85499	8.41457
H2-Aa	12.2566	11.4875	6.75113	6.43278
Plxnb2	9.91655	10.0936	8.7754	8.19701
Etl4	3.836	4.20664	6.62285	6.69078
Ccdc148	3.74781	3.63965	5.90645	5.19622
Nop14	7.94203	8.06415	6.51449	6.80124
Ttll7	2.89589	2.58968	3.91568	4.56645
Dner	2.62275	2.3043	5.11261	4.7469
Mcoln3	1.55899	1.55432	2.45124	3.47109
Dna2	8.81054	8.79507	7.70694	7.63178
Aldh3b3	2.70703	3.01748	4.4162	5.52593
Klf10	10.0373	9.78855	9.10955	8.98698
Erv3	2.80539	2.77047	5.18308	4.60673
Ccdc33	1.97763	1.97109	2.80435	3.53562
Slc16a9	2.19854	2.32237	3.66545	3.92188
Sirpa	10.2638	10.0638	9.05718	8.60783
Ndufv1	7.37083	7.68406	6.11801	6.06983
Crp	2.97985	2.94716	5.47167	4.48751
Snn	3.81599	2.34239	6.24914	5.80497
Ccdc129	1.99965	1.99072	3.47494	3.93817
Rara	10.8219	11.02	8.94617	8.96595
Arap2	5.82847	6.0628	7.70188	7.43078
Rnf144b	8.44963	7.96379	6.62408	6.28609
Ano2	3.22382	3.00623	5.48127	5.18491
Stox2	4.43916	5.38509	6.94393	7.33018
Prdm1	2.42268	2.96964	4.15941	4.26799
Slamf7	11.2158	11.0229	9.01586	8.76724
Pmepa1	5.80221	5.42365	7.60452	7.32185
Parp12	6.58525	7.05258	5.09706	5.25325
Tmc3	2.8013	3.27594	5.47085	5.39801
Wdr26	12.2326	12.4386	11.5857	11.1405
Ptpn3	4.50274	3.52796	5.53821	5.95114
Ppp1r9b	8.47959	8.99497	7.34369	7.52688
Anpep	7.9237	7.37512	5.72605	6.37971
Cpa4	2.07824	2.51229	4.63419	4.00436
Akna	9.51946	9.66559	8.52941	7.76191
Rbpj	10.8672	10.8699	9.9091	9.79421
Sec24d	6.20649	6.43868	8.277	8.15959
Hexdc	5.23718	5.57374	7.59091	7.75228
Cntnap2	3.30061	4.08392	6.26323	5.66656
Ralyl	2.22712	2.2079	5.2803	2.7923
Orai2	7.81767	8.33994	6.28016	6.52254
Rere	10.1014	10.4272	9.12228	9.09577
Fgl2	7.83473	7.31177	5.77943	4.54493
Plcb4	6.54164	6.54828	8.04098	7.64721
Ifi203	12.4211	12.3937	11.2658	11.2769
Tph1	3.66858	2.95861	6.98399	6.84658
Bmf	5.89931	5.17661	3.48925	4.40442
Svs2	2.63642	2.50159	4.49306	4.26339
Fmo1	3.75956	3.40589	5.45085	5.38291
Cd209e	6.02638	5.21411	6.83252	7.39942
Trappc5	9.47385	9.34656	8.27878	8.44039
Cdh12	3.29571	3.01779	5.4892	4.90559
Tex2	9.2466	9.60486	10.5316	10.4492
Efhd2	8.58771	8.18926	6.00448	6.83462
Limd2	8.90181	8.44587	7.7353	6.95686
Hlcs	8.88872	8.8901	7.77152	7.00758
Tox	3.1434	3.92203	5.75292	5.38858
Mbp	8.66936	9.03439	7.34229	7.61139
Trpc5	2.93528	2.34089	4.44518	3.83717
Coro2b	3.74178	3.56166	4.60211	6.11048
Abca9	9.19305	8.74932	6.78425	7.10864
Ptpre	10.2621	10.3259	9.09367	8.26766
Rapgef5	3.45021	3.69284	5.69085	5.7734
Rassf4	11.495	11.5944	10.6171	9.97166
Itga1	7.94573	7.57311	6.63551	6.11098
Elmsan1	8.99004	8.79213	7.54609	7.84656
Nek10	3.85467	2.49048	5.2063	5.52016
Kdm7a	10.3002	10.4105	9.29792	8.94967
Pbxip1	7.90129	7.53192	6.41304	6.16096
Rgsl1	2.43568	2.41262	5.29133	3.76758
Jph1	2.10908	2.22961	4.18734	3.87614
Apobr	9.70009	9.43872	7.92981	7.56158
Mob1a	11.2736	11.1652	10.307	10.1469
Olfr975	2.31242	3.00599	6.10682	6.51501
Filip1l	10.3347	10.3356	9.31131	9.33458
Olfr78	3.80369	3.40889	6.29365	5.38068
Sorcs1	2.52203	2.27463	4.10894	4.30633
Rbm20	3.34999	2.81568	5.82794	5.72844
Clec4a3	6.15392	5.96878	3.10635	3.43305
Clrn1	2.44593	2.54384	5.33701	3.67719
Chil5	3.46521	2.7374	5.56025	5.24517
Ccdc141	2.89868	3.88945	6.3056	5.19513
Wfikkn2	1.83192	1.93616	3.8002	2.7184
Olfr978	2.27643	2.52173	5.08791	3.23616
Aplnr	2.16096	2.57726	4.36564	4.08756
Slc25a53	3.91273	3.53776	5.23765	5.847
Snhg11	2.38047	2.83546	4.48784	4.86324
Rin3	9.71987	9.88266	8.58436	8.23095
Stk-ps2	2.14047	2.42397	5.14575	4.36527
Scml4	3.3644	3.23093	3.96776	5.52997
Zfp36	12.4449	12.3871	11.3982	11.4217
Tlr1	7.67177	7.56798	6.03764	6.01982
Lemd2	6.58862	6.75563	5.33404	4.78093
Sstr3	2.0469	2.04065	2.55104	3.56983
Asxl3	3.3368	3.63389	5.95888	5.18149
4933402E13Rik	1.73496	1.73063	3.2227	2.94639
Tnfrsf26	2.36711	2.64426	5.67493	5.16006
Vwc2l	3.54526	3.9523	6.05967	5.19523
Fam216b	1.82363	1.81874	3.49246	2.4506
Pid1	10.1223	10.5638	8.77796	9.34064
Olfr624	3.43161	3.60116	5.5505	5.69802
Olfr984	4.11278	3.28577	5.95502	5.40225
Gvin1	11.7347	11.7336	10.8046	10.6799
Stxbp6	8.21884	8.50182	6.80431	6.70541
Fam43a	5.04647	5.44007	3.1225	4.03004
Olfml2a	3.42236	2.59266	5.08653	5.63471
Fat4	3.40506	3.5789	5.71418	4.94909
Mettl21e	2.50559	2.47689	4.43525	4.5457
Atxn1	5.71261	5.67745	8.32697	8.26993
Neurl3	7.80944	7.68457	5.85469	4.92458
Olfr629	1.7141	1.71041	3.28767	2.69311
Nccrp1	8.16867	8.22111	5.1787	5.73508
Samd9l	10.1693	10.1199	8.60802	8.75261
Lix1	3.0359	3.39084	5.76758	4.86679
Sned1	3.04833	2.87989	4.77919	5.55045
Timm8a1	6.87196	6.00882	4.38983	4.84998
Gm5065	1.72801	1.7217	2.59067	3.34147
Cyb561d1	7.31432	6.99549	5.68467	5.18465
Olfr202	1.84133	1.82961	4.41451	2.69146
Olfr223	2.44742	2.14001	3.86263	4.48181
Clec4a1	6.94937	6.4502	4.67549	2.83079
Ccr2	13.3387	13.072	11.9868	11.8197
Catsperg2	3.3622	2.79307	4.98461	5.83043
Olfr449	2.63182	2.37226	4.39768	4.17853
Gm5316	3.17107	2.48726	4.60378	4.61369
4933408B17Rik	2.30692	2.27283	5.29786	4.88942
Upk1b	4.2638	4.68854	5.77984	6.70873
Aknad1	3.02185	3.16902	5.73038	5.21757
Olfr418	2.6031	2.70896	5.44872	4.91742
Gpr55	3.02125	4.25898	5.6547	6.74009
Nckap5	3.14813	3.58622	5.94396	5.63812
Olfr466	3.84556	3.43204	5.82419	6.22536
Rasl11b	2.50922	2.59021	4.39901	4.66479
Gja8	4.30582	3.47845	6.5614	5.95869
Bpifc	4.1175	4.29287	7.01448	5.71341
Ccdc54	1.88626	1.88013	3.51317	3.29706
Prkca	4.49772	3.93166	5.93895	5.80408
Creg2	2.71373	2.67976	4.62773	5.66192
Olfr523	2.92658	2.49233	4.53311	5.34725
1700014D04Rik	1.91695	1.9119	2.59797	3.47428
Sv2c	3.90259	2.20215	5.32237	6.34878
Kcnj16	3.71256	3.2983	5.95958	5.63214
Siglech	6.59916	7.35989	10.165	9.84125
Usp29	5.83765	4.83297	8.11853	7.26387
Olfr693	2.66007	3.03217	4.26668	4.76012
Ttn	5.81322	7.21227	8.8012	8.29884
Cx3cr1	9.49787	9.76011	8.29383	8.60056
Jun	11.4189	11.1919	10.1553	10.2287
Map1b	3.9216	3.64292	5.6411	5.90174
Cysltr1	7.77159	7.23068	6.17635	5.70493
Arhgef15	2.81269	2.6153	5.62045	6.80119
Creb5	4.59773	4.57043	6.55563	7.36694
Jam2	3.56893	3.17859	5.93717	5.59955
Gpr141	8.75708	8.3331	6.67072	6.2663
Yap1	3.56482	3.72754	6.88347	6.04283
Adamts18	2.99218	3.23052	5.86337	5.11896
Tcf4	11.3457	11.6341	12.6525	12.6968
Kcnip1	3.49947	3.26744	6.85886	6.08744
Ier2	8.13402	8.09106	6.98234	6.95842
Tll1	3.28311	3.23614	6.49174	4.59069
Ifi205	9.09739	8.9994	7.24847	6.70697
Lifr	8.13938	7.84421	9.4844	9.3073
Ceacam2	3.0577	3.35776	5.05169	5.0431
Usp17la	1.96914	1.95925	3.86266	2.61886
Olfr63	2.96053	3.12903	5.58249	5.50548
Fsd1l	5.32325	5.94701	7.60504	7.2633
Dsp	3.30561	2.69587	5.67796	6.09398
Txk	4.22025	4.16071	6.48335	6.36225
Nfic	9.76603	9.73986	8.50273	8.16166
Gabra5	1.99313	1.98714	3.40986	3.13514
Pld5	4.41653	3.00489	6.47567	5.04578
Zfp93	2.0721	2.06249	3.50087	3.6679
Tead1	3.16415	3.59834	4.97767	6.18477
Tns1	8.81728	8.95019	9.92148	9.82999
Lair1	7.99652	8.67057	9.66492	9.68763
Mta3	9.18029	9.33675	8.12595	8.17964
Irs1	2.30317	2.28734	3.86375	3.92541
Clca3a1	2.47046	2.58526	4.1698	3.51051
Fam105a	10.7349	10.3862	9.34671	9.39334
St3gal5	7.21223	7.40627	5.24511	5.71222
Ptprn2	2.28213	2.25453	4.60434	4.56726
Olfr324	2.20881	2.63718	4.30891	4.97521
Ier5	10.9259	11.3478	10.0847	9.73659
Gm5420	2.00465	1.99796	2.99396	3.41757
Nbeal2	7.73612	8.06665	6.75184	6.51817
Glipr1	8.30416	7.9918	6.14733	6.61274
Gja5	2.32387	2.11705	4.3506	5.34099
Bbof1	2.14208	2.26773	4.30734	4.15428
Arhgap24	2.57115	3.11204	5.33966	5.8066
Ryr3	3.3305	2.93045	6.17504	4.96367
Zfp846	5.50222	5.74764	7.5468	6.73396
Olfr412	1.98593	1.9817	3.18246	2.55415
Olfr846	1.99091	1.98516	3.43773	2.9814
Col25a1	3.08883	4.25881	5.52823	6.3815
Olfr698	3.06191	3.41774	5.45127	4.61652
R74862	2.14531	2.61134	5.72186	4.80988
Csf2ra	10.7126	10.9423	9.39269	9.16093
Olfr1014	2.05675	2.04517	4.21041	3.35178
Gckr	2.6695	2.40762	4.3467	4.18312
Olfr314	2.11384	2.10085	3.12346	4.27232
Gm7361	1.9786	1.97423	3.08752	3.28774
Alox5ap	10.4531	10.1518	9.14005	9.40571
Olfr60	2.15933	2.31148	5.153	4.30594
Zfp462	5.70317	5.02055	6.89598	7.84791
Acnat2	1.87	1.86287	3.96564	2.15289
H2-Eb1	10.1958	9.43564	4.47725	4.3926
Ifitm2	9.97659	9.76152	7.77058	7.14718
Pla2g16	3.91016	2.48299	5.16593	6.04605
Ctnna3	2.16694	2.59375	2.75117	5.0848
Olfr1420	3.24762	2.84545	5.2353	5.0801
Blnk	5.11319	5.07271	6.48046	7.17487
Olfr160	2.58426	2.78524	4.94036	4.20184
Sfmbt2	3.8298	3.83755	6.03712	6.18562
Rag1	2.08937	2.23935	4.123	4.31243
Olfr12	2.80129	2.35039	4.86058	5.49258
Gdpd1	2.59482	2.56282	4.62289	5.11618
Btnl7-ps	2.75335	2.34877	5.06212	4.53349
Vmn1r-ps32	2.59033	2.21584	3.92701	3.98849
Olfr569	2.09488	2.36561	3.93928	3.74905
Olfr395	2.9465	2.35426	6.13447	4.77378
Olfr531	2.76059	2.13147	5.42227	4.40874
Olfr1510	1.99485	1.98712	2.6668	3.97199
Olfr1410	3.02822	3.4995	5.42789	5.8571
Chil4	2.16446	2.27766	4.44314	3.65276
Olfr1276	3.11592	2.76819	5.79724	4.95105
Olfr1511	1.91702	1.90739	4.31377	2.70077
Mro	2.135	2.40897	3.04986	4.27154
Trerf1	8.90666	9.46222	8.11783	7.78958
Cadm2	3.43843	4.92071	7.524	6.26517
Prol1	4.41653	5.35586	8.42362	7.74908
Sepp1	10.1347	9.87038	8.60761	9.25974
C330021F23Rik	2.16182	2.4361	4.19556	4.37397
Gm6254	4.76458	3.99647	7.42003	5.93242
Cyp2b19	3.82844	4.43383	7.0611	6.57132
Hmcn1	2.99345	3.55179	5.50475	5.50045
H2-Eb2	1.97375	1.96885	3.00696	2.57638
Olfr1428	1.86515	1.85718	3.57069	3.75456
Olfr1423	3.61593	3.86836	6.15972	5.13399
Vmn1r44	1.83197	1.82791	2.83583	3.10248
Myadm	12.0501	12.0965	11.1021	10.9129
Gml2	2.20559	2.18799	4.5481	3.81414
Olfr1259	3.20177	2.93238	5.2539	4.26146
Wfdc17	6.53689	6.75252	4.36432	5.15696
Olfr1	2.72948	3.26886	5.51966	4.88223
9930111J21Rik2	12.0332	11.7803	10.9333	10.9167
9930111J21Rik1	9.42625	9.65905	8.39162	8.08937
Mmp27	2.02287	2.0182	3.02973	3.24582
Rnf213	10.1715	10.553	9.13197	8.82807
Olfr59	2.1656	2.28817	5.26115	3.31435
Olfr2	3.07528	2.95363	5.32907	4.99041
Olfr291	2.35143	2.60807	5.33515	4.86063
Aurkc	2.08931	2.08162	3.10537	4.18635
Speer4d	1.85079	1.84611	3.2112	2.46014
Olfr806	3.36134	2.57771	5.42076	5.10534
Ccdc110	3.59563	2.74062	5.13723	5.52758
Gm10339	3.75368	2.76567	5.96416	4.69918
A530040E14Rik	5.00656	5.42168	7.23017	6.74006
Gm5592	1.97564	1.9431	4.83022	4.83764
Slfn2	8.13998	8.44569	6.8352	7.21726
Ugt3a1	3.67691	2.39572	5.87782	5.3508
D6Ertd474e	2.30243	2.05331	3.5507	4.09959
H2-Ab1	12.249	11.3928	6.181	6.2755
Smok2b	5.08998	4.74442	7.62768	7.30016
Smok2a	2.3283	2.30579	4.26837	4.80793
Ifi204	7.68783	7.44477	6.019	5.30479
AI607873	10.4526	10.7416	9.36125	9.62427
Sh2d1b2	2.04872	2.40856	3.44418	4.68717
4931408C20Rik	2.69169	2.28483	5.36285	4.24152
Pramel4	2.14763	2.13145	4.28884	3.28152
Gm7534	2.84558	3.30244	4.92541	5.91032
Olfr472	2.69567	3.39253	6.65554	6.08674
Olfr17	2.78197	3.46308	5.73467	5.15556
Gm1966	11.2699	11.2727	9.52291	8.62988
Olfr669	2.01827	2.31203	4.68223	3.82568
Gm7682	2.68827	3.06084	5.20715	4.89218
Fbxw19	2.80786	2.26357	4.51227	4.1852
Gm10619	2.49221	2.16552	4.42745	3.79212
Amy2a5	3.22949	2.52618	5.24978	4.81139
Gm10684	1.90494	1.90042	3.32351	2.76468
Bglap3	3.75378	2.33053	5.17783	5.40512
Etohi1	7.69497	7.69667	6.07434	6.24036
4833422C13Rik	3.45717	2.7451	6.48469	6.50226
Dcdc5	3.93185	2.23942	5.95118	4.80137
Gm10804	2.21182	2.33601	3.68312	3.74077
Olfr1233	2.94048	2.78429	5.36934	5.35958
Olfr1200	3.43686	3.46468	5.97766	5.53096
Cd80	5.24481	5.02291	3.25698	3.57329
Wipf1	10.5716	10.6037	9.37732	9.3461
Fnbp1	10.8164	11.0188	9.72028	9.72497
Smok3c	3.76742	3.02655	6.25307	6.10753
Ly6a	2.11895	3.41874	5.7932	5.49524
Gm16485	3.00133	4.43444	6.18671	5.89557
Psme2b	8.57227	8.71456	7.5121	7.62905
Gm13128	1.80107	1.7963	3.38649	2.84397
Gm831	1.89483	1.88917	3.56007	3.37024
E430018J23Rik	5.33585	5.94482	3.39045	3.86289
Skint8	4.22243	4.03152	7.08718	6.02507
Gm4070	11.2806	11.3766	9.26523	9.1486
G6pc	2.04218	2.03378	2.83355	3.48112
Evi2a	9.37978	9.51325	8.16573	7.98707
Srp54b	7.7767	7.31347	5.39367	6.01788
Fam155a	3.12043	2.89249	5.76207	5.02928
Ccr5	6.85008	6.32728	7.70813	7.98384
Clec7a	8.16247	7.29516	5.4505	5.27129
Gm2223	4.82785	5.72295	2.59544	3.67465
Gm8279	1.77099	1.76378	3.81105	2.72223
Neu2	1.81157	1.80537	3.91094	2.23668
Gm15737	2.33635	3.14533	4.45305	4.99826
Nhsl2	10.6626	10.6806	9.38124	8.55943
Tmsb10	11.5686	11.5021	9.92502	10.1493
Tmem182	2.31399	2.30076	3.72669	3.73784
Rhox4f	2.03334	2.02335	3.64886	3.27862
Gm17193	2.06161	2.05422	2.46773	3.69213
Olfr22-ps1	2.12183	1.97144	3.73689	3.71144
Gm14385	1.81612	1.81086	3.43926	2.88869
Spaca6	3.96624	3.15797	6.07526	5.73845
Gm14324	2.80061	3.89945	6.19143	5.15957
C920021L13Rik	5.26502	4.88446	7.41943	6.74034
Olfr1397-ps1	1.68475	1.68077	3.36199	2.04685
Gm6161	4.5538	3.32959	6.98616	5.91364
Gm12635	1.97149	1.96524	3.45763	2.51549
Gm15922	7.13737	7.46473	6.17223	5.74248
Gm13866	1.89379	1.88869	3.13807	2.94602
Gm16072	2.79259	2.37929	4.52767	4.95735
Gm12661	2.48777	2.45684	4.30619	5.49005
Gm14052	4.30584	4.37389	5.81022	6.62051
Gm13975	3.07383	2.14821	5.37384	3.85494
Gm11221	1.83396	1.82864	3.49034	3.30094
Gm11892	2.0198	2.0122	2.56694	3.53187
Gm12085	3.05764	2.06941	5.82107	3.87153
Gm13506	1.94274	1.93541	4.00418	3.02528
Gm13041	1.89061	1.88685	3.32245	2.77627
Gm13221	2.12207	2.25831	4.06195	3.85635
Gm15470	1.87307	1.85577	4.12751	3.74669
Gm11929	1.78119	1.77604	3.36369	2.85167
Gm13369	3.4985	4.24918	5.33588	6.31251
Olfr1376-ps1	2.06985	2.06196	3.62248	3.72622
Gm12380	1.8643	1.85851	3.34749	2.8041
Gm11251	2.08077	2.36709	4.66349	2.818
Gm13535	2.82862	2.69122	4.33077	4.31045
Gm11743	2.50183	2.47174	5.46162	4.94126
Tpt1-ps3	8.21347	8.14317	7.01314	6.71822
Mir142hg	5.24615	5.24496	2.93667	3.87648
Gm12371	3.52916	2.1607	5.7625	5.15707
Gm12743	4.14566	3.99836	6.67816	5.76996
BB031773	3.12605	2.51297	5.01695	3.86976
A530072M11Rik	2.3855	2.35731	4.96706	5.07157
4930545L23Rik	2.32425	2.30688	4.62473	4.20858
Gm11613	2.71093	2.89455	4.63715	4.92073
Mecomos	2.61673	2.92657	4.40514	4.34188
C230066G23Rik	1.4901	1.48599	1.53436	3.45439
4921518K17Rik	2.03285	2.13313	3.33308	3.67514
Gm12408	2.32124	2.14384	4.17631	4.55994
AW822252	2.27356	2.57862	6.6295	6.9735
Gm14258	2.02076	2.00821	2.53482	3.99428
9130208D14Rik	4.50886	3.79055	6.29874	5.3579
4932702P03Rik	2.47094	2.27753	3.62544	4.81385
Pcsk2os2	1.79754	1.79351	3.38836	2.15393
Plcxd2	5.7527	5.21536	7.09789	6.7452
Gm14244	1.86105	1.85584	3.3035	2.91868
Gm22383	1.88496	1.87985	3.43602	3.05936
Gm6397	5.20906	4.04373	7.6609	6.84089
Gm15833	2.09469	2.08281	4.07302	3.60044
Uba52	10.4935	10.1846	9.07284	9.28199
Gm16029	2.16467	2.85448	5.324	4.83004
Trim34b	1.99105	1.98354	3.22732	3.81351
Gm1965	3.66199	3.19008	5.69904	5.30236
4921534H16Rik	2.17502	3.05769	4.89611	4.85
Mir99ahg	4.41217	4.43037	5.92993	6.16201
Gm17056	4.21437	4.33208	6.38184	5.58356
Olfr753-ps1	2.33012	2.31222	4.08573	4.61727
Gm6153	3.58002	4.54451	6.25525	6.5784
Eid1	9.39537	9.05098	8.06316	7.98587
Gm3739	2.55171	2.42343	4.36121	4.33982
Gm20515	2.66729	3.28748	5.34302	5.67674
C87198	2.47751	2.16963	4.44605	4.31065
Serpinb10	8.18973	8.30421	6.73756	6.34684
Btnl6	2.39158	3.08726	4.29313	5.12616
Gm19560	1.82627	1.82123	3.53377	2.9487
Gm20609	2.23944	2.02998	3.9873	4.46996
Olfr1303	2.0754	2.06044	4.81302	4.28221
Gm19967	4.79561	4.4788	7.1021	6.20558
Obox4-ps28	1.96573	1.9568	4.22299	3.10854
Amy2a3	3.46976	3.85272	6.15291	5.09928
Evi2b	11.3731	11.303	10.3277	10.0447
Gm21276	2.16719	2.15431	4.12271	4.30261
Ap3s1-ps2	4.06226	2.21991	2.18328	2.19638
Gm10922	1.66308	1.65841	3.19981	3.12516
Gm4810	2.04017	1.86872	4.58313	2.70637
Gm3252	2.35437	2.45827	4.34128	3.58423
Gm10310	2.79279	2.49037	5.22426	4.73422
Olfr311	3.01441	2.89033	4.92712	4.2771
Muc3a	3.00182	2.43298	4.26189	4.25764
Gm10610	2.04939	2.04204	3.78291	3.88119
Gm14345	1.89818	1.88482	2.96351	3.80129
Olfr55	3.17673	2.6792	4.57804	4.38968
Gm8765	2.31178	2.8447	3.96024	4.57039
Olfr798	2.09522	2.22241	4.40236	3.63662
Olfr1381	2.2331	2.79187	5.30197	4.76773
Gm10067	3.95152	4.00683	6.90337	6.19243
Olfr957	2.0071	2.00017	3.56826	2.68673
Olfr804	4.36964	3.65711	6.52258	5.80847
Vmn1r157	1.55984	1.55442	3.44626	3.47555
Gm21608	2.12945	2.11936	4.22218	3.35576
Vmn1r49	1.64586	1.64224	2.45067	3.01338
Gm3183	2.7548	3.12249	5.24098	4.06207
Gm10424	1.9229	2.32955	5.06559	3.36287
Gm4461	3.52744	3.77491	7.37339	7.41246
Olfr5	2.26264	2.08661	4.29292	4.4602
Gm21364	1.85447	1.84715	3.65037	2.87352
Amy2a2	3.46976	3.85272	6.15291	5.09928
Olfr1475	1.65589	1.65449	2.77072	2.56626
Amy2a4	3.46976	3.85272	6.15291	5.09928
Srsy	3.68429	3.48413	6.26345	5.80609
Gm3466	1.95573	1.94566	4.13751	3.60676
A330023F24Rik	3.69366	3.23046	5.07187	5.62564
Gm4221	2.24503	2.76967	4.61264	3.77754
Gm26819	2.13246	2.12265	3.29642	4.24548
Gm26514	6.43411	6.51115	8.47584	7.71747
1300002E11Rik	5.44059	5.6271	8.02169	8.20502
A930038B10Rik	2.81611	2.78475	4.52678	5.13966
1700028E10Rik	3.24437	3.44515	5.39349	5.89468
4732491K20Rik	2.32605	2.5911	4.12215	4.57851
Gm26773	3.73158	4.01918	4.76848	6.45072
Gm16630	4.32705	3.94949	8.1727	6.92128
Gm26807	3.48245	3.17954	6.02159	5.58831
Gm26637	3.21992	4.03889	6.01422	5.64363
6230400D17Rik	3.55302	3.43466	5.28348	5.59189
2810429I04Rik	2.89344	3.99459	6.13251	5.03925
Gm4673	4.29509	5.4475	2.8278	3.35043
Ptgs2os2	1.88351	1.87966	2.85872	2.70133
Gm26917	10.1807	11.3466	9.5208	9.2694
Gm26967	2.07991	2.0699	3.01288	3.63666
Gm8254	1.69917	1.69407	3.66358	2.10067
Gm5177	3.73474	3.74291	6.91383	5.96265
Gm27006	5.32032	5.58783	3.95619	3.6229
Gm3693	2.03092	2.14053	3.90522	3.46839
Sowahc	8.41998	8.52922	6.79813	6.81093
Gm26984	4.14691	3.18883	6.55264	6.02336
Gm17190	4.99861	4.72447	7.86259	6.82996
Ms4a14	3.1592	3.64352	8.10017	7.46795
Gm28352	1.92393	1.91813	3.47592	2.93026
Gm29536	3.13502	2.74592	4.74931	4.76491
Gm21951	2.09332	2.0779	4.88499	4.45362
Gm29154	3.48975	3.19987	5.98562	4.87341
Gm29123	3.93227	4.60042	6.1078	6.35731
Gm28551	2.3184	2.29611	3.9961	4.53915
Gm2396	3.7054	3.39859	5.68437	5.13548
1700047M11Rik	2.88158	2.849	5.17623	4.45202
Gm20379	0.583017	0.579995	2.18722	0.981915
Gm29461	2.05045	2.20784	4.38833	3.66665
Gm29521	2.32317	2.57416	4.3532	4.78647
Gm28095	2.02089	2.00248	4.50285	4.32028
Gm28875	9.47171	9.25902	8.14826	8.01272
Gm28588	2.07252	2.06077	4.46036	3.7558
Gm28587	2.28643	2.14764	3.79363	3.93541
Gm10538	2.11872	1.91703	2.96031	4.70758
Gm9239	2.34556	2.47583	4.26869	5.34481
Gm29046	0.999549	0.994958	3.22019	2.63277
Gm28989	1.8689	2.1176	4.43411	3.65017
Gm19325	3.65282	3.60617	6.05666	4.99425
Gm19028	2.59771	2.12687	4.98967	4.28518
Gm6187	1.97854	1.97031	2.77516	3.53505
Olfr1392	3.9466	3.48391	6.52091	6.08166
Gm20749	1.84384	1.82703	2.88838	4.48043
Gm5248	3.54771	3.49957	6.42766	5.29634
Gm29530	1.80226	1.79875	2.70585	2.8696
BC048559	2.76754	3.03303	3.9471	5.25324
Gm37873	2.1686	2.74646	5.15132	3.52738
Gm37302	2.0859	2.23351	4.975	3.68709
Gm37890	3.02966	2.366	4.91034	4.41391
Gm37626	3.0803	3.13101	5.87008	5.23403
Gm37789	3.58106	3.07458	6.06953	5.20598
Gm19938	2.60898	3.76301	6.05894	5.26902
Gm38142	3.74144	4.89277	6.02903	6.2897
4930568G15Rik	4.11107	3.14224	6.26577	6.4959
Gm37101	4.10688	5.64923	6.60373	7.21606
Gm38198	3.09389	2.2549	5.03884	4.27423
6430573P05Rik	3.2536	3.56123	5.75707	4.91032
Gm37039	2.1143	2.52829	4.4913	3.02697
Gm37843	2.26824	2.13113	4.26087	3.03992
Gm37674	2.68613	2.76871	5.46956	4.81096
Gm38377	5.28616	5.15999	6.35738	7.05951
Gm37437	2.66396	3.91222	6.58343	5.74481
Dchs2	2.94476	2.91461	4.92399	4.22657
Gm37936	3.14881	2.39089	5.60221	3.99236
Gm37813	2.79332	2.92167	4.49788	4.16298
Gm37854	1.58714	1.58416	3.0395	2.38783
Gm37943	4.44289	3.43699	7.73691	7.41799
Gm37945	4.11224	2.9276	6.19464	5.26394
Gm37121	2.25187	2.6775	4.93947	5.18225
Gm34767	4.67137	4.35826	6.58819	6.22368
Gm38091	4.35401	3.84411	6.45123	6.05902
3110080O07Rik	2.72203	3.46026	5.25774	5.03545
Gm37802	2.38098	3.03703	4.65628	4.14133
Gm10723	4.07416	3.90715	6.33446	6.02985
Gm37595	1.97831	1.97093	4.05531	3.79706
Gm37409	2.83224	3.24199	5.49917	5.99935
Gm38372	5.50705	6.12857	7.86992	7.45636
Gm37114	2.1798	2.46299	4.22362	4.24944
Gm37357	2.1938	2.56269	4.44024	3.35734
Gm37099	3.4697	2.88904	5.27193	4.98914
Gm37522	3.15901	3.93628	5.24777	5.21544
Gm37452	2.08951	2.26622	3.86075	5.9066
Gm37120	3.86106	3.80673	6.40684	6.1152
Gm37024	2.29281	2.26238	5.96228	4.98745
Gm38275	1.82817	1.82321	3.016	3.17425
Gm20356	2.19077	2.72029	5.19576	4.51316
Gm30292	2.61806	2.22883	6.40248	5.06182
Gm38249	3.51754	3.22168	5.7296	5.61344
Gm37259	1.7012	1.69698	3.30492	1.92753
Gm37700	1.77733	1.77349	2.94043	3.13465
Gm37822	2.2131	2.19831	4.15877	4.05776
Gm37396	2.88321	2.1525	5.08792	4.65205
Gm37984	3.94284	2.82406	5.92396	5.95843
Gm37320	5.19086	4.93776	6.93458	6.87561
Gm38082	5.43809	6.13283	7.03864	7.58945
Gm37334	2.50866	2.34797	5.32755	3.7912
Gm6077	1.82761	1.82315	3.26165	2.84331
9330178D15Rik	2.42083	2.02626	4.47695	4.05616
Gm42909	1.89032	1.88517	3.40544	2.27658
Rps4x-ps	1.68773	1.68246	3.58189	3.36508
Gbp6	4.28129	3.84812	5.74102	6.75971
Gm42898	2.3169	3.49185	4.94759	4.92548
A430072C10Rik	2.55226	2.52354	4.74714	4.85176
Gm42700	2.23913	3.13004	5.2138	4.65491
Gm42981	2.05112	2.03734	3.99445	4.224
Gm42603	2.69232	3.37129	5.71191	5.15503
Gm42640	1.93205	1.92747	3.56716	2.79008
Gm43745	2.00302	1.99775	3.16895	3.21887
Gm43490	4.1951	3.20152	6.25467	5.41857
Gm42514	2.16088	2.26915	4.03188	3.01068
Gm43465	2.98066	3.12552	5.24536	4.98087
Gm43063	1.59964	1.59637	2.75306	2.94502
D030025E07Rik	2.53861	2.13756	3.73566	4.50892
Gm42969	2.29147	2.25949	4.47764	5.36209
Gm43147	2.54735	2.51628	3.14945	4.63918
Gm43311	1.9061	1.90198	3.1647	3.46324
Gm42769	2.03883	2.03209	3.73824	2.59036
Gm43386	2.64986	2.93275	3.94528	4.66762
6330410L21Rik	2.24268	2.4433	4.35225	3.83924
Gm16508	3.26235	2.94464	4.68413	5.62233
Gm43391	2.43835	3.00653	4.68662	4.28165
Gm8848	2.27614	2.25693	3.80386	4.19694
Gm20752	2.76708	3.68196	6.31028	5.01706
Rn18s-rs5	16.7824	16.9503	15.3215	15.4692
Gm42911	2.16616	2.57343	3.41488	4.63834
Gm42992	4.51073	4.48701	7.47154	6.18257
Gm43506	2.32329	2.58981	4.82334	4.03188
Gm42585	4.85629	5.07475	6.08879	6.55161
Gm43670	2.15031	2.14225	3.43313	3.13574
Gm5554	1.52838	1.5236	3.69553	2.63106
Gm43422	2.62175	2.70071	4.16934	4.26811
Gm42798	3.77606	4.48215	6.13581	6.31166
Gm43795	2.0754	2.35833	3.01279	4.57735
Gm43363	2.17568	2.85807	5.57227	4.56897
Gm43281	3.28317	3.07905	4.30595	5.38431
Gm42712	2.53927	3.38101	5.4089	4.49217
Gm43594	4.02659	3.23274	6.20666	5.08827
Gm42559	4.95221	4.80088	6.482	6.98628
Gm3176	1.68704	1.67865	3.95369	2.78431
Gm7452	2.55373	2.44102	4.39866	3.53027
BC080696	1.45693	1.44988	4.1648	2.4513
Gm43981	1.89628	1.88635	4.38232	2.68942
Gm44445	4.46085	3.3307	6.37425	5.10776
Gm44286	2.34572	1.99153	4.3409	3.21638
Gm43888	1.79851	1.79447	3.11715	2.85342
Gm18609	1.98424	2.23164	3.51923	3.96761
Gm44241	2.78111	3.02329	4.76367	4.80873
Gm32592	3.22633	2.11406	6.50599	5.13839
RP23-4F16.12	5.48187	6.28657	2.23043	2.27009
Gm18198	2.21784	2.35221	3.29537	4.47073
Gm44080	2.35713	2.33904	4.81458	3.33994
Gm44007	2.49012	3.88306	5.88769	5.41314
Gm3455	2.62276	3.32586	5.32271	4.4822
9530086O07Rik	2.15362	1.95419	4.97057	3.66732
Gm44437	2.52214	2.49838	4.1043	4.55218
4922502N22Rik	1.87799	1.871	3.81384	2.15772
Gm7498	4.56949	3.548	6.71295	5.96764
Gm43958	2.46495	2.16549	4.57536	3.69347
Gm43938	2.08956	2.0768	3.09834	3.7493
Gm44130	5.29071	5.75835	6.98109	6.99717
Gm44153	2.29804	2.38507	3.77927	3.83815
Gm44190	2.28834	2.26047	2.91891	5.12888
RP23-222G6.4	2.03132	2.0235	3.20777	3.85928
RP23-421P23.4	2.67415	2.13525	4.19927	4.57219
RP24-136L4.2	2.07692	2.23449	3.94871	5.00231
RP23-423P21.1	2.20716	2.32729	3.74301	3.80155
RP23-207N2.3	2.10088	2.09166	3.79899	3.61727
RP24-112I14.3	2.25078	2.23206	4.49446	3.16716
RP23-335G1.5	5.52072	5.70002	7.844	6.88242
RP23-430B14.1	1.98436	1.97948	3.18241	3.17874
RP24-101E7.7	2.10029	2.08738	4.47428	3.34437
RP24-240G4.4	2.70324	2.38842	4.532	4.60222
Olfr1555-ps1	1.99211	1.82016	4.51716	3.54847
Olfr1284	2.04766	2.03785	4.09073	3.42468
RP23-378D16.5	1.9439	1.93684	3.16925	3.39509
RP23-341H2.5	2.18415	2.34672	4.36394	4.79627
RP23-184F6.1	1.98231	1.97529	4.11502	2.87255
RP24-128P19.3	2.67772	3.27991	5.30215	4.80818
RP23-449M8.5	3.25377	2.68445	5.97871	4.53129
RP23-62N10.3	2.00539	1.9927	3.50593	4.77084
RP24-163J14.6	2.43243	2.28725	4.33461	4.20166
RP24-213J23.4	2.01614	1.98856	5.98095	5.63574
RP23-56I4.2	2.05581	2.04126	4.48322	3.59159
RP23-476P11.1	3.46783	3.28303	5.35125	5.01834
RP23-344G21.3	3.73258	2.52182	5.51495	5.30679
RP23-121F17.2	2.03754	2.02806	3.05292	3.18516
RP24-149G13.3	4.07494	3.58017	7.38977	6.28269
RP24-74L7.4	2.41332	2.3906	4.71634	4.18159
RP23-434A16.5	2.75215	2.59262	5.01517	3.91217
RP23-328F4.2	2.48784	2.8494	5.75739	3.99426
RP23-101O19.7	2.04851	2.01186	4.6673	5.91215
RP23-362F11.6	2.10029	2.08738	4.47428	3.34437
RP23-82H2.3	2.16213	2.13962	5.3619	4.63874
RP23-328F4.3	3.18929	2.90807	4.70073	4.47115
Olfr565-ps1	2.35507	3.02853	5.36641	4.53506
Gm45630	3.42338	2.95986	4.53774	4.79854
Gm45413	5.89196	5.63217	6.80456	7.36823
Gm45463	1.86204	1.85538	2.11501	3.90571
Gm45366	1.91382	1.90745	3.50847	2.69166
Gm45470	4.02897	3.46702	6.35134	5.40553
Gm18639	2.01829	2.00978	3.41255	4.18873
Gm45677	1.57503	1.57137	3.25005	1.93421
Gm17841	2.33243	2.31024	4.17731	4.74495
Gm45714	3.37596	3.05592	5.70519	5.35441
Gm9911	3.19896	2.85012	5.42035	4.80476
Gm45671	2.29679	3.04265	5.23168	4.76836
Gm45327	2.03766	2.03048	3.18289	3.57107
Gm45257	3.13118	2.69707	5.29296	4.56507
Gm45251	2.09452	2.08508	3.17759	4.06478
Gm45324	3.0739	2.3945	5.42426	4.12182
Olfr542-ps1	3.22544	4.04372	6.60244	5.46468
Gm33594	2.95958	2.10175	5.55637	4.83205
Gm36325	2.21598	2.18863	3.12746	5.16068
Gm5086	2.5702	2.55005	4.48851	3.79851
G630064G18Rik	2.46856	2.14786	4.72997	4.08626
Gm45336	1.98042	1.9634	2.3311	4.82758
Gm36380	3.44657	5.37152	7.37533	6.63704
Gm45668	1.93042	1.92253	4.28414	2.95777
Gm8110	1.91848	1.89369	5.59856	2.8455
A730009L09Rik	2.41073	2.27997	3.87092	3.39477
Gm45553	2.22549	2.21538	4.08638	3.8505
Gm45790	1.98193	1.97515	3.58293	3.16986
Gm32842	2.02939	2.02089	3.30184	3.21687
Gm45762	3.74063	4.20743	5.55726	5.81911
Gm36879	2.13023	2.12323	3.17997	3.29567
Gm45805	3.72024	2.64273	5.30439	5.27668
Gm45895	1.82805	1.82421	3.07547	2.8599
Gm47173	2.23504	2.08837	3.70544	4.15593
Gm48091	1.54283	1.53946	3.22218	2.30488
Gm20276	4.12646	2.75526	6.875	5.82521
Gm48272	5.04404	3.13526	7.18241	6.27536
Gm34425	1.56636	1.56302	2.87138	3.05001
Gm48065	3.94596	5.16647	6.93849	6.61312
Gm47087	6.42286	6.48125	8.06312	7.65075
Gm39323	2.77114	2.16865	4.06535	4.46162
E030022I16Rik	5.74266	5.78475	7.5276	7.39644
Gm47171	3.66443	4.27358	7.13702	5.20671
Gm31822	2.43847	2.96387	4.34699	4.78141
Gm34481	2.38822	2.7587	4.87334	4.6387
Gm48720	1.85605	1.84698	3.78418	3.18331
Gm47986	2.14903	2.13635	3.88451	4.12794
Gm47403	3.09067	2.15565	5.46474	5.08467
Gm36120	2.26715	2.23615	5.72535	4.89271
Gm48545	1.98096	1.96781	4.54256	2.84163
4933407I05Rik	2.08975	2.22852	4.44295	3.13504
Gm31182	3.40607	4.07268	6.45938	6.25229
A330049N07Rik	2.77195	2.28812	5.72845	4.60674
Gm48587	2.34068	2.0648	4.28194	3.50323
Gm40765	2.17549	2.75073	4.7055	4.23881
Rmst	3.58004	3.37451	6.0718	5.72239
Gm48724	2.2491	2.04209	4.50172	4.90539
Gm17820	2.17162	2.16262	3.65401	3.65882
A830082N09Rik	3.99953	4.18702	7.07929	5.81143
Gm48759	2.11673	2.26991	4.70049	4.17034
4930503E24Rik	1.85411	1.84829	3.31156	3.26729
Gm47895	1.94525	1.93791	2.90033	3.61087
Gm48655	3.50611	2.95613	5.87978	5.15466
Gm47896	2.07328	2.06569	3.60906	3.5186
Gm18409	2.65534	2.62108	4.58928	4.93152
Gm47367	1.76951	1.76216	3.8567	2.88912
Gm48203	2.87488	2.29929	4.59007	3.81548
Gm47425	2.46587	2.16281	4.14039	4.07859
Gm47840	1.85865	1.85423	3.397	2.99066
Gm47339	2.29901	2.67742	4.26163	4.54583
Gm19074	2.3175	2.1355	4.70942	4.455
Gm5427	3.46466	3.33051	6.85512	5.37989
Gm9046	0.752162	0.736223	0.900216	2.20605
Gm17746	2.18869	2.32639	2.6492	5.22841
Gm47493	3.56337	3.58101	6.24252	5.59929
Gm6093	2.89483	3.36812	6.22166	6.29629
Gm48870	3.99643	3.34167	6.06422	5.64124
Gm48883	2.01354	2.00935	3.04731	2.90499
Gm47721	1.87748	1.87199	3.57111	2.71414
Gm18263	2.80808	2.66875	5.08548	4.162
Gm47808	4.61917	3.55413	6.47045	6.08785
Gm33630	2.0018	1.99521	3.30264	3.35581
Gm48405	3.99507	2.13006	1.69041	1.70098
Gm4935	1.87928	1.87479	3.17075	2.95068
Gm18259	3.45217	2.46205	5.60319	4.04998
Gm48607	1.67289	1.66929	2.73074	2.98647
Gm48904	3.29473	4.166	5.13237	5.63399
