# Supplementary material for: Distinct ontogenetic lineages dictate cDC2 heterogeneity
Source: Nat Immunol. 2024 Feb 13;25(3):448–61. doi: 10.1038/s41590-024-01745-9 (PMC10907303; doi:10.1038/s41590-024-01745-9)
Supplement: Supplementary file 7 — Enrichment analysis (and DEGs) from bulk RNA-seq comparing bone marrow Siglec-H− versus Siglec-H+ pre-cDC2s from C9atdTomato and C9atdTomatoΔRBPJ mice. [file 41590_2024_1745_MOESM7_ESM.xlsx]

## Sheet: KO.pcDC2A_vs_WT.pcDC2A
ID	baseMean	log2FoldChange	lfcSE	stat	pvalue	padj		ID	Pathway.Description	GeneRatio	BgRatio	pvalue	p.adjust	qvalue	geneID	Count		ID	Process.Description	GeneRatio	BgRatio	pvalue	p.adjust	qvalue	geneID	Count
ENSMUSG00000069893	42.264	29.9159	3.58216	8.35134	6.74918e-17	1.43271e-12		WP519	Proteasome degradation	13/455	51/4560	0.00111791	0.169923	0.169923	Psmc3/Psmb4/Psma2/Psmb6/Psma6/Psmc1/Psmd13/Psmb7/Psmc4/Psma4/Psma5/H2ac22/Psme3	13		GO:0010499	proteasomal ubiquitin-independent protein catabolic process	10/1862	21/14667	9.88688e-05	0.247159	0.244984	ENSMUSG00000005779/ENSMUSG00000015671/ENSMUSG00000015839/ENSMUSG00000018286/ENSMUSG00000021024/ENSMUSG00000026750/ENSMUSG00000030751/ENSMUSG00000032301/ENSMUSG00000041773/ENSMUSG00000068749	10
ENSMUSG00000003119	123.009	29.9819	3.79747	7.89523	2.89788e-15	3.07581e-11		WP1771	Kennedy pathway	5/455	14/4560	0.00903143	0.526762	0.526762	Pcyt1a/Pisd/Chka/Cept1/Chpt1	5		GO:0002673	regulation of acute inflammatory response	14/1862	38/14667	0.00013246	0.247159	0.244984	ENSMUSG00000000440/ENSMUSG00000019429/ENSMUSG00000022015/ENSMUSG00000022122/ENSMUSG00000025279/ENSMUSG00000025746/ENSMUSG00000037944/ENSMUSG00000041202/ENSMUSG00000044244/ENSMUSG00000051457/ENSMUSG00000058715/ENSMUSG00000060063/ENSMUSG00000076613/ENSMUSG00000079227	14
ENSMUSG00000021395	59.2026	-29.9995	3.88032	-7.73118	1.06552e-14	5.65474e-11		WP5056	Burn wound healing	6/455	21/4560	0.0140798	0.526762	0.526762	Flii/Nos2/Hbegf/Il6/Gja1/S100a8	6		GO:0033262	regulation of nuclear cell cycle DNA replication	7/1862	12/14667	0.000232364	0.247159	0.244984	ENSMUSG00000002297/ENSMUSG00000024050/ENSMUSG00000026309/ENSMUSG00000029521/ENSMUSG00000031565/ENSMUSG00000034154/ENSMUSG00000061356	7
ENSMUSG00000023827	619.79	29.4178	3.7914	7.75907	8.55536e-15	5.65474e-11		WP317	Glycogen metabolism	8/455	34/4560	0.0162797	0.526762	0.526762	Ugp2/Ppp2r5c/Calm3/Gyg/Ppp2r2c/Phka2/Ptpa/Ppp2r3a	8		GO:0071816	tail-anchored membrane protein insertion into ER membrane	7/1862	12/14667	0.000232364	0.247159	0.244984	ENSMUSG00000008140/ENSMUSG00000023147/ENSMUSG00000024392/ENSMUSG00000030286/ENSMUSG00000031819/ENSMUSG00000055943/ENSMUSG00000078517	7
ENSMUSG00000043279	121.915	29.9965	3.90028	7.69084	1.46171e-14	6.20586e-11		WP2432	Spinal cord injury	17/455	99/4560	0.0173277	0.526762	0.526762	Ncan/Arg1/Nos2/Nr4a1/Anxa1/Il6/Nox4/Acan/Slit2/Cspg4/Cxcl10/Gadd45a/Mmp12/Gja1/Pirb/Trp53/Mapk3	17		GO:0045453	bone resorption	18/1862	59/14667	0.000252837	0.247159	0.244984	ENSMUSG00000006932/ENSMUSG00000020122/ENSMUSG00000020689/ENSMUSG00000020716/ENSMUSG00000022015/ENSMUSG00000022303/ENSMUSG00000024621/ENSMUSG00000025746/ENSMUSG00000026288/ENSMUSG00000029304/ENSMUSG00000030562/ENSMUSG00000030894/ENSMUSG00000032473/ENSMUSG00000040856/ENSMUSG00000043252/ENSMUSG00000059456/ENSMUSG00000061731/ENSMUSG00000074272	18
ENSMUSG00000020262	96.9342	29.9975	3.93258	7.62795	2.38525e-14	8.43901e-11		WP310	mRNA processing	58/455	455/4560	0.0256693	0.65029	0.65029	Cyp4f18/Rpl8/Celf1/Hnrnpa0/Srp14/Raver1/Pabpc4/Srp19/Ddx19a/Prpf3/Ro60/Slc6a8/Ltv1/Eftud2/Ankrd33b/Ncbp2/Txnl4a/Gm16286/Eif4e2/Ilkap/Tsn/Nifk/Aimp1/Rngtt/Elavl4/Ttc39a/Srsf4/Hnrnpdl/Sfswap/Gatc/Igf2bp3/Trim21/Rbmx/Cstf2/Nono/Adat1/Rbm4b/Secisbp2/Rbmxl1/Dhx38/Mrm3/Cnot4/Ankar/Elavl1/Rbms2/Cpsf2/Rbm45/Mcts2/Lsm11/Zfp740/Cpsf3/Elmod3/Snrpa/Rps4l/Dazap1/Polr2g/Rbm12/Rbm4	58		GO:0046850	regulation of bone remodeling	15/1862	45/14667	0.00027917	0.247159	0.244984	ENSMUSG00000020122/ENSMUSG00000020689/ENSMUSG00000020716/ENSMUSG00000022015/ENSMUSG00000022303/ENSMUSG00000024621/ENSMUSG00000025746/ENSMUSG00000026288/ENSMUSG00000029304/ENSMUSG00000032473/ENSMUSG00000037940/ENSMUSG00000040856/ENSMUSG00000043252/ENSMUSG00000050953/ENSMUSG00000074272	15
ENSMUSG00000028397	68.1668	29.9922	3.95393	7.58542	3.31413e-14	1.00503e-10		WP1983	Splicing factor NOVA regulated synaptic proteins	8/455	42/4560	0.0525083	0.996588	0.996588	Kcnq2/Gabrg2/Stx2/Aplp2/Neo1/Map4/Gabbr2/Efna5	8		GO:0045124	regulation of bone resorption	13/1862	37/14667	0.000393933	0.298939	0.296309	ENSMUSG00000020122/ENSMUSG00000020689/ENSMUSG00000020716/ENSMUSG00000022015/ENSMUSG00000022303/ENSMUSG00000024621/ENSMUSG00000025746/ENSMUSG00000026288/ENSMUSG00000029304/ENSMUSG00000032473/ENSMUSG00000040856/ENSMUSG00000043252/ENSMUSG00000074272	13
ENSMUSG00000015095	61.9512	-28.2055	3.74582	-7.52985	5.07977e-14	1.19815e-10		WP240	Alanine and aspartate metabolism	4/455	15/4560	0.0548801	0.996588	0.996588	Got1/Crat/Abat/Ass1	4		GO:0046849	bone remodeling	21/1862	79/14667	0.000652218	0.361566	0.358385	ENSMUSG00000006932/ENSMUSG00000020122/ENSMUSG00000020689/ENSMUSG00000020716/ENSMUSG00000022015/ENSMUSG00000022303/ENSMUSG00000024621/ENSMUSG00000025746/ENSMUSG00000026288/ENSMUSG00000027878/ENSMUSG00000029304/ENSMUSG00000030562/ENSMUSG00000030894/ENSMUSG00000032473/ENSMUSG00000037940/ENSMUSG00000040856/ENSMUSG00000043252/ENSMUSG00000050953/ENSMUSG00000059456/ENSMUSG00000061731/ENSMUSG00000074272	21
ENSMUSG00000030982	1518	27.7621	3.68372	7.53643	4.82999e-14	1.19815e-10		WP166	Apoptosis modulation by HSP70	4/455	16/4560	0.0676178	0.996588	0.996588	Apaf1/Casp2/Aifm1/Hspa1a	4		GO:0033028	myeloid cell apoptotic process	11/1862	30/14667	0.000724706	0.361566	0.358385	ENSMUSG00000013663/ENSMUSG00000019966/ENSMUSG00000020063/ENSMUSG00000022885/ENSMUSG00000024659/ENSMUSG00000025746/ENSMUSG00000026180/ENSMUSG00000032462/ENSMUSG00000057329/ENSMUSG00000058715/ENSMUSG00000079227	11
ENSMUSG00000028822	8.05923	29.9947	3.99944	7.49973	6.39497e-14	1.35752e-10		WP1248	Oxidative phosphorylation	9/455	54/4560	0.0840361	0.996588	0.996588	Ndufa9/Ndufb2/Atp5g1/Ndufs6/Ndufa6/Atp5o/Ndufb8/Atp6ap2/Atp5l	9		GO:0006303	double-strand break repair via nonhomologous end joining	15/1862	49/14667	0.000779045	0.361566	0.358385	ENSMUSG00000002963/ENSMUSG00000020381/ENSMUSG00000021615/ENSMUSG00000021694/ENSMUSG00000024054/ENSMUSG00000026526/ENSMUSG00000029676/ENSMUSG00000035354/ENSMUSG00000039354/ENSMUSG00000043909/ENSMUSG00000046806/ENSMUSG00000049717/ENSMUSG00000054611/ENSMUSG00000056394/ENSMUSG00000090083	15
ENSMUSG00000032231	61.7867	29.9914	4.01281	7.47392	7.78425e-14	1.50222e-10		WP1253	Type II interferon signaling (IFNG)	6/455	32/4560	0.092896	0.996588	0.996588	Nos2/Irf4/Cxcl10/Stat2/Gbp2b/Ifit2	6		GO:0016236	macroautophagy	38/1862	178/14667	0.000804008	0.361566	0.358385	ENSMUSG00000003131/ENSMUSG00000004567/ENSMUSG00000005312/ENSMUSG00000006056/ENSMUSG00000008604/ENSMUSG00000019302/ENSMUSG00000020063/ENSMUSG00000020115/ENSMUSG00000020952/ENSMUSG00000021143/ENSMUSG00000023923/ENSMUSG00000024349/ENSMUSG00000024413/ENSMUSG00000025173/ENSMUSG00000025417/ENSMUSG00000027739/ENSMUSG00000027746/ENSMUSG00000027879/ENSMUSG00000027995/ENSMUSG00000028211/ENSMUSG00000028577/…	38
ENSMUSG00000022034	27.0111	27.402	3.68636	7.43333	1.05896e-13	1.87331e-10		WP1763	Mechanisms associated with pluripotency	36/455	291/4560	0.0980927	0.996588	0.996588	Nacc1/Relb/Hck/Paf1/Ctnnb1/Pten/Hira/Pim1/Axin1/Smad4/Pias2/Itgb1/Kdm4c/Rest/Mtf2/Spp1/Fgf5/Rbbp7/Fgfr1/Rbl2/Rcn2/Smarcc1/Mbd3/Zfp57/Gadd45a/Ehmt1/Kdm1a/Gatad2b/Irs1/Trp53/Grb2/Zfp143/Mapk3/Lyar/Mta2/Med12	36		GO:0033032	regulation of myeloid cell apoptotic process	10/1862	26/14667	0.00081679	0.361566	0.358385	ENSMUSG00000013663/ENSMUSG00000019966/ENSMUSG00000020063/ENSMUSG00000022885/ENSMUSG00000024659/ENSMUSG00000026180/ENSMUSG00000032462/ENSMUSG00000057329/ENSMUSG00000058715/ENSMUSG00000079227	10
ENSMUSG00000006014	137.589	27.8555	3.77226	7.38429	1.53266e-13	2.33965e-10		WP207	Nucleotide GPCRs	3/455	4560-12-01	0.110057	0.996588	0.996588	P2ry1/Lpar6/P2ry4	3		GO:0006890	retrograde vesicle-mediated transport, Golgi to endoplasmic reticulum	13/1862	40/14667	0.000922564	0.362869	0.359677	ENSMUSG00000002395/ENSMUSG00000020440/ENSMUSG00000020576/ENSMUSG00000020952/ENSMUSG00000024191/ENSMUSG00000027739/ENSMUSG00000027879/ENSMUSG00000029104/ENSMUSG00000031753/ENSMUSG00000034893/ENSMUSG00000035354/ENSMUSG00000050017/ENSMUSG00000051853	13
ENSMUSG00000032294	227.414	29.1005	3.94135	7.3834	1.54301e-13	2.33965e-10		WP3855	Dysregulated miRNA targeting in insulin/PI3K-AKT signaling	5/455	27/4560	0.125074	0.996588	0.996588	Eif4e2/Rheb/Prkar2a/Bcl2/Mapk3	5		GO:0034103	regulation of tissue remodeling	17/1862	60/14667	0.000956358	0.362869	0.359677	ENSMUSG00000000078/ENSMUSG00000020122/ENSMUSG00000020689/ENSMUSG00000020716/ENSMUSG00000022015/ENSMUSG00000022303/ENSMUSG00000024621/ENSMUSG00000025746/ENSMUSG00000026288/ENSMUSG00000029304/ENSMUSG00000032473/ENSMUSG00000037940/ENSMUSG00000040856/ENSMUSG00000043252/ENSMUSG00000050953/ENSMUSG00000059552/ENSMUSG00000074272	17
ENSMUSG00000023039	73.7048	27.797	3.79123	7.33193	2.26862e-13	3.21055e-10		WP3663	BMP signaling pathway in eyelid development	4/455	20/4560	0.131732	0.996588	0.996588	Egfr/Smad4/Tgfa/Mapk3	4		GO:0045048	protein insertion into ER membrane	7/1862	15/14667	0.00133377	0.472333	0.468178	ENSMUSG00000008140/ENSMUSG00000023147/ENSMUSG00000024392/ENSMUSG00000030286/ENSMUSG00000031819/ENSMUSG00000055943/ENSMUSG00000078517	7
ENSMUSG00000001143	7.65722	29.9851	4.25475	7.04744	1.82233e-12	5.09609e-10		WP454	Osteoclast signaling	3/455	14/4560	0.157345	0.996588	0.996588	Itgb3/Tnfsf11/Spp1	3		GO:1903313	positive regulation of mRNA metabolic process	20/1862	80/14667	0.00196239	0.62575	0.620244	ENSMUSG00000002227/ENSMUSG00000003437/ENSMUSG00000005506/ENSMUSG00000007670/ENSMUSG00000020262/ENSMUSG00000020454/ENSMUSG00000021127/ENSMUSG00000022774/ENSMUSG00000025500/ENSMUSG00000027770/ENSMUSG00000031134/ENSMUSG00000031601/ENSMUSG00000037070/ENSMUSG00000038848/ENSMUSG00000040025/ENSMUSG00000041431/ENSMUSG00000048696/ENSMUSG00000058301/ENSMUSG00000069565/ENSMUSG00000071662	20
ENSMUSG00000006010	36.0849	29.9851	4.25963	7.03936	1.93125e-12	5.09609e-10		WP374	Prostaglandin synthesis and regulation	5/455	30/4560	0.173752	0.996588	0.996588	Ednrb/Anxa1/Anxa2/Ptgir/Pla2g4a	5		GO:0002526	acute inflammatory response	19/1862	75/14667	0.00213424	0.62575	0.620244	ENSMUSG00000000440/ENSMUSG00000019429/ENSMUSG00000022015/ENSMUSG00000022122/ENSMUSG00000025279/ENSMUSG00000025746/ENSMUSG00000026180/ENSMUSG00000026193/ENSMUSG00000037942/ENSMUSG00000037944/ENSMUSG00000041202/ENSMUSG00000044244/ENSMUSG00000051457/ENSMUSG00000058715/ENSMUSG00000060063/ENSMUSG00000061731/ENSMUSG00000064210/ENSMUSG00000076613/ENSMUSG00000079227	19
ENSMUSG00000019794	25.9762	29.9995	4.25548	7.04962	1.79401e-12	5.09609e-10		WP2152	BDNF pathway	3/455	15/4560	0.182961	0.996588	0.996588	Ntrk2/Bcl2/Trp53	3		GO:0002861	regulation of inflammatory response to antigenic stimulus	10/1862	29/14667	0.00215281	0.62575	0.620244	ENSMUSG00000005779/ENSMUSG00000026012/ENSMUSG00000030751/ENSMUSG00000037944/ENSMUSG00000041202/ENSMUSG00000044244/ENSMUSG00000051457/ENSMUSG00000052229/ENSMUSG00000058715/ENSMUSG00000076613	10
ENSMUSG00000020826	11.9604	29.9947	4.25151	7.05506	1.72522e-12	5.09609e-10		WP4350	Omega-3 / omega-6 fatty acid synthesis	3/455	15/4560	0.182961	0.996588	0.996588	Acox1/Acsl4/Pla2g4a	3		GO:0006487	protein N-linked glycosylation	14/1862	49/14667	0.00240133	0.62575	0.620244	ENSMUSG00000021236/ENSMUSG00000022711/ENSMUSG00000022885/ENSMUSG00000023068/ENSMUSG00000027198/ENSMUSG00000028757/ENSMUSG00000029234/ENSMUSG00000032437/ENSMUSG00000035704/ENSMUSG00000036372/ENSMUSG00000039740/ENSMUSG00000039887/ENSMUSG00000042104/ENSMUSG00000075470	14
ENSMUSG00000021024	58.064	29.9939	4.25144	7.05498	1.72622e-12	5.09609e-10		WP4345	Glycerolipids and glycerophospholipids	4/455	23/4560	0.191259	0.996588	0.996588	Pcyt1a/Pisd/Agpat4/Chpt1	4		GO:0006914	autophagy	66/1862	370/14667	0.00247378	0.62575	0.620244	ENSMUSG00000000266/ENSMUSG00000000628/ENSMUSG00000003037/ENSMUSG00000003131/ENSMUSG00000004567/ENSMUSG00000005312/ENSMUSG00000006056/ENSMUSG00000006930/ENSMUSG00000008604/ENSMUSG00000018217/ENSMUSG00000019054/ENSMUSG00000019302/ENSMUSG00000020063/ENSMUSG00000020115/ENSMUSG00000020538/ENSMUSG00000020952/ENSMUSG00000021143/ENSMUSG00000021559/ENSMUSG00000021814/ENSMUSG00000023923/ENSMUSG00000024101/…	66
ENSMUSG00000021054	195.031	29.9847	4.24929	7.05641	1.70858e-12	5.09609e-10		WP4347	Eicosanoid metabolism via cyclooxygenases (COX)	5/455	31/4560	0.191391	0.996588	0.996588	Cyp4f18/Acox1/Ptgir/Pla2g4a/Cyp4a10	5		GO:0061919	process utilizing autophagic mechanism	66/1862	370/14667	0.00247378	0.62575	0.620244	ENSMUSG00000000266/ENSMUSG00000000628/ENSMUSG00000003037/ENSMUSG00000003131/ENSMUSG00000004567/ENSMUSG00000005312/ENSMUSG00000006056/ENSMUSG00000006930/ENSMUSG00000008604/ENSMUSG00000018217/ENSMUSG00000019054/ENSMUSG00000019302/ENSMUSG00000020063/ENSMUSG00000020115/ENSMUSG00000020538/ENSMUSG00000020952/ENSMUSG00000021143/ENSMUSG00000021559/ENSMUSG00000021814/ENSMUSG00000023923/ENSMUSG00000024101/…	66
ENSMUSG00000021811	73.8324	30	4.24713	7.0636	1.62245e-12	5.09609e-10		WP401	Mitochondrial long chain fatty acid beta-oxidation	3/455	16/4560	0.209579	0.996588	0.996588	Acadl/Pecr/Acsl4	3		GO:0000726	non-recombinational repair	15/1862	55/14667	0.00281782	0.650794	0.645068	ENSMUSG00000002963/ENSMUSG00000020381/ENSMUSG00000021615/ENSMUSG00000021694/ENSMUSG00000024054/ENSMUSG00000026526/ENSMUSG00000029676/ENSMUSG00000035354/ENSMUSG00000039354/ENSMUSG00000043909/ENSMUSG00000046806/ENSMUSG00000049717/ENSMUSG00000054611/ENSMUSG00000056394/ENSMUSG00000090083	15
ENSMUSG00000022240	14.0728	29.9961	4.24749	7.06209	1.64017e-12	5.09609e-10		WP4349	Eicosanoid metabolism via cytochrome P450 monooxygenases	3/455	16/4560	0.209579	0.996588	0.996588	Cyp4f18/Cyp2c39/Cyp4a10	3		GO:0045670	regulation of osteoclast differentiation	15/1862	55/14667	0.00281782	0.650794	0.645068	ENSMUSG00000000982/ENSMUSG00000006932/ENSMUSG00000020689/ENSMUSG00000020716/ENSMUSG00000022015/ENSMUSG00000024621/ENSMUSG00000026288/ENSMUSG00000027878/ENSMUSG00000030157/ENSMUSG00000031688/ENSMUSG00000032473/ENSMUSG00000037940/ENSMUSG00000040856/ENSMUSG00000043252/ENSMUSG00000074272	15
ENSMUSG00000022412	74.1595	29.9585	4.24789	7.05257	1.75646e-12	5.09609e-10		WP157	Glycolysis and gluconeogenesis	7/455	49/4560	0.212168	0.996588	0.996588	Hk2/Got1/Mpc2/Pkm/Gpi1/Pdha2/Eno3	7		GO:1904294	positive regulation of ERAD pathway	6/1862	13/14667	0.00321338	0.669759	0.663867	ENSMUSG00000002015/ENSMUSG00000005312/ENSMUSG00000024392/ENSMUSG00000031770/ENSMUSG00000050148/ENSMUSG00000056900	6
ENSMUSG00000022548	75.3632	-29.9987	4.24762	-7.06248	1.63557e-12	5.09609e-10		WP544	Exercise-induced circadian regulation	7/455	49/4560	0.212168	0.996588	0.996588	Ugp2/Vapa/Herpud1/Psma4/Klf9/H2-DMa/Ncoa4	7		GO:0002832	negative regulation of response to biotic stimulus	18/1862	72/14667	0.00322297	0.669759	0.663867	ENSMUSG00000000440/ENSMUSG00000005161/ENSMUSG00000018446/ENSMUSG00000019987/ENSMUSG00000030157/ENSMUSG00000030966/ENSMUSG00000031601/ENSMUSG00000032501/ENSMUSG00000034889/ENSMUSG00000039703/ENSMUSG00000040025/ENSMUSG00000049723/ENSMUSG00000053128/ENSMUSG00000056692/ENSMUSG00000061130/ENSMUSG00000067367/ENSMUSG00000073494/ENSMUSG00000074272	18
ENSMUSG00000023068	67.5925	29.9788	4.24799	7.05719	1.69904e-12	5.09609e-10		WP5242	Comprehensive IL-17A signaling	13/455	102/4560	0.2137	0.996588	0.996588	Ccl3/Egfr/Angpt1/Il6/Fn1/Nasp/Map1lc3b/Becn1/Gng12/Plaur/Bcl2/Upf1/Trp53	13		GO:0002573	myeloid leukocyte differentiation	35/1862	173/14667	0.00327819	0.669759	0.663867	ENSMUSG00000000440/ENSMUSG00000000982/ENSMUSG00000002983/ENSMUSG00000006932/ENSMUSG00000010609/ENSMUSG00000018654/ENSMUSG00000019966/ENSMUSG00000020063/ENSMUSG00000020689/ENSMUSG00000020716/ENSMUSG00000021127/ENSMUSG00000021356/ENSMUSG00000022015/ENSMUSG00000022303/ENSMUSG00000024621/ENSMUSG00000024986/ENSMUSG00000026288/ENSMUSG00000027878/ENSMUSG00000027944/ENSMUSG00000027995/ENSMUSG00000030157/…	35
ENSMUSG00000023845	32.7882	29.9786	4.24844	7.05637	1.70908e-12	5.09609e-10		WP3625	Tyrobp causal network in microglia	8/455	58/4560	0.217383	0.996588	0.996588	Il13ra1/Spp1/Cd37/Abcc4/Lyl1/Igsf6/Creb3l2/Bin2	8		GO:0060261	positive regulation of transcription initiation from RNA polymerase II promoter	10/1862	31/14667	0.00375786	0.68479	0.678765	ENSMUSG00000002102/ENSMUSG00000013833/ENSMUSG00000018654/ENSMUSG00000027770/ENSMUSG00000030603/ENSMUSG00000031935/ENSMUSG00000034297/ENSMUSG00000038622/ENSMUSG00000059552/ENSMUSG00000079487	10
ENSMUSG00000024068	16.9666	29.9714	4.25219	7.04846	1.80907e-12	5.09609e-10		WP523	Regulation of actin cytoskeleton	18/455	150/4560	0.235952	0.996588	0.996588	Egfr/Vcl/Fgf12/Pak2/Pip4k2c/Fn1/Fgf5/Limk1/Fgf15/Arhgef6/Arhgef7/Fgfr1/Pik3cb/Brk1/Gng12/Ezr/Mapk3/Pak6	18		GO:0045833	negative regulation of lipid metabolic process	18/1862	73/14667	0.00378086	0.68479	0.678765	ENSMUSG00000003721/ENSMUSG00000010175/ENSMUSG00000020063/ENSMUSG00000020263/ENSMUSG00000022548/ENSMUSG00000024101/ENSMUSG00000025417/ENSMUSG00000026003/ENSMUSG00000028252/ENSMUSG00000029249/ENSMUSG00000029635/ENSMUSG00000030314/ENSMUSG00000031073/ENSMUSG00000033161/ENSMUSG00000034614/ENSMUSG00000053004/ENSMUSG00000074272/ENSMUSG00000078683	18
ENSMUSG00000024754	74.5223	29.9858	4.24746	7.0597	1.66859e-12	5.09609e-10		WP1269	Fatty acid beta-oxidation	5/455	34/4560	0.247645	0.996588	0.996588	Echs1/Acadl/Crat/Acsl4/Hadhb	5		GO:0006275	regulation of DNA replication	22/1862	96/14667	0.0038839	0.68479	0.678765	ENSMUSG00000002297/ENSMUSG00000020122/ENSMUSG00000022034/ENSMUSG00000023027/ENSMUSG00000024050/ENSMUSG00000025746/ENSMUSG00000026309/ENSMUSG00000029363/ENSMUSG00000029521/ENSMUSG00000030314/ENSMUSG00000030528/ENSMUSG00000030779/ENSMUSG00000031565/ENSMUSG00000033364/ENSMUSG00000034154/ENSMUSG00000039354/ENSMUSG00000041096/ENSMUSG00000042694/ENSMUSG00000055660/ENSMUSG00000059552/ENSMUSG00000061356/…	22
ENSMUSG00000024833	64.34	29.9943	4.25979	7.04128	1.90486e-12	5.09609e-10
ENSMUSG00000024843	38.536	29.9972	4.24724	7.06275	1.63241e-12	5.09609e-10
ENSMUSG00000025809	108.664	29.9937	4.25128	7.05522	1.72329e-12	5.09609e-10
ENSMUSG00000026349	360.38	25.3703	3.5451	7.15643	8.28038e-13	5.09609e-10
ENSMUSG00000028211	40.4312	29.9446	4.24767	7.04965	1.79363e-12	5.09609e-10
ENSMUSG00000028344	146.786	29.9988	4.24717	7.06325	1.62654e-12	5.09609e-10
ENSMUSG00000028555	1064.04	30	4.2507	7.05766	1.69334e-12	5.09609e-10
ENSMUSG00000028572	185.07	-30	4.24717	-7.06352	1.62332e-12	5.09609e-10
ENSMUSG00000029179	10.1693	29.9947	4.25158	7.05496	1.72646e-12	5.09609e-10
ENSMUSG00000029814	102.992	29.9881	4.2523	7.05222	1.76089e-12	5.09609e-10
ENSMUSG00000029883	115.371	-30	4.26103	-7.04055	1.91481e-12	5.09609e-10
ENSMUSG00000031549	1480.08	29.9911	4.24735	7.06113	1.6515e-12	5.09609e-10
ENSMUSG00000031751	74.0709	29.9438	4.24808	7.04879	1.80482e-12	5.09609e-10
ENSMUSG00000031827	21.493	29.9963	4.24772	7.06174	1.64429e-12	5.09609e-10
ENSMUSG00000031996	17.1118	29.9951	4.24858	7.06004	1.66458e-12	5.09609e-10
ENSMUSG00000036893	99.6541	-30	4.24716	-7.06355	1.62307e-12	5.09609e-10
ENSMUSG00000038268	77.5851	30	4.26036	7.04165	1.89971e-12	5.09609e-10
ENSMUSG00000038500	16.5772	29.9929	4.24781	7.0608	1.65551e-12	5.09609e-10
ENSMUSG00000038648	106.047	29.9842	4.24844	7.05769	1.69289e-12	5.09609e-10
ENSMUSG00000038963	45.9621	30	4.24718	7.06351	1.62343e-12	5.09609e-10
ENSMUSG00000039990	7.12596	29.996	4.2557	7.04843	1.80944e-12	5.09609e-10
ENSMUSG00000041096	31.111	29.9723	4.25106	7.05054	1.78219e-12	5.09609e-10
ENSMUSG00000043087	141.516	29.9935	4.24778	7.061	1.65313e-12	5.09609e-10
ENSMUSG00000044361	181.901	30	4.25786	7.0458	1.84404e-12	5.09609e-10
ENSMUSG00000049553	142.648	29.9974	4.24721	7.06284	1.63131e-12	5.09609e-10
ENSMUSG00000050619	84.1488	27.5459	3.91555	7.03501	1.99254e-12	5.09609e-10
ENSMUSG00000054693	19.7725	29.9944	4.24775	7.06124	1.65026e-12	5.09609e-10
ENSMUSG00000059820	218.485	29.9956	4.25992	7.04136	1.90379e-12	5.09609e-10
ENSMUSG00000059923	50.371	29.998	4.24739	7.06269	1.6331e-12	5.09609e-10
ENSMUSG00000060487	21.0256	29.9947	4.25271	7.05307	1.75013e-12	5.09609e-10
ENSMUSG00000061367	188.019	-30	4.24726	-7.06338	1.62497e-12	5.09609e-10
ENSMUSG00000061374	28.0755	29.9439	4.24814	7.04871	1.8059e-12	5.09609e-10
ENSMUSG00000062980	69.2766	-30	4.24723	-7.06342	1.62448e-12	5.09609e-10
ENSMUSG00000063884	72.2483	24.8708	3.47052	7.1663	7.70516e-13	5.09609e-10
ENSMUSG00000072082	351.859	29.9782	4.24668	7.05921	1.67451e-12	5.09609e-10
ENSMUSG00000074420	117.924	29.9122	4.24845	7.04073	1.91231e-12	5.09609e-10
ENSMUSG00000078653	54.0169	29.9891	4.24963	7.05688	1.70289e-12	5.09609e-10
ENSMUSG00000078676	87.3775	29.9705	4.24749	7.05604	1.71313e-12	5.09609e-10
ENSMUSG00000079070	11.5684	29.9774	4.24996	7.05358	1.74373e-12	5.09609e-10
ENSMUSG00000085546	8.53446	29.9978	4.25184	7.05525	1.72287e-12	5.09609e-10
ENSMUSG00000086513	27.5528	29.9754	4.248	7.05635	1.70931e-12	5.09609e-10
ENSMUSG00000090083	18.1954	29.9891	4.2516	7.05361	1.74334e-12	5.09609e-10
ENSMUSG00000090839	27.5749	29.9943	4.24848	7.06	1.66507e-12	5.09609e-10
ENSMUSG00000094811	3.50328	29.9983	4.25156	7.05584	1.71557e-12	5.09609e-10
ENSMUSG00000096773	396.515	-30	4.24718	-7.06351	1.62353e-12	5.09609e-10
ENSMUSG00000097393	5.82769	29.9917	4.25074	7.05563	1.71826e-12	5.09609e-10
ENSMUSG00000104095	255.683	29.9779	4.24713	7.05839	1.68444e-12	5.09609e-10
ENSMUSG00000107022	41.4634	29.9088	4.25105	7.03561	1.98384e-12	5.09609e-10
ENSMUSG00000108102	25.6028	-30	4.24833	-7.06159	1.64607e-12	5.09609e-10
ENSMUSG00000108732	16.8217	29.9327	4.25429	7.03588	1.98009e-12	5.09609e-10
ENSMUSG00000108841	211.203	-30	4.24708	-7.06367	1.62162e-12	5.09609e-10
ENSMUSG00000110195	18.1542	29.9903	4.24908	7.05806	1.68843e-12	5.09609e-10
ENSMUSG00000112777	297.81	30	4.25795	7.04565	1.84604e-12	5.09609e-10
ENSMUSG00000113788	18.7191	-30	4.24798	-7.06217	1.63919e-12	5.09609e-10
ENSMUSG00000005371	48.8147	29.8718	4.24741	7.03294	2.02227e-12	5.11057e-10
ENSMUSG00000024091	50.4425	29.9954	4.26783	7.02824	2.09151e-12	5.22336e-10
ENSMUSG00000002812	63.9853	29.9964	4.29719	6.98047	2.94196e-12	5.24806e-10
ENSMUSG00000003423	78.8784	30	4.29685	6.98185	2.91309e-12	5.24806e-10
ENSMUSG00000006418	68.9319	30	4.29693	6.98173	2.9157e-12	5.24806e-10
ENSMUSG00000022237	483.043	29.7211	4.24992	6.99335	2.68406e-12	5.24806e-10
ENSMUSG00000023953	21.6144	29.9988	4.29703	6.98129	2.92478e-12	5.24806e-10
ENSMUSG00000025487	52.6416	29.9976	4.28009	7.00864	2.40646e-12	5.24806e-10
ENSMUSG00000026003	62.4974	30	4.29695	6.9817	2.91623e-12	5.24806e-10
ENSMUSG00000026377	108.57	30	4.29684	6.98187	2.91267e-12	5.24806e-10
ENSMUSG00000028849	162.708	30	4.28123	7.00734	2.42896e-12	5.24806e-10
ENSMUSG00000031095	41.9182	-30	4.29738	-6.981	2.93081e-12	5.24806e-10
ENSMUSG00000031617	102.132	-30	4.29684	-6.98188	2.9125e-12	5.24806e-10
ENSMUSG00000031688	55.3501	-30	4.29692	-6.98175	2.91531e-12	5.24806e-10
ENSMUSG00000032363	51.416	30	4.2969	6.98178	2.91473e-12	5.24806e-10
ENSMUSG00000034154	6.95444	29.9959	4.28914	6.99345	2.68211e-12	5.24806e-10
ENSMUSG00000038560	62.4485	30	4.29689	6.9818	2.91425e-12	5.24806e-10
ENSMUSG00000038591	27.206	30	4.29697	6.98166	2.91718e-12	5.24806e-10
ENSMUSG00000041380	29.1397	29.7831	4.25354	7.00195	2.52425e-12	5.24806e-10
ENSMUSG00000041773	14.3479	29.9952	4.291	6.99025	2.74395e-12	5.24806e-10
ENSMUSG00000042225	68.3887	30	4.29692	6.98174	2.91549e-12	5.24806e-10
ENSMUSG00000042541	49.3947	29.9914	4.27757	7.01131	2.36105e-12	5.24806e-10
ENSMUSG00000047731	114.434	29.9957	4.29694	6.98071	2.93687e-12	5.24806e-10
ENSMUSG00000055239	66.04	29.9949	4.2884	6.99443	2.66344e-12	5.24806e-10
ENSMUSG00000055972	27.9149	-30	4.29705	-6.98153	2.91973e-12	5.24806e-10
ENSMUSG00000056692	48.4846	30	4.2969	6.98178	2.9147e-12	5.24806e-10
ENSMUSG00000063931	81.7152	-30	4.29687	-6.98182	2.9138e-12	5.24806e-10
ENSMUSG00000066258	56.9601	29.9951	4.29661	6.98111	2.92848e-12	5.24806e-10
ENSMUSG00000073002	41.8287	30	4.29695	6.9817	2.91621e-12	5.24806e-10
ENSMUSG00000075120	143.536	29.976	4.26773	7.02388	2.15797e-12	5.24806e-10
ENSMUSG00000084785	44.8428	-30	4.29697	-6.98166	2.91718e-12	5.24806e-10
ENSMUSG00000089924	59.007	-30	4.29691	-6.98176	2.91507e-12	5.24806e-10
ENSMUSG00000090035	47.9906	30	4.29689	6.9818	2.91429e-12	5.24806e-10
ENSMUSG00000097039	48.7006	30	4.29694	6.98171	2.91605e-12	5.24806e-10
ENSMUSG00000102633	55.9371	29.8449	4.25808	7.00901	2.40009e-12	5.24806e-10
ENSMUSG00000113836	174.894	-25.9851	3.70461	-7.01425	2.31191e-12	5.24806e-10
ENSMUSG00000018347	76.2018	29.6398	4.24923	6.97534	3.05138e-12	5.39788e-10
ENSMUSG00000019088	44.8973	-29.844	4.28367	-6.96692	3.23957e-12	5.58264e-10
ENSMUSG00000032640	68.8677	29.5857	4.24716	6.96599	3.26101e-12	5.58264e-10
ENSMUSG00000093930	35.9773	29.6007	4.24803	6.96809	3.21264e-12	5.58264e-10
ENSMUSG00000107364	30.4686	29.9415	4.29697	6.96807	3.21328e-12	5.58264e-10
ENSMUSG00000001783	177.182	29.5755	4.25	6.95894	3.42845e-12	5.67259e-10
ENSMUSG00000035572	41.9822	29.982	4.30644	6.96212	3.35194e-12	5.67259e-10
ENSMUSG00000041126	45.4276	29.581	4.25027	6.95979	3.40789e-12	5.67259e-10
ENSMUSG00000054874	46.5282	29.5572	4.24784	6.95817	3.44716e-12	5.67259e-10
ENSMUSG00000087475	29.7789	29.5781	4.24904	6.96114	3.37533e-12	5.67259e-10
ENSMUSG00000056820	321.225	29.5614	4.24926	6.95684	3.48e-12	5.68257e-10
ENSMUSG00000032786	51.2732	29.8659	4.29741	6.94975	3.65936e-12	5.92983e-10
ENSMUSG00000038622	25.233	29.5698	4.25841	6.94387	3.81495e-12	6.13514e-10
ENSMUSG00000048400	418.949	29.9426	4.31803	6.93432	4.08174e-12	6.46621e-10
ENSMUSG00000055943	145.339	-29.4549	4.24709	-6.93531	4.05335e-12	6.46621e-10
ENSMUSG00000028252	14.3084	-29.5276	4.2618	-6.92842	4.25561e-12	6.69171e-10
ENSMUSG00000027994	58.9571	29.5751	4.2749	6.91831	4.57051e-12	6.98217e-10
ENSMUSG00000028358	21.6942	29.6114	4.27833	6.92124	4.47715e-12	6.98217e-10
ENSMUSG00000051098	22.99	29.599	4.27749	6.91971	4.52567e-12	6.98217e-10
ENSMUSG00000086275	38.0583	-29.7219	4.29615	-6.91827	4.5719e-12	6.98217e-10
ENSMUSG00000034893	49.3378	29.653	4.29705	6.90077	5.17229e-12	7.84267e-10
ENSMUSG00000081752	53.4238	29.3063	4.24819	6.89854	5.25413e-12	7.91025e-10
ENSMUSG00000069818	819.491	29.9993	4.35012	6.89619	5.34146e-12	7.98511e-10
ENSMUSG00000023707	83.772	29.3832	4.26889	6.88311	5.85611e-12	8.63288e-10
ENSMUSG00000043880	19.3771	29.5539	4.29326	6.88378	5.82855e-12	8.63288e-10
ENSMUSG00000034006	37.9852	26.7173	3.88325	6.88014	5.97938e-12	8.75381e-10
ENSMUSG00000022156	33.5315	29.5593	4.29694	6.87915	6.02128e-12	8.75478e-10
ENSMUSG00000031453	50.2724	24.1729	3.51485	6.87736	6.097e-12	8.80457e-10
ENSMUSG00000020115	103.821	29.2186	4.25072	6.87381	6.25095e-12	8.9659e-10
ENSMUSG00000095545	35.6492	29.3208	4.26682	6.8718	6.33957e-12	8.98714e-10
ENSMUSG00000109585	27.329	29.1889	4.24779	6.87156	6.35044e-12	8.98714e-10
ENSMUSG00000052496	8.65704	29.5092	4.29737	6.8668	6.56576e-12	9.19873e-10
ENSMUSG00000094568	39.0947	29.5042	4.29693	6.86635	6.58662e-12	9.19873e-10
ENSMUSG00000104553	12.9318	29.486	4.2973	6.86152	6.81308e-12	9.45282e-10
ENSMUSG00000023961	22.8311	29.4749	4.29701	6.85938	6.91592e-12	9.47737e-10
ENSMUSG00000058715	146.143	-24.2422	3.53421	-6.8593	6.92007e-12	9.47737e-10
ENSMUSG00000052537	12.2502	29.4627	4.29721	6.85624	7.06973e-12	9.62027e-10
ENSMUSG00000032462	39.4017	29.4461	4.29693	6.85281	7.24145e-12	9.70692e-10
ENSMUSG00000042507	12.5875	29.2019	4.26135	6.85274	7.24492e-12	9.70692e-10
ENSMUSG00000054890	12.2892	29.4455	4.29721	6.85223	7.27059e-12	9.70692e-10
ENSMUSG00000102689	172.038	25.5637	3.73163	6.85054	7.35727e-12	9.76126e-10
ENSMUSG00000046562	36.8823	29.4305	4.29693	6.84918	7.4276e-12	9.79336e-10
ENSMUSG00000011118	7.83192	29.4076	4.29743	6.84307	7.75114e-12	9.91212e-10
ENSMUSG00000040367	13.1928	29.4116	4.29719	6.84438	7.68066e-12	9.91212e-10
ENSMUSG00000055961	22.3837	-29.4074	4.29712	-6.84353	7.72653e-12	9.91212e-10
ENSMUSG00000068959	15.9218	29.4113	4.29711	6.84443	7.67795e-12	9.91212e-10
ENSMUSG00000110340	11.6414	29.4194	4.29723	6.84613	7.58761e-12	9.91212e-10
ENSMUSG00000039740	34.1078	29.1738	4.26387	6.8421	7.80384e-12	9.91976e-10
ENSMUSG00000026049	20.7818	29.3803	4.29704	6.83733	8.06837e-12	1.01346e-09
ENSMUSG00000106458	9.61266	29.3853	4.29736	6.838	8.03041e-12	1.01346e-09
ENSMUSG00000103693	9.55708	29.2847	4.28397	6.83587	8.15066e-12	1.01778e-09
ENSMUSG00000043154	18.4892	-29.3566	4.29743	-6.83119	8.42119e-12	1.04541e-09
ENSMUSG00000000982	63.8053	29.3324	4.29698	6.82627	8.71525e-12	1.05719e-09
ENSMUSG00000024101	24.4253	29.3396	4.297	6.82794	8.61404e-12	1.05719e-09
ENSMUSG00000025139	203.918	-28.9946	4.2471	-6.82692	8.67564e-12	1.05719e-09
ENSMUSG00000111495	14.1479	29.3394	4.29716	6.82762	8.63349e-12	1.05719e-09
ENSMUSG00000038764	49.2773	29.3039	4.29689	6.81978	9.11827e-12	1.09979e-09
ENSMUSG00000032303	140.826	29.0808	4.2651	6.81833	9.21058e-12	1.10464e-09
ENSMUSG00000030324	160.791	-28.951	4.24762	-6.81582	9.37274e-12	1.11778e-09
ENSMUSG00000025927	17.7736	-29.0529	4.26397	-6.81357	9.52071e-12	1.12281e-09
ENSMUSG00000056679	30.7893	29.2793	4.29696	6.81396	9.49457e-12	1.12281e-09
ENSMUSG00000059336	47.173	29.2299	4.29368	6.80766	9.91976e-12	1.16165e-09
ENSMUSG00000100253	6.85177	29.2539	4.29756	6.80709	9.95954e-12	1.16165e-09
ENSMUSG00000095562	7.24186	29.24	4.29747	6.80399	1.01762e-11	1.18044e-09
ENSMUSG00000047368	8.56163	29.2154	4.29739	6.79841	1.05778e-11	1.20723e-09
ENSMUSG00000111006	11.4796	29.2155	4.29736	6.79848	1.05732e-11	1.20723e-09
ENSMUSG00000113099	59.7145	28.8789	4.24768	6.79873	1.05546e-11	1.20723e-09
ENSMUSG00000027831	22.0887	-28.8708	4.24782	-6.79663	1.07096e-11	1.21574e-09
ENSMUSG00000102841	62.1334	28.8958	4.25589	6.7896	1.12444e-11	1.26966e-09
ENSMUSG00000029551	62.5886	-27.3238	4.02524	-6.78812	1.13604e-11	1.27597e-09
ENSMUSG00000097251	42.7736	29.1557	4.29691	6.78527	1.1587e-11	1.28842e-09
ENSMUSG00000107505	18.3211	29.1569	4.29714	6.7852	1.15926e-11	1.28842e-09
ENSMUSG00000102969	336.305	-29.5085	4.35013	-6.78337	1.17402e-11	1.29802e-09
ENSMUSG00000020599	10.9732	29.0928	4.29727	6.77006	1.28725e-11	1.41584e-09
ENSMUSG00000110373	316.961	-29.4382	4.35013	-6.76721	1.31286e-11	1.43657e-09
ENSMUSG00000037910	15.8991	29.0681	4.29714	6.76452	1.3375e-11	1.45602e-09
ENSMUSG00000033916	73.873	28.7345	4.25053	6.76022	1.37783e-11	1.49227e-09
ENSMUSG00000051124	11.3702	29.0212	4.29728	6.7534	1.44421e-11	1.55622e-09
ENSMUSG00000020361	347.343	24.6051	3.64581	6.74888	1.48989e-11	1.59734e-09
ENSMUSG00000064210	46.2741	29.3471	4.35407	6.74015	1.58222e-11	1.68781e-09
ENSMUSG00000082351	17.8854	28.9076	4.29708	6.72727	1.72871e-11	1.83485e-09
ENSMUSG00000021814	31.4285	-28.5674	4.24752	-6.72567	1.7479e-11	1.83686e-09
ENSMUSG00000033857	12.3278	28.9032	4.29722	6.72603	1.74353e-11	1.83686e-09
ENSMUSG00000045975	8.44052	28.8886	4.29741	6.72233	1.78837e-11	1.87012e-09
ENSMUSG00000084283	337.18	28.7336	4.27482	6.72159	1.79746e-11	1.87042e-09
ENSMUSG00000112056	34.662	28.8764	4.29694	6.72024	1.81429e-11	1.87872e-09
ENSMUSG00000010392	9.96217	26.9106	4.00523	6.71887	1.83138e-11	1.88721e-09
ENSMUSG00000074829	29.5695	-28.4949	4.24778	-6.70818	1.97069e-11	2.02096e-09
ENSMUSG00000103739	23.2788	28.4695	4.24728	6.70298	2.04206e-11	2.08408e-09
ENSMUSG00000051509	7.90791	28.7052	4.28732	6.69537	2.15132e-11	2.18508e-09
ENSMUSG00000043671	518.608	25.9298	3.88087	6.68143	2.36621e-11	2.38344e-09
ENSMUSG00000106542	18.6946	-28.7137	4.29766	-6.68125	2.36907e-11	2.38344e-09
ENSMUSG00000090136	15.114	-28.6728	4.29753	-6.67192	2.52485e-11	2.52818e-09
ENSMUSG00000027865	17.7059	28.3953	4.26117	6.66374	2.66943e-11	2.66041e-09
ENSMUSG00000024571	27.4997	28.6289	4.29714	6.6623	2.69571e-11	2.67404e-09
ENSMUSG00000019370	133.002	26.4054	3.96538	6.65897	2.75749e-11	2.71e-09
ENSMUSG00000037754	65.65	28.285	4.24732	6.65949	2.74774e-11	2.71e-09
ENSMUSG00000022769	90.6467	28.2691	4.24874	6.65353	2.86153e-11	2.79929e-09
ENSMUSG00000026520	9.72884	28.2628	4.25015	6.64985	2.93393e-11	2.85695e-09
ENSMUSG00000103060	12.7653	-28.5683	4.29741	-6.64778	2.97546e-11	2.88416e-09
ENSMUSG00000082074	22.9827	28.5481	4.29718	6.64343	3.06457e-11	2.95703e-09
ENSMUSG00000047592	21.8694	28.4145	4.28782	6.62678	3.43085e-11	3.29548e-09
ENSMUSG00000036940	8.71875	28.4672	4.29743	6.62423	3.49068e-11	3.33784e-09
ENSMUSG00000019659	39.3637	28.1553	4.25622	6.61508	3.71358e-11	3.53506e-09
ENSMUSG00000028577	204.534	25.9618	3.92528	6.61401	3.74042e-11	3.5353e-09
ENSMUSG00000069796	6.0796	-28.3075	4.2801	-6.61375	3.74714e-11	3.5353e-09
ENSMUSG00000031143	14.2905	28.4159	4.29715	6.61272	3.77321e-11	3.54414e-09
ENSMUSG00000028458	30.4346	28.1248	4.25901	6.6036	4.01278e-11	3.75257e-09
ENSMUSG00000109469	202.605	28.6906	4.35014	6.59532	4.24344e-11	3.95087e-09
ENSMUSG00000039768	99.6426	23.8457	3.62675	6.57495	4.86694e-11	4.51159e-09
ENSMUSG00000031450	13.251	-28.2467	4.29737	-6.57303	4.93025e-11	4.55041e-09
ENSMUSG00000050953	12.5585	-28.1197	4.27939	-6.57096	4.9993e-11	4.59416e-09
ENSMUSG00000022962	85.5994	-27.9271	4.25123	-6.56918	5.05919e-11	4.62916e-09
ENSMUSG00000102225	4.53589	27.9226	4.25173	6.56734	5.12231e-11	4.6668e-09
ENSMUSG00000079011	16.3595	-28.1631	4.29724	-6.55376	5.61057e-11	5.0714e-09
ENSMUSG00000103238	44.3931	-27.8367	4.2475	-6.55366	5.61419e-11	5.0714e-09
ENSMUSG00000109537	10.5239	-28.1621	4.29771	-6.55282	5.6459e-11	5.07844e-09
ENSMUSG00000022774	16.766	28.1285	4.2973	6.54561	5.92512e-11	5.30711e-09
ENSMUSG00000109193	13.746	28.1109	4.29716	6.54175	6.08045e-11	5.42335e-09
ENSMUSG00000002319	41.8764	27.9364	4.27968	6.52768	6.67974e-11	5.93295e-09
ENSMUSG00000062369	30.6118	28.3629	4.35033	6.51971	7.04427e-11	6.23066e-09
ENSMUSG00000056220	100.373	-23.1238	3.5485	-6.51651	7.19637e-11	6.33878e-09
ENSMUSG00000050558	11.8419	-28.0004	4.29745	-6.51558	7.24072e-11	6.35149e-09
ENSMUSG00000002204	179.906	-27.6838	4.24968	-6.51434	7.30107e-11	6.35193e-09
ENSMUSG00000026819	14.8253	25.069	3.84823	6.51442	7.29702e-11	6.35193e-09
ENSMUSG00000111498	10.5422	27.9845	4.29728	6.51216	7.40788e-11	6.41855e-09
ENSMUSG00000002102	28.7877	27.6318	4.24724	6.50583	7.72665e-11	6.66753e-09
ENSMUSG00000024346	49.85	27.5825	4.24824	6.49268	8.43248e-11	7.24716e-09
ENSMUSG00000025423	197.504	25.7157	3.96155	6.49131	8.5096e-11	7.28394e-09
ENSMUSG00000003721	17.3604	27.8776	4.29708	6.48756	8.72388e-11	7.40762e-09
ENSMUSG00000099373	15.6696	-27.6816	4.26657	-6.48802	8.69733e-11	7.40762e-09
ENSMUSG00000024477	19.4344	-27.8348	4.29471	-6.48118	9.10069e-11	7.69679e-09
ENSMUSG00000103427	17.7882	23.9466	3.69892	6.47394	9.54788e-11	8.04295e-09
ENSMUSG00000021665	68.9911	22.6194	3.49626	6.46961	9.8258e-11	8.24435e-09
ENSMUSG00000030577	28.9786	27.7803	4.29703	6.465	1.01301e-10	8.43941e-09
ENSMUSG00000075284	125.653	25.4081	3.93018	6.46488	1.01378e-10	8.43941e-09
ENSMUSG00000021301	115.575	-23.7666	3.67957	-6.45909	1.05336e-10	8.73464e-09
ENSMUSG00000039252	13.5845	27.4528	4.25131	6.4575	1.06447e-10	8.79244e-09
ENSMUSG00000049168	39.4408	-27.4539	4.25404	-6.4536	1.09223e-10	8.98678e-09
ENSMUSG00000024381	54.0472	27.7371	4.30541	6.44238	1.17611e-10	9.63955e-09
ENSMUSG00000031245	175.36	23.3746	3.62956	6.44006	1.1943e-10	9.75099e-09
ENSMUSG00000087321	14.3648	27.6558	4.29714	6.43586	1.22775e-10	9.98571e-09
ENSMUSG00000045503	73.795	-27.2266	4.24715	-6.41055	1.44993e-10	1.17478e-08
ENSMUSG00000091614	145.662	-27.8798	4.35014	-6.40894	1.46537e-10	1.18277e-08
ENSMUSG00000105705	65.011	-27.245	4.25168	-6.40805	1.47389e-10	1.18515e-08
ENSMUSG00000106018	19.456	27.531	4.29725	6.40666	1.48739e-10	1.19148e-08
ENSMUSG00000031133	357.51	27.1987	4.24724	6.40386	1.51493e-10	1.20898e-08
ENSMUSG00000090440	36.0349	-24.7904	3.8721	-6.4023	1.53055e-10	1.21687e-08
ENSMUSG00000082998	20.2686	-27.3459	4.27934	-6.39022	1.65643e-10	1.31204e-08
ENSMUSG00000109901	56.0617	-27.4427	4.29785	-6.38522	1.71156e-10	1.35067e-08
ENSMUSG00000048277	40.0874	27.1203	4.24955	6.38191	1.74887e-10	1.375e-08
ENSMUSG00000036534	56.1741	27.7604	4.35024	6.38134	1.75541e-10	1.37505e-08
ENSMUSG00000036241	32.7658	-27.0452	4.2475	-6.36733	1.9235e-10	1.50118e-08
ENSMUSG00000040061	107.231	27.0286	4.24827	6.36226	1.98805e-10	1.54587e-08
ENSMUSG00000095279	59.4768	23.4826	3.69289	6.35887	2.03246e-10	1.57464e-08
ENSMUSG00000001334	11.6312	27.3221	4.29744	6.35776	2.04716e-10	1.58026e-08
ENSMUSG00000053963	113.282	26.9822	4.24734	6.35273	2.1153e-10	1.62107e-08
ENSMUSG00000083752	88.3187	27.3111	4.29878	6.35322	2.1085e-10	1.62107e-08
ENSMUSG00000044244	149.378	26.9709	4.24964	6.34664	2.20074e-10	1.68048e-08
ENSMUSG00000024613	55.6924	24.8924	3.92559	6.34107	2.28175e-10	1.73609e-08
ENSMUSG00000073494	43.1082	26.9415	4.24943	6.34002	2.29729e-10	1.74167e-08
ENSMUSG00000090059	127.609	27.5772	4.35016	6.33937	2.30708e-10	1.74287e-08
ENSMUSG00000064223	21.5201	-26.9141	4.2481	-6.33556	2.36486e-10	1.78019e-08
ENSMUSG00000031691	46.8356	-26.8674	4.24738	-6.32563	2.522e-10	1.89177e-08
ENSMUSG00000110171	201.624	-23.6426	3.73841	-6.32423	2.54492e-10	1.90224e-08
ENSMUSG00000112324	47.3052	-19.8108	3.13506	-6.31911	2.63073e-10	1.95948e-08
ENSMUSG00000021366	167.305	26.8353	4.24727	6.31826	2.64528e-10	1.96342e-08
ENSMUSG00000062248	44.5847	26.8322	4.24803	6.3164	2.67733e-10	1.98029e-08
ENSMUSG00000003929	110.119	-26.9946	4.27649	-6.31232	2.7488e-10	2.02609e-08
ENSMUSG00000015970	13.6211	26.9961	4.27821	6.31016	2.78755e-10	2.04755e-08
ENSMUSG00000029304	24.906	26.7942	4.24765	6.308	2.82659e-10	2.06906e-08
ENSMUSG00000037737	49.5469	27.4254	4.35025	6.30433	2.89436e-10	2.1075e-08
ENSMUSG00000057123	186.433	-26.7991	4.25106	-6.30409	2.89895e-10	2.1075e-08
ENSMUSG00000024382	42.3026	26.7741	4.2498	6.30009	2.97482e-10	2.15527e-08
ENSMUSG00000104567	12.7968	-26.8746	4.26781	-6.29704	3.03381e-10	2.19054e-08
ENSMUSG00000108258	27.4121	-26.8031	4.25703	-6.29621	3.05008e-10	2.19481e-08
ENSMUSG00000027944	41.0636	27.0777	4.30206	6.29412	3.09154e-10	2.21713e-08
ENSMUSG00000035697	135.383	24.0859	3.82821	6.29169	3.14037e-10	2.24457e-08
ENSMUSG00000047412	85.8038	-22.0302	3.50237	-6.29007	3.17328e-10	2.26048e-08
ENSMUSG00000105141	204.948	-26.6829	4.24729	-6.28233	3.33532e-10	2.36796e-08
ENSMUSG00000020441	13.8057	26.6793	4.24772	6.28085	3.3672e-10	2.38263e-08
ENSMUSG00000051650	195.109	27.2835	4.35014	6.27187	3.56745e-10	2.51594e-08
ENSMUSG00000053453	292.584	26.6283	4.24712	6.26972	3.61689e-10	2.54236e-08
ENSMUSG00000090175	107.03	27.2003	4.33889	6.26895	3.63492e-10	2.5466e-08
ENSMUSG00000025728	120.79	-24.7507	3.94888	-6.26777	3.66248e-10	2.55747e-08
ENSMUSG00000032911	64.115	26.6186	4.24834	6.26564	3.71308e-10	2.5843e-08
ENSMUSG00000034171	111.965	-26.6167	4.25162	-6.26038	3.84051e-10	2.66426e-08
ENSMUSG00000113065	1025.42	26.9383	4.30653	6.25522	3.96947e-10	2.74475e-08
ENSMUSG00000038503	37.9778	26.8686	4.29848	6.25072	4.08559e-10	2.81587e-08
ENSMUSG00000020133	9.75413	26.5511	4.25284	6.24316	4.28828e-10	2.946e-08
ENSMUSG00000053390	11.0049	-24.7094	3.96378	-6.2338	4.55257e-10	3.11715e-08
ENSMUSG00000053856	46.9585	27.1168	4.35031	6.23331	4.56677e-10	3.11715e-08
ENSMUSG00000092547	163.841	-27.095	4.35014	-6.22853	4.70821e-10	3.20339e-08
ENSMUSG00000032593	420.613	26.447	4.24716	6.22697	4.75534e-10	3.22512e-08
ENSMUSG00000021694	101.379	-24.2395	3.89712	-6.21984	4.97659e-10	3.36142e-08
ENSMUSG00000044248	12.1979	-26.7276	4.2974	-6.21948	4.98797e-10	3.36142e-08
ENSMUSG00000091923	8.71165	26.6891	4.29736	6.21059	5.27865e-10	3.54605e-08
ENSMUSG00000000439	26.9857	26.388	4.2544	6.20251	5.55704e-10	3.71392e-08
ENSMUSG00000030243	16.4061	26.6528	4.29723	6.20232	5.56354e-10	3.71392e-08
ENSMUSG00000085811	126.476	24.1479	3.89893	6.19347	5.88537e-10	3.91644e-08
ENSMUSG00000020689	28.9569	-25.9867	4.19677	-6.19206	5.93846e-10	3.93942e-08
ENSMUSG00000030509	26.7192	23.4581	3.79381	6.18326	6.27901e-10	4.15236e-08
ENSMUSG00000028757	138.827	26.4018	4.27092	6.18176	6.33895e-10	4.17898e-08
ENSMUSG00000008604	78.485	26.3057	4.25853	6.17717	6.52602e-10	4.28899e-08
ENSMUSG00000038495	29.7027	23.5665	3.81588	6.17589	6.57902e-10	4.31047e-08
ENSMUSG00000054526	10.9927	-26.5125	4.29747	-6.16933	6.85819e-10	4.47956e-08
ENSMUSG00000003955	111.201	26.1908	4.24838	6.1649	7.05264e-10	4.59244e-08
ENSMUSG00000073928	159.762	-26.7942	4.35014	-6.1594	7.30201e-10	4.74028e-08
ENSMUSG00000060131	79.8875	-23.2383	3.77438	-6.15685	7.4204e-10	4.79237e-08
ENSMUSG00000068749	91.6193	-26.1486	4.24717	-6.1567	7.42741e-10	4.79237e-08
ENSMUSG00000026750	37.6503	26.4468	4.29708	6.15461	7.52646e-10	4.83348e-08
ENSMUSG00000036357	7.4437	-26.4504	4.29781	-6.15439	7.53665e-10	4.83348e-08
ENSMUSG00000111570	63.4316	26.764	4.35021	6.15234	7.63476e-10	4.88165e-08
ENSMUSG00000102846	78.8907	-26.7233	4.35016	-6.14306	8.09477e-10	5.16024e-08
ENSMUSG00000047821	185.282	-26.7094	4.35013	-6.1399	8.25751e-10	5.23255e-08
ENSMUSG00000097759	9.29479	-26.3884	4.29759	-6.14027	8.23831e-10	5.23255e-08
ENSMUSG00000042993	154.635	-26.6556	4.35014	-6.12754	8.92505e-10	5.63872e-08
ENSMUSG00000019373	45.6726	26.0019	4.24739	6.12185	9.24931e-10	5.80901e-08
ENSMUSG00000063129	46.3533	26.004	4.24748	6.1222	9.22907e-10	5.80901e-08
ENSMUSG00000030649	98.6676	26.0023	4.24815	6.12086	9.30724e-10	5.82815e-08
ENSMUSG00000078706	67.3377	25.9965	4.24779	6.12001	9.35671e-10	5.84064e-08
ENSMUSG00000094736	78.3425	26.6213	4.35019	6.11958	9.38222e-10	5.84064e-08
ENSMUSG00000028671	106.668	26.5751	4.35019	6.10897	1.00279e-09	6.22433e-08
ENSMUSG00000097364	262.783	26.3778	4.32506	6.09884	1.06839e-09	6.61217e-08
ENSMUSG00000054611	204.016	-23.2136	3.80757	-6.09669	1.08286e-09	6.68226e-08
ENSMUSG00000032355	83.722	20.1545	3.30622	6.09594	1.08796e-09	6.69424e-08
ENSMUSG00000024787	26.9472	-25.8916	4.24858	-6.09418	1.10002e-09	6.74889e-08
ENSMUSG00000057329	13.758	24.3321	3.99304	6.09364	1.10373e-09	6.75218e-08
ENSMUSG00000030203	7.32434	-23.2614	3.81948	-6.09019	1.12776e-09	6.87931e-08
ENSMUSG00000032340	13.6972	-25.8639	4.2485	-6.08777	1.14493e-09	6.94417e-08
ENSMUSG00000097156	13.5088	-23.9418	3.93248	-6.08821	1.14177e-09	6.94417e-08
ENSMUSG00000033392	47.2451	23.5899	3.87558	6.08682	1.15176e-09	6.96568e-08
ENSMUSG00000096856	23.9351	-25.9274	4.26063	-6.08535	1.16236e-09	7.00984e-08
ENSMUSG00000034990	117.734	25.8119	4.2478	6.07654	1.22803e-09	7.38488e-08
ENSMUSG00000104348	9.58397	25.8263	4.25453	6.07031	1.27661e-09	7.65533e-08
ENSMUSG00000105347	84.409	-25.7816	4.24767	-6.06958	1.28244e-09	7.66861e-08
ENSMUSG00000042211	34.6463	25.7788	4.24827	6.06809	1.29444e-09	7.71866e-08
ENSMUSG00000050650	186.895	25.7764	4.24873	6.06685	1.30443e-09	7.75641e-08
ENSMUSG00000020224	211.917	-25.7581	4.24711	-6.06485	1.32076e-09	7.83162e-08
ENSMUSG00000022159	74.5827	-26.0212	4.29861	-6.05339	1.41831e-09	8.37485e-08
ENSMUSG00000046897	61.8237	26.0142	4.29761	6.05317	1.42027e-09	8.37485e-08
ENSMUSG00000028044	219.277	25.4847	4.21199	6.05052	1.44379e-09	8.48996e-08
ENSMUSG00000074247	95.275	25.6857	4.24734	6.04748	1.47127e-09	8.62763e-08
ENSMUSG00000000686	82.4998	-25.6749	4.24718	-6.04515	1.49274e-09	8.69161e-08
ENSMUSG00000022956	103.433	-25.6914	4.24956	-6.04567	1.48786e-09	8.69161e-08
ENSMUSG00000103175	106.392	-26.2965	4.35015	-6.04496	1.49446e-09	8.69161e-08
ENSMUSG00000048058	39.8957	25.6746	4.24931	6.04206	1.52157e-09	8.80951e-08
ENSMUSG00000114094	80.4932	25.6619	4.24731	6.04191	1.52303e-09	8.80951e-08
ENSMUSG00000040969	19.7949	-25.8033	4.27143	-6.0409	1.53259e-09	8.84071e-08
ENSMUSG00000026018	52.4351	24.0656	3.9843	6.04011	1.54012e-09	8.86009e-08
ENSMUSG00000044857	83.042	25.6535	4.24811	6.03881	1.55254e-09	8.90738e-08
ENSMUSG00000057788	76.7778	26.1263	4.32783	6.03682	1.57182e-09	8.99367e-08
ENSMUSG00000028381	9.8523	-25.6354	4.2496	-6.03242	1.61524e-09	9.21732e-08
ENSMUSG00000021807	35.1218	25.8295	4.28261	6.03124	1.62707e-09	9.23517e-08
ENSMUSG00000027750	16.5122	-22.4425	3.72104	-6.03124	1.62704e-09	9.23517e-08
ENSMUSG00000020925	11.7756	-25.6008	4.2487	-6.02556	1.6853e-09	9.54015e-08
ENSMUSG00000052392	163.981	-23.4139	3.88605	-6.02511	1.68996e-09	9.5411e-08
ENSMUSG00000005813	101.848	23.0839	3.83328	6.02197	1.72309e-09	9.70234e-08
ENSMUSG00000053004	143.006	25.5565	4.24719	6.01726	1.77391e-09	9.94005e-08
ENSMUSG00000074965	12.799	25.8571	4.2972	6.01719	1.77467e-09	9.94005e-08
ENSMUSG00000110118	70.1509	-26.1701	4.35017	-6.01589	1.789e-09	9.9939e-08
ENSMUSG00000047674	86.4651	-26.167	4.35016	-6.01519	1.79672e-09	1.00107e-07
ENSMUSG00000043091	96.5636	-20.2937	3.37424	-6.01431	1.80656e-09	1.00251e-07
ENSMUSG00000107023	85.162	-25.5515	4.2486	-6.01411	1.80876e-09	1.00251e-07
ENSMUSG00000028954	26.6877	-22.1796	3.69029	-6.01027	1.85216e-09	1.0239e-07
ENSMUSG00000049864	132.043	-25.1794	4.19433	-6.00321	1.93451e-09	1.06664e-07
ENSMUSG00000020610	56.4292	23.0437	3.8445	5.99395	2.04808e-09	1.12634e-07
ENSMUSG00000091971	63.8066	25.479	4.25403	5.98937	2.10653e-09	1.15549e-07
ENSMUSG00000053799	400.208	25.4938	4.25742	5.98809	2.12324e-09	1.16165e-07
ENSMUSG00000020454	106.272	24.151	4.03641	5.98328	2.18685e-09	1.19338e-07
ENSMUSG00000040264	17.1122	-25.6177	4.28552	-5.97772	2.2628e-09	1.2284e-07
ENSMUSG00000073929	9.42979	-25.6643	4.29306	-5.97809	2.25772e-09	1.2284e-07
ENSMUSG00000102776	30.896	-25.388	4.24739	-5.97732	2.26839e-09	1.2284e-07
ENSMUSG00000102423	90.8932	-25.971	4.35015	-5.97013	2.37068e-09	1.28053e-07
ENSMUSG00000030979	61.1781	-25.9637	4.35017	-5.96843	2.39547e-09	1.29064e-07
ENSMUSG00000024349	126.539	25.3416	4.24725	5.9666	2.42254e-09	1.29667e-07
ENSMUSG00000043262	138.217	-23.021	3.85842	-5.96643	2.42499e-09	1.29667e-07
ENSMUSG00000062169	20.0261	25.4523	4.26558	5.96689	2.41816e-09	1.29667e-07
ENSMUSG00000060600	111.053	-25.9324	4.35015	-5.96127	2.50292e-09	1.33497e-07
ENSMUSG00000113640	108.668	25.3163	4.24724	5.96065	2.51243e-09	1.33669e-07
ENSMUSG00000085173	173.315	25.7676	4.32515	5.95762	2.55942e-09	1.35829e-07
ENSMUSG00000104874	292.436	-25.5951	4.29758	-5.95569	2.58981e-09	1.37099e-07
ENSMUSG00000008206	49.8675	23.2964	3.91189	5.95528	2.59632e-09	1.37101e-07
ENSMUSG00000025003	10.5609	25.5873	4.29729	5.9543	2.61186e-09	1.3758e-07
ENSMUSG00000037649	26.3855	25.3123	4.25155	5.95367	2.62203e-09	1.37773e-07
ENSMUSG00000029366	24.46	23.0442	3.87256	5.95063	2.67111e-09	1.40006e-07
ENSMUSG00000025395	37.6034	-21.2389	3.57101	-5.94758	2.72128e-09	1.42284e-07
ENSMUSG00000029434	32.348	25.2598	4.24846	5.94564	2.7538e-09	1.43279e-07
ENSMUSG00000063193	12.5734	-25.2627	4.24878	-5.94588	2.74979e-09	1.43279e-07
ENSMUSG00000027955	70.298	-25.2416	4.24721	-5.94311	2.79667e-09	1.44892e-07
ENSMUSG00000112637	37.5298	-22.2626	3.74602	-5.943	2.79846e-09	1.44892e-07
ENSMUSG00000054178	162.325	25.2335	4.24718	5.94123	2.82886e-09	1.4611e-07
ENSMUSG00000007209	67.2377	-25.8383	4.35017	-5.93961	2.85707e-09	1.47208e-07
ENSMUSG00000107411	38.1128	-25.1939	4.24781	-5.93104	3.01026e-09	1.54726e-07
ENSMUSG00000034522	151.69	-25.424	4.2878	-5.92939	3.04068e-09	1.55912e-07
ENSMUSG00000032353	26.1588	25.1575	4.24936	5.9203	3.21346e-09	1.64374e-07
ENSMUSG00000097278	25.1064	-22.2001	3.75194	-5.91696	3.27943e-09	1.67346e-07
ENSMUSG00000017734	68.1962	-25.1771	4.25649	-5.91499	3.31906e-09	1.68961e-07
ENSMUSG00000034641	83.578	-25.1186	4.24799	-5.91305	3.35821e-09	1.70546e-07
ENSMUSG00000020741	92.3836	25.1125	4.24728	5.9126	3.36753e-09	1.70611e-07
ENSMUSG00000006056	160.58	25.105	4.24719	5.91097	3.40093e-09	1.71893e-07
ENSMUSG00000021177	184.584	25.1013	4.24976	5.90652	3.49415e-09	1.75809e-07
ENSMUSG00000022781	114.973	-25.1239	4.25362	-5.90648	3.49498e-09	1.75809e-07
ENSMUSG00000108720	11.9354	25.0804	4.24952	5.90194	3.59262e-09	1.80147e-07
ENSMUSG00000109206	26.853	-25.0903	4.25138	-5.90168	3.59819e-09	1.80147e-07
ENSMUSG00000102630	341.65	25.1759	4.26654	5.90077	3.61814e-09	1.8072e-07
ENSMUSG00000067367	41.1147	25.0603	4.24729	5.90031	3.62825e-09	1.80799e-07
ENSMUSG00000105594	246.338	25.4733	4.31977	5.89692	3.70357e-09	1.8412e-07
ENSMUSG00000039130	131.291	23.5096	3.98901	5.89358	3.77919e-09	1.87441e-07
ENSMUSG00000021483	181.52	25.0477	4.25116	5.89195	3.81659e-09	1.88854e-07
ENSMUSG00000038524	185.722	25.6218	4.35016	5.88986	3.86524e-09	1.90817e-07
ENSMUSG00000032840	18.9508	25.3037	4.2989	5.8861	3.95423e-09	1.94757e-07
ENSMUSG00000059475	62.197	24.9975	4.24746	5.88528	3.97386e-09	1.95271e-07
ENSMUSG00000032601	19.6469	-25.1581	4.27583	-5.88379	4.00986e-09	1.96269e-07
ENSMUSG00000038740	250.512	25.5931	4.35014	5.88329	4.0219e-09	1.96269e-07
ENSMUSG00000073893	264.451	-24.9875	4.24714	-5.88337	4.02008e-09	1.96269e-07
ENSMUSG00000070868	13.7145	-25.2702	4.29771	-5.87993	4.10428e-09	1.99829e-07
ENSMUSG00000027599	360.556	25.5752	4.35014	5.87916	4.12364e-09	2.00313e-07
ENSMUSG00000100018	56.4004	-25.5284	4.35018	-5.86835	4.40149e-09	2.13321e-07
ENSMUSG00000022440	63.6253	-25.5172	4.35017	-5.86579	4.46996e-09	2.15788e-07
ENSMUSG00000028180	43.0794	22.3481	3.80997	5.86569	4.47271e-09	2.15788e-07
ENSMUSG00000084834	119.592	-25.5081	4.35012	-5.86376	4.52512e-09	2.17821e-07
ENSMUSG00000037851	38.2499	24.9072	4.24808	5.86318	4.5409e-09	2.18087e-07
ENSMUSG00000075137	8.76302	-24.9412	4.25653	-5.85953	4.64193e-09	2.22435e-07
ENSMUSG00000049717	96.2812	24.8839	4.24727	5.85878	4.66277e-09	2.22931e-07
ENSMUSG00000021037	59.4382	24.883	4.24751	5.85825	4.67762e-09	2.23138e-07
ENSMUSG00000021057	379.713	-23.0455	3.93452	-5.85726	4.70575e-09	2.23977e-07
ENSMUSG00000112751	125.171	-24.8738	4.24722	-5.85648	4.72774e-09	2.2452e-07
ENSMUSG00000023170	385.462	24.868	4.2482	5.85377	4.8054e-09	2.27699e-07
ENSMUSG00000050270	23.2544	-24.8694	4.2503	-5.85121	4.88018e-09	2.30727e-07
ENSMUSG00000039756	74.9176	-22.7113	3.88485	-5.84612	5.03186e-09	2.37369e-07
ENSMUSG00000034424	183.617	25.0043	4.27767	5.8453	5.05665e-09	2.3801e-07
ENSMUSG00000045777	113.611	25.4152	4.35018	5.84234	5.14736e-09	2.41744e-07
ENSMUSG00000061356	122.821	25.267	4.32524	5.84175	5.16545e-09	2.42058e-07
ENSMUSG00000061175	270.587	24.8114	4.24765	5.84119	5.18279e-09	2.42335e-07
ENSMUSG00000039000	32.2459	-24.8076	4.24875	-5.8388	5.25769e-09	2.45297e-07
ENSMUSG00000059921	71.4921	-22.2216	3.80628	-5.83813	5.27913e-09	2.45757e-07
ENSMUSG00000102602	172.793	24.7872	4.24738	5.83588	5.35075e-09	2.48546e-07
ENSMUSG00000101588	326.702	24.7849	4.24759	5.83505	5.37742e-09	2.4924e-07
ENSMUSG00000042831	13.3979	-24.8864	4.26721	-5.83201	5.47646e-09	2.53277e-07
ENSMUSG00000042524	278.955	24.3814	4.18402	5.82727	5.63407e-09	2.5945e-07
ENSMUSG00000113585	307.457	-25.0774	4.30346	-5.82726	5.63436e-09	2.5945e-07
ENSMUSG00000003437	14.6939	24.7539	4.25413	5.81878	5.9279e-09	2.71787e-07
ENSMUSG00000024580	222.769	24.7146	4.2472	5.81902	5.91937e-09	2.71787e-07
ENSMUSG00000025510	42.9995	-25.3072	4.3502	-5.81749	5.97378e-09	2.72713e-07
ENSMUSG00000071072	5.87579	-24.7375	4.25216	-5.81764	5.96831e-09	2.72713e-07
ENSMUSG00000089824	220.405	-24.702	4.24716	-5.81611	6.02316e-09	2.74377e-07
ENSMUSG00000038836	27.6116	24.9829	4.29741	5.81348	6.11889e-09	2.78141e-07
ENSMUSG00000024053	13.0434	24.8391	4.2739	5.81181	6.17998e-09	2.80318e-07
ENSMUSG00000026193	43.5496	-18.8036	3.23579	-5.81112	6.20548e-09	2.80472e-07
ENSMUSG00000048101	50.5739	-25.279	4.35019	-5.81101	6.20981e-09	2.80472e-07
ENSMUSG00000003199	68.4403	24.6737	4.24735	5.8092	6.27723e-09	2.82915e-07
ENSMUSG00000079469	39.3439	-21.4779	3.69826	-5.80757	6.33873e-09	2.85082e-07
ENSMUSG00000026281	103.851	24.7275	4.25893	5.80604	6.39678e-09	2.87084e-07
ENSMUSG00000096109	36.466	24.6566	4.24769	5.80471	6.44789e-09	2.88767e-07
ENSMUSG00000019857	71.1425	-24.6279	4.24769	-5.79796	6.71265e-09	2.98734e-07
ENSMUSG00000083993	95.0298	-24.6293	4.24776	-5.79818	6.70394e-09	2.98734e-07
ENSMUSG00000089706	164.274	24.9434	4.30204	5.79803	6.70976e-09	2.98734e-07
ENSMUSG00000003131	81.5838	24.6194	4.24757	5.79611	6.78725e-09	3.01422e-07
ENSMUSG00000033964	9.87436	-24.6266	4.24941	-5.79529	6.82051e-09	3.01709e-07
ENSMUSG00000103753	36.3573	-25.2106	4.35021	-5.79525	6.82214e-09	3.01709e-07
ENSMUSG00000004707	67.4298	24.6107	4.2473	5.79442	6.85565e-09	3.02561e-07
ENSMUSG00000028068	65.9354	-24.5978	4.24733	-5.79137	6.98163e-09	3.07481e-07
ENSMUSG00000019854	20.6105	20.6752	3.57086	5.78997	7.04e-09	3.0941e-07
ENSMUSG00000035547	36.0077	-25.1837	4.35022	-5.78906	7.07806e-09	3.1044e-07
ENSMUSG00000038624	37.0565	-25.1787	4.35021	-5.78792	7.12613e-09	3.11262e-07
ENSMUSG00000047714	43.6615	-19.1491	3.30826	-5.78827	7.11162e-09	3.11262e-07
ENSMUSG00000028029	95.0793	24.8675	4.29757	5.78641	7.1905e-09	3.13429e-07
ENSMUSG00000045065	23.8447	-24.5924	4.25301	-5.78234	7.36705e-09	3.20334e-07
ENSMUSG00000111979	35.6581	-25.1532	4.35022	-5.78206	7.37908e-09	3.20334e-07
ENSMUSG00000038578	37.0473	24.5546	4.24784	5.78049	7.44818e-09	3.22674e-07
ENSMUSG00000045932	18.4607	-24.6911	4.2723	-5.77934	7.49956e-09	3.23865e-07
ENSMUSG00000051219	40.5524	-25.1406	4.3502	-5.77919	7.5062e-09	3.23865e-07
ENSMUSG00000102204	50.9975	-22.5703	3.90669	-5.77736	7.58823e-09	3.2674e-07
ENSMUSG00000090455	35.0755	-25.1264	4.35022	-5.77589	7.65475e-09	3.28937e-07
ENSMUSG00000033161	25.609	21.9709	3.80506	5.77412	7.73566e-09	3.31074e-07
ENSMUSG00000103436	48.0025	24.5269	4.24756	5.77434	7.72541e-09	3.31074e-07
ENSMUSG00000057858	92.3004	24.8279	4.30021	5.77366	7.75656e-09	3.313e-07
ENSMUSG00000034173	33.3275	-25.1116	4.35022	-5.77249	7.81088e-09	3.32951e-07
ENSMUSG00000021236	103.962	-24.8077	4.29863	-5.77108	7.87662e-09	3.33851e-07
ENSMUSG00000029177	124.305	22.9263	3.9743	5.76865	7.99099e-09	3.33851e-07
ENSMUSG00000034673	92.1402	24.5067	4.24786	5.76919	7.96529e-09	3.33851e-07
ENSMUSG00000040856	51.6227	-25.0973	4.35018	-5.76925	7.96266e-09	3.33851e-07
ENSMUSG00000046994	131.622	23.2642	4.03221	5.76958	7.94683e-09	3.33851e-07
ENSMUSG00000059547	60.0508	-24.5048	4.24745	-5.7693	7.9603e-09	3.33851e-07
ENSMUSG00000096730	32.7449	-25.0938	4.35023	-5.76839	8.00321e-09	3.33851e-07
ENSMUSG00000097643	49.7582	-25.0969	4.35019	-5.76915	7.96741e-09	3.33851e-07
ENSMUSG00000102652	33.444	-25.0922	4.35022	-5.76802	8.02073e-09	3.33851e-07
ENSMUSG00000104952	32.2787	-25.1077	4.35023	-5.77157	7.85344e-09	3.33851e-07
ENSMUSG00000106354	33.444	-25.0922	4.35022	-5.76802	8.02073e-09	3.33851e-07
ENSMUSG00000110237	33.444	-25.0922	4.35022	-5.76802	8.02073e-09	3.33851e-07
ENSMUSG00000113238	30.2977	-25.0881	4.35023	-5.76708	8.06585e-09	3.35072e-07
ENSMUSG00000039109	117.603	22.0189	3.82	5.7641	8.20969e-09	3.39718e-07
ENSMUSG00000040302	16.1932	22.7754	3.9511	5.76431	8.19935e-09	3.39718e-07
ENSMUSG00000095201	39.2705	-25.0623	4.35021	-5.76117	8.35308e-09	3.44979e-07
ENSMUSG00000109608	193.056	24.4752	4.24884	5.76045	8.38908e-09	3.45793e-07
ENSMUSG00000024764	16.7102	24.4726	4.24896	5.75968	8.42751e-09	3.46704e-07
ENSMUSG00000097727	223.151	-22.1411	3.84701	-5.75542	8.64266e-09	3.54867e-07
ENSMUSG00000037548	118.924	24.4355	4.24811	5.75209	8.81445e-09	3.61222e-07
ENSMUSG00000003402	66.2133	24.4211	4.24736	5.7497	8.94019e-09	3.65669e-07
ENSMUSG00000109581	80.0951	24.4152	4.24732	5.74837	9.01077e-09	3.67847e-07
ENSMUSG00000031295	22.7569	24.4151	4.24816	5.74721	9.07279e-09	3.68058e-07
ENSMUSG00000046139	103.701	-24.4136	4.24808	-5.74698	9.08527e-09	3.68058e-07
ENSMUSG00000058056	137.397	22.9596	3.99452	5.74778	9.04248e-09	3.68058e-07
ENSMUSG00000105890	43.3929	25.0024	4.35027	5.74732	9.06664e-09	3.68058e-07
ENSMUSG00000107143	113.186	24.4002	4.24724	5.74496	9.1943e-09	3.71765e-07
ENSMUSG00000057036	71.3323	22.0438	3.83786	5.74377	9.25923e-09	3.73679e-07
ENSMUSG00000031997	7.66627	-24.3976	4.24888	-5.74213	9.34922e-09	3.76595e-07
ENSMUSG00000036545	74.8819	24.3656	4.24735	5.73666	9.65639e-09	3.88231e-07
ENSMUSG00000062198	48.5426	24.3599	4.24753	5.73509	9.74609e-09	3.91096e-07
ENSMUSG00000103039	26.7966	-24.3478	4.24979	-5.72917	1.00924e-08	4.0423e-07
ENSMUSG00000052752	50.2243	-24.9177	4.35019	-5.72797	1.01642e-08	4.06338e-07
ENSMUSG00000019880	60.7501	-24.2962	4.24744	-5.72021	1.06395e-08	4.2454e-07
ENSMUSG00000041695	65.3261	24.8771	4.35022	5.71857	1.07425e-08	4.27044e-07
ENSMUSG00000108530	12.5851	24.3189	4.25242	5.71885	1.0725e-08	4.27044e-07
ENSMUSG00000016763	357.931	-24.5792	4.29954	-5.71671	1.08604e-08	4.30925e-07
ENSMUSG00000020803	58.506	-24.2991	4.25084	-5.71631	1.08862e-08	4.31142e-07
ENSMUSG00000085782	264.32	-24.5307	4.29182	-5.71569	1.09257e-08	4.319e-07
ENSMUSG00000028772	80.3528	24.271	4.24733	5.71443	1.10075e-08	4.34325e-07
ENSMUSG00000102963	488.157	24.3174	4.25637	5.71318	1.10887e-08	4.36719e-07
ENSMUSG00000024952	181.379	24.2614	4.24886	5.71011	1.12902e-08	4.4383e-07
ENSMUSG00000030587	37.9887	-24.8364	4.35021	-5.70924	1.13482e-08	4.45288e-07
ENSMUSG00000046329	45.8375	24.2425	4.24759	5.70736	1.1474e-08	4.49392e-07
ENSMUSG00000111535	183.188	24.8076	4.35014	5.70272	1.17913e-08	4.60969e-07
ENSMUSG00000020571	200.547	24.2276	4.25115	5.69907	1.20462e-08	4.70068e-07
ENSMUSG00000025465	75.8702	-22.4961	3.94929	-5.69623	1.22483e-08	4.77075e-07
ENSMUSG00000039316	53.3613	24.1845	4.24743	5.6939	1.24172e-08	4.8277e-07
ENSMUSG00000071646	49.1481	24.1671	4.24753	5.68969	1.27274e-08	4.93924e-07
ENSMUSG00000018995	111.911	-24.2231	4.25801	-5.68882	1.27922e-08	4.95536e-07
ENSMUSG00000112376	218.849	24.7151	4.34488	5.68834	1.28284e-08	4.9603e-07
ENSMUSG00000025544	66.5489	-24.1647	4.24933	-5.68671	1.29507e-08	4.99848e-07
ENSMUSG00000054309	264.069	-24.139	4.24824	-5.68211	1.33043e-08	5.12568e-07
ENSMUSG00000107320	46.8451	-24.1552	4.25168	-5.68132	1.33661e-08	5.14013e-07
ENSMUSG00000024683	157.414	24.7125	4.35014	5.68086	1.3402e-08	5.14464e-07
ENSMUSG00000026254	88.3064	24.0967	4.24746	5.6732	1.40151e-08	5.37026e-07
ENSMUSG00000020381	38.2218	-24.669	4.35021	-5.67076	1.42162e-08	5.43749e-07
ENSMUSG00000075229	114.914	24.6417	4.35014	5.66457	1.47394e-08	5.62748e-07
ENSMUSG00000035064	58.3097	24.0557	4.2474	5.66363	1.48203e-08	5.63807e-07
ENSMUSG00000066912	49.1215	24.0562	4.24746	5.66367	1.48171e-08	5.63807e-07
ENSMUSG00000018661	21.5576	-24.3173	4.29442	-5.66253	1.49161e-08	5.66438e-07
ENSMUSG00000028848	88.2866	24.4482	4.31923	5.66032	1.51095e-08	5.72757e-07
ENSMUSG00000029521	50.0003	24.0399	4.24738	5.65993	1.51431e-08	5.73009e-07
ENSMUSG00000110996	5.90446	24.0698	4.25316	5.65928	1.52013e-08	5.74187e-07
ENSMUSG00000103211	17.045	-24.0411	4.24905	-5.658	1.53148e-08	5.77448e-07
ENSMUSG00000043088	25.1944	24.0366	4.25035	5.65521	1.55654e-08	5.85856e-07
ENSMUSG00000034889	36.3559	-24.0504	4.25375	-5.65393	1.5682e-08	5.89201e-07
ENSMUSG00000048067	56.2047	-24.0131	4.24746	-5.65352	1.57197e-08	5.89571e-07
ENSMUSG00000021302	39.441	-24.2416	4.28842	-5.65279	1.57862e-08	5.91021e-07
ENSMUSG00000076441	72.6691	23.9992	4.24816	5.64932	1.61084e-08	6.02023e-07
ENSMUSG00000001995	76.8958	-23.9817	4.2473	-5.64634	1.639e-08	6.11471e-07
ENSMUSG00000031097	28.4653	23.9519	4.24893	5.63717	1.72872e-08	6.43813e-07
ENSMUSG00000009030	29.6415	-23.9302	4.24748	-5.63398	1.76098e-08	6.54678e-07
ENSMUSG00000096972	40.7854	-24.5052	4.3502	-5.63311	1.76988e-08	6.56835e-07
ENSMUSG00000007646	233.926	24.2157	4.29964	5.63204	1.78095e-08	6.59792e-07
ENSMUSG00000045576	11.5414	-22.0526	3.91724	-5.62963	1.80597e-08	6.67894e-07
ENSMUSG00000079227	55.4429	23.9105	4.24754	5.62926	1.80987e-08	6.68174e-07
ENSMUSG00000104793	98.4625	24.48	4.35019	5.62735	1.83002e-08	6.7444e-07
ENSMUSG00000037174	132.11	-21.4984	3.8248	-5.62078	1.90095e-08	6.99365e-07
ENSMUSG00000024924	24.7307	-18.8553	3.3561	-5.61822	1.92938e-08	7.08213e-07
ENSMUSG00000105326	46.3274	-23.8629	4.24757	-5.61801	1.93167e-08	7.08213e-07
ENSMUSG00000053931	194.836	-23.8532	4.24733	-5.61605	1.95375e-08	7.15074e-07
ENSMUSG00000025316	37.0101	23.8526	4.24766	5.61548	1.96018e-08	7.16192e-07
ENSMUSG00000078773	157.492	-23.8429	4.24728	-5.61369	1.98059e-08	7.22404e-07
ENSMUSG00000046806	49.4089	23.8353	4.24748	5.61164	2.00417e-08	7.2975e-07
ENSMUSG00000020883	50.5493	-21.3459	3.81101	-5.60111	2.12983e-08	7.74178e-07
ENSMUSG00000093804	55.4237	23.7787	4.24742	5.59838	2.16359e-08	7.85107e-07
ENSMUSG00000036390	53.3622	23.7671	4.24743	5.59563	2.19816e-08	7.95612e-07
ENSMUSG00000052229	70.6155	24.3412	4.35015	5.59549	2.20004e-08	7.95612e-07
ENSMUSG00000000402	49.649	-23.7576	4.24751	-5.59329	2.22808e-08	8.02481e-07
ENSMUSG00000029326	20.8806	23.762	4.24807	5.59359	2.22416e-08	8.02481e-07
ENSMUSG00000097416	54.3566	-23.7601	4.2481	-5.59311	2.23037e-08	8.02481e-07
ENSMUSG00000111107	24.5113	-23.7442	4.24769	-5.58989	2.27208e-08	8.16104e-07
ENSMUSG00000109057	48.4252	-23.7393	4.24752	-5.58897	2.28416e-08	8.19057e-07
ENSMUSG00000020777	54.4813	23.7349	4.24742	5.58806	2.29621e-08	8.2199e-07
ENSMUSG00000033849	63.6747	23.7313	4.24756	5.58704	2.30968e-08	8.2542e-07
ENSMUSG00000047369	33.5521	-20.4011	3.65332	-5.58426	2.34698e-08	8.3734e-07
ENSMUSG00000056493	10.1035	23.7282	4.24942	5.58387	2.35227e-08	8.37818e-07
ENSMUSG00000018446	226.92	-24.0126	4.30266	-5.58088	2.39304e-08	8.49488e-07
ENSMUSG00000024511	10.3989	-20.8749	3.74029	-5.58108	2.39035e-08	8.49488e-07
ENSMUSG00000036959	207.217	-24.2708	4.35011	-5.57936	2.41401e-08	8.55503e-07
ENSMUSG00000029467	140.368	-22.194	3.97815	-5.57898	2.41927e-08	8.55938e-07
ENSMUSG00000023072	17.8167	23.7093	4.25162	5.57653	2.45363e-08	8.66649e-07
ENSMUSG00000097177	44.3075	-23.8477	4.27759	-5.57502	2.47497e-08	8.72734e-07
ENSMUSG00000029550	10.1582	23.6826	4.24856	5.57428	2.48561e-08	8.75032e-07
ENSMUSG00000083789	85.7629	24.241	4.35014	5.57246	2.51166e-08	8.82742e-07
ENSMUSG00000031812	182.046	-23.6646	4.24727	-5.57174	2.52214e-08	8.84808e-07
ENSMUSG00000071054	81.603	23.6661	4.24773	5.57148	2.52588e-08	8.84808e-07
ENSMUSG00000086156	31.542	-23.8054	4.27457	-5.56907	2.56108e-08	8.9566e-07
ENSMUSG00000030428	96.3879	24.1995	4.35014	5.56293	2.65289e-08	9.24722e-07
ENSMUSG00000047789	54.3844	23.6402	4.2494	5.5632	2.64878e-08	9.24722e-07
ENSMUSG00000033596	142.726	-23.6114	4.24743	-5.55899	2.71341e-08	9.44265e-07
ENSMUSG00000112598	31.0396	23.6034	4.24777	5.55665	2.74997e-08	9.55423e-07
ENSMUSG00000084408	23.854	23.597	4.24801	5.55483	2.77876e-08	9.6385e-07
ENSMUSG00000035078	89.9584	24.1609	4.35014	5.55406	2.79114e-08	9.66562e-07
ENSMUSG00000037747	30.69	23.865	4.29948	5.55068	2.84563e-08	9.83828e-07
ENSMUSG00000027259	71.6454	23.7751	4.28424	5.54944	2.86589e-08	9.89223e-07
ENSMUSG00000113427	105.996	23.5799	4.25105	5.54684	2.90887e-08	1.00243e-06
ENSMUSG00000006356	70.8879	24.1228	4.35015	5.54529	2.93474e-08	1.0097e-06
ENSMUSG00000019814	109.682	-23.5454	4.24753	-5.54332	2.96791e-08	1.01791e-06
ENSMUSG00000019863	54.8001	-23.567	4.25143	-5.5433	2.96818e-08	1.01791e-06
ENSMUSG00000030888	112.052	23.5264	4.24915	5.53673	3.08172e-08	1.05514e-06
ENSMUSG00000000628	138.271	-23.1011	4.17336	-5.53536	3.10592e-08	1.06171e-06
ENSMUSG00000106061	177.528	-24.0591	4.35011	-5.53068	3.18998e-08	1.0887e-06
ENSMUSG00000072931	66.1151	24.0579	4.35022	5.53027	3.1974e-08	1.08948e-06
ENSMUSG00000106375	91.3684	-21.9748	3.97501	-5.52823	3.23484e-08	1.10047e-06
ENSMUSG00000024781	137.095	24.0449	4.35011	5.52743	3.24955e-08	1.1037e-06
ENSMUSG00000029999	187.165	24.0433	4.35012	5.52704	3.25671e-08	1.10437e-06
ENSMUSG00000048304	31.8429	23.4684	4.24772	5.52495	3.29578e-08	1.11583e-06
ENSMUSG00000021375	20.652	20.6897	3.74523	5.52429	3.30828e-08	1.11651e-06
ENSMUSG00000053317	45.295	23.5418	4.26132	5.52453	3.30369e-08	1.11651e-06
ENSMUSG00000052033	21.9692	23.4654	4.24797	5.52391	3.31531e-08	1.1171e-06
ENSMUSG00000051154	11.1327	23.465	4.24817	5.52354	3.32233e-08	1.11769e-06
ENSMUSG00000079487	82.8914	23.5002	4.25561	5.52217	3.34831e-08	1.12465e-06
ENSMUSG00000091337	15.1711	23.4617	4.24927	5.52135	3.36407e-08	1.12816e-06
ENSMUSG00000024986	39.0622	23.4509	4.24767	5.52089	3.37285e-08	1.12932e-06
ENSMUSG00000107720	40.0338	-23.4461	4.24762	-5.51981	3.3936e-08	1.13448e-06
ENSMUSG00000033760	115.349	23.4482	4.24841	5.51928	3.40392e-08	1.13614e-06
ENSMUSG00000103521	29.5672	23.4397	4.24773	5.51816	3.42561e-08	1.14158e-06
ENSMUSG00000031818	57.1135	23.4354	4.24757	5.51738	3.44087e-08	1.14487e-06
ENSMUSG00000097524	56.0465	23.5786	4.27451	5.51609	3.46616e-08	1.15148e-06
ENSMUSG00000020436	8.66669	-23.5526	4.27028	-5.51547	3.47852e-08	1.15378e-06
ENSMUSG00000074272	83.7606	23.4422	4.25054	5.51511	3.48562e-08	1.15433e-06
ENSMUSG00000021076	82.8875	-23.2641	4.22054	-5.51212	3.54542e-08	1.17231e-06
ENSMUSG00000048264	55.5999	23.4061	4.24763	5.51038	3.58057e-08	1.18209e-06
ENSMUSG00000108943	204.552	-23.4014	4.24745	-5.50952	3.59822e-08	1.18607e-06
ENSMUSG00000028707	90.2545	23.3783	4.2473	5.50428	3.70685e-08	1.21623e-06
ENSMUSG00000030157	116.701	-23.379	4.24742	-5.50428	3.70689e-08	1.21623e-06
ENSMUSG00000032959	91.9679	23.5993	4.28703	5.50481	3.69561e-08	1.21623e-06
ENSMUSG00000032501	82.6571	23.9304	4.35015	5.50106	3.77522e-08	1.23673e-06
ENSMUSG00000001524	69.0452	23.689	4.30876	5.49787	3.84397e-08	1.25345e-06
ENSMUSG00000030528	59.9072	23.4958	4.27346	5.49808	3.83954e-08	1.25345e-06
ENSMUSG00000078652	11.8748	-23.6063	4.29344	-5.49823	3.83617e-08	1.25345e-06
ENSMUSG00000086730	28.8604	23.3455	4.24775	5.49597	3.88573e-08	1.26513e-06
ENSMUSG00000020386	62.7693	23.9039	4.35015	5.49495	3.90824e-08	1.27051e-06
ENSMUSG00000031984	40.8561	-21.3455	3.88481	-5.49461	3.91575e-08	1.271e-06
ENSMUSG00000033542	92.6555	-21.7949	3.96868	-5.49174	3.98003e-08	1.2899e-06
ENSMUSG00000042302	61.5161	23.8788	4.35015	5.4892	4.03768e-08	1.30658e-06
ENSMUSG00000028360	125.433	-23.4539	4.27494	-5.48636	4.10297e-08	1.32569e-06
ENSMUSG00000108553	77.6674	-23.8587	4.35014	-5.48457	4.14484e-08	1.33718e-06
ENSMUSG00000079481	127.874	-21.4175	3.90573	-5.4836	4.16766e-08	1.34251e-06
ENSMUSG00000047884	51.1248	23.8489	4.35025	5.4822	4.20075e-08	1.34969e-06
ENSMUSG00000101029	33.1011	23.2862	4.24766	5.48212	4.20269e-08	1.34969e-06
ENSMUSG00000030714	36.8871	-23.2709	4.24767	-5.47851	4.28915e-08	1.37538e-06
ENSMUSG00000091649	23.0179	23.2664	4.24798	5.47705	4.32464e-08	1.38467e-06
ENSMUSG00000047977	41.9063	-23.256	4.24744	-5.47529	4.36806e-08	1.39646e-06
ENSMUSG00000093866	104.371	23.2523	4.24726	5.47465	4.38389e-08	1.39942e-06
ENSMUSG00000038784	103.283	-23.2504	4.24733	-5.47411	4.39707e-08	1.40152e-06
ENSMUSG00000081303	58.9007	23.8085	4.35015	5.47302	4.42439e-08	1.40811e-06
ENSMUSG00000081114	16.7885	-23.3567	4.26798	-5.47254	4.43639e-08	1.40982e-06
ENSMUSG00000112127	39.0633	-23.3957	4.27543	-5.47213	4.44662e-08	1.41096e-06
ENSMUSG00000041144	29.4545	21.1772	3.87027	5.47176	4.45583e-08	1.41177e-06
ENSMUSG00000020946	33.4251	23.2265	4.24807	5.46755	4.56292e-08	1.44354e-06
ENSMUSG00000072258	34.1774	-23.2201	4.24772	-5.46649	4.59043e-08	1.45008e-06
ENSMUSG00000027187	107.309	23.4666	4.29883	5.45883	4.79275e-08	1.51174e-06
ENSMUSG00000095975	28.4661	-23.2155	4.2543	-5.45695	4.84394e-08	1.52563e-06
ENSMUSG00000041991	60.3848	23.1804	4.24869	5.4559	4.87244e-08	1.53006e-06
ENSMUSG00000081220	73.5323	23.176	4.24774	5.45608	4.86753e-08	1.53006e-06
ENSMUSG00000001910	18.9954	23.1725	4.24825	5.45459	4.90847e-08	1.5391e-06
ENSMUSG00000059456	56.8758	-23.4299	4.29748	-5.45201	4.98047e-08	1.55937e-06
ENSMUSG00000026274	180.981	21.0049	3.85563	5.44786	5.09792e-08	1.59379e-06
ENSMUSG00000109719	39.7757	23.1313	4.24831	5.44482	5.18588e-08	1.61891e-06
ENSMUSG00000059555	59.1231	23.5304	4.32518	5.44033	5.31816e-08	1.65777e-06
ENSMUSG00000050552	19.7092	23.1931	4.26438	5.4388	5.36394e-08	1.66958e-06
ENSMUSG00000039787	25.8372	22.6508	4.16789	5.43461	5.49171e-08	1.70685e-06
ENSMUSG00000040209	6.39073	23.0817	4.25058	5.43026	5.62734e-08	1.74645e-06
ENSMUSG00000080946	25.5238	-23.0651	4.24809	-5.42952	5.65047e-08	1.75107e-06
ENSMUSG00000035704	29.1204	23.348	4.30324	5.42567	5.77372e-08	1.78666e-06
ENSMUSG00000101847	14.3124	23.0464	4.24854	5.42455	5.80998e-08	1.79526e-06
ENSMUSG00000073198	90.6529	23.2117	4.27965	5.42373	5.8368e-08	1.80093e-06
ENSMUSG00000073917	27.3219	23.0235	4.24783	5.42005	5.95807e-08	1.83567e-06
ENSMUSG00000072109	71.3505	-23.0196	4.2474	-5.41969	5.97036e-08	1.83679e-06
ENSMUSG00000037419	28.2432	23.0118	4.24787	5.41725	6.0522e-08	1.85928e-06
ENSMUSG00000017057	143.54	-23.3227	4.30589	-5.41646	6.07901e-08	1.86213e-06
ENSMUSG00000090715	22.2637	23.0096	4.24795	5.41662	6.07358e-08	1.86213e-06
ENSMUSG00000004070	38.585	-23.0057	4.24784	-5.41586	6.09937e-08	1.86302e-06
ENSMUSG00000068758	24.9731	23.0058	4.24786	5.41586	6.09947e-08	1.86302e-06
ENSMUSG00000025955	21.378	23.0043	4.24801	5.41531	6.11814e-08	1.86336e-06
ENSMUSG00000110244	49.202	23.5586	4.35016	5.41556	6.10959e-08	1.86336e-06
ENSMUSG00000085244	128.514	-23.0006	4.24763	-5.41493	6.13121e-08	1.86466e-06
ENSMUSG00000046844	87.8275	-23.4033	4.32239	-5.41443	6.14842e-08	1.86722e-06
ENSMUSG00000084804	19.9667	22.9993	4.24809	5.41403	6.1622e-08	1.86873e-06
ENSMUSG00000110551	48.4936	23.5468	4.35016	5.41286	6.20251e-08	1.87827e-06
ENSMUSG00000040586	61.8274	-22.988	4.24837	-5.41103	6.26635e-08	1.8949e-06
ENSMUSG00000027540	375.654	-23.2596	4.29898	-5.41049	6.28519e-08	1.89789e-06
ENSMUSG00000039849	21.4391	22.9826	4.24799	5.41024	6.29419e-08	1.89791e-06
ENSMUSG00000019710	99.62	-23.4486	4.33535	-5.40869	6.34886e-08	1.91124e-06
ENSMUSG00000061143	96.7798	23.0093	4.2543	5.40847	6.3564e-08	1.91124e-06
ENSMUSG00000031015	104.416	-21.5487	3.98451	-5.40813	6.36858e-08	1.91219e-06
ENSMUSG00000031963	38.0133	-22.9709	4.24787	-5.40764	6.3862e-08	1.91478e-06
ENSMUSG00000038122	154.75	-23.1585	4.28379	-5.40609	6.44167e-08	1.92868e-06
ENSMUSG00000109518	156.699	-23.2375	4.29883	-5.40555	6.46114e-08	1.93179e-06
ENSMUSG00000105279	47.4571	23.5347	4.35539	5.40358	6.5323e-08	1.95032e-06
ENSMUSG00000018286	78.4566	23.0358	4.26444	5.40183	6.59641e-08	1.96397e-06
ENSMUSG00000095156	62.2335	-22.944	4.24745	-5.40183	6.59653e-08	1.96397e-06
ENSMUSG00000055660	19.7737	22.9462	4.24824	5.40135	6.61419e-08	1.96647e-06
ENSMUSG00000037661	391.02	-22.9966	4.25781	-5.40103	6.62587e-08	1.96719e-06
ENSMUSG00000104165	53.6478	-23.0816	4.2741	-5.40035	6.65111e-08	1.97192e-06
ENSMUSG00000095199	35.5748	22.9273	4.24761	5.39768	6.75088e-08	1.99593e-06
ENSMUSG00000102278	21.498	22.9293	4.24798	5.3977	6.75012e-08	1.99593e-06
ENSMUSG00000046182	75.8032	-22.9195	4.24743	-5.39608	6.81125e-08	2.00818e-06
ENSMUSG00000087413	22.8051	-23.1327	4.2868	-5.39626	6.80443e-08	2.00818e-06
ENSMUSG00000075172	17.4929	22.921	4.24836	5.39525	6.84267e-08	2.01465e-06
ENSMUSG00000003484	20.379	22.9165	4.24815	5.39446	6.87308e-08	2.0208e-06
ENSMUSG00000043943	63.5321	23.4597	4.35015	5.39285	6.93491e-08	2.02804e-06
ENSMUSG00000051207	26.1466	22.9117	4.24826	5.39321	6.92104e-08	2.02804e-06
ENSMUSG00000103996	28.3209	-22.9109	4.24787	-5.3935	6.90991e-08	2.02804e-06
ENSMUSG00000110595	22.7349	22.9084	4.24793	5.39282	6.93594e-08	2.02804e-06
ENSMUSG00000025266	37.4231	22.9068	4.24789	5.39252	6.94756e-08	2.02865e-06
ENSMUSG00000026698	104.583	-22.9005	4.24744	-5.39159	6.98366e-08	2.0341e-06
ENSMUSG00000029569	9.09576	22.956	4.25808	5.39116	7.00062e-08	2.0341e-06
ENSMUSG00000038233	111.597	-22.923	4.25204	-5.39105	7.00455e-08	2.0341e-06
ENSMUSG00000097354	113.8	-22.91	4.24938	-5.39139	6.9916e-08	2.0341e-06
ENSMUSG00000025878	45.7994	23.45	4.35014	5.39064	7.0206e-08	2.03597e-06
ENSMUSG00000063065	44.9726	-22.8948	4.24748	-5.3902	7.03806e-08	2.03825e-06
ENSMUSG00000081302	155.917	-22.9057	4.25086	-5.38849	7.10523e-08	2.0549e-06
ENSMUSG00000030894	28.926	20.6202	3.82782	5.38694	7.16669e-08	2.06986e-06
ENSMUSG00000037993	19.5912	22.8791	4.24812	5.3857	7.21614e-08	2.08131e-06
ENSMUSG00000047766	10.6854	21.4418	3.98184	5.3849	7.2485e-08	2.08608e-06
ENSMUSG00000053835	62.7617	22.9909	4.26986	5.38446	7.26633e-08	2.08608e-06
ENSMUSG00000073926	53.1274	-23.0159	4.27481	-5.38407	7.28182e-08	2.08608e-06
ENSMUSG00000099562	47.8943	23.4219	4.35016	5.38415	7.27896e-08	2.08608e-06
ENSMUSG00000100950	71.2228	22.9015	4.25324	5.38448	7.26538e-08	2.08608e-06
ENSMUSG00000081945	85.8517	22.8885	4.25187	5.38317	7.31858e-08	2.09379e-06
ENSMUSG00000028106	33.7514	-22.8695	4.24939	-5.38184	7.37267e-08	2.10642e-06
ENSMUSG00000033610	57.392	-22.8962	4.25528	-5.38065	7.42168e-08	2.11757e-06
ENSMUSG00000104406	109.006	-22.977	4.27136	-5.37931	7.47722e-08	2.13056e-06
ENSMUSG00000104256	40.3206	23.3967	4.35017	5.37835	7.51697e-08	2.13901e-06
ENSMUSG00000021222	45.4424	23.3936	4.35016	5.37764	7.54668e-08	2.14459e-06
ENSMUSG00000097577	45.0065	23.3893	4.35016	5.37666	7.58822e-08	2.14777e-06
ENSMUSG00000101560	38.1858	23.3915	4.35029	5.377	7.57352e-08	2.14777e-06
ENSMUSG00000104020	110.199	-22.8619	4.25205	-5.37668	7.58719e-08	2.14777e-06
ENSMUSG00000026675	31.3694	22.8305	4.24793	5.3745	7.67959e-08	2.17074e-06
ENSMUSG00000026851	52.9114	22.8284	4.24782	5.37414	7.69488e-08	2.17217e-06
ENSMUSG00000061863	23.3828	22.8233	4.24791	5.37282	7.7513e-08	2.18519e-06
ENSMUSG00000031377	24.3252	22.8204	4.24788	5.3722	7.77823e-08	2.18987e-06
ENSMUSG00000083855	54.1517	-22.8235	4.24903	-5.37147	7.80983e-08	2.19586e-06
ENSMUSG00000018761	8.2086	22.8239	4.24977	5.37062	7.84663e-08	2.20328e-06
ENSMUSG00000019966	30.4347	22.8061	4.24775	5.36899	7.91795e-08	2.21744e-06
ENSMUSG00000027654	39.8847	23.357	4.35017	5.36921	7.90815e-08	2.21744e-06
ENSMUSG00000081523	43.2629	23.3518	4.35016	5.36802	7.96074e-08	2.22649e-06
ENSMUSG00000046185	68.1393	-22.7964	4.24757	-5.36692	8.00919e-08	2.23709e-06
ENSMUSG00000042572	64.1235	23.3453	4.35013	5.36657	8.02468e-08	2.23848e-06
ENSMUSG00000003037	73.1224	-21.1252	3.93685	-5.36603	8.04885e-08	2.23933e-06
ENSMUSG00000026833	29.8545	23.0909	4.30315	5.36606	8.04756e-08	2.23933e-06
ENSMUSG00000039735	45.5857	-22.7861	4.24751	-5.36458	8.1139e-08	2.25447e-06
ENSMUSG00000097077	12.6632	22.7881	4.24864	5.36362	8.15694e-08	2.26347e-06
ENSMUSG00000112038	16.316	19.7918	3.69068	5.36265	8.20105e-08	2.27274e-06
ENSMUSG00000112367	43.0994	23.3217	4.35016	5.3611	8.27157e-08	2.2893e-06
ENSMUSG00000053411	84.8863	23.2099	4.33062	5.35948	8.3461e-08	2.30638e-06
ENSMUSG00000090222	8.46521	22.541	4.20597	5.35929	8.35502e-08	2.30638e-06
ENSMUSG00000019877	66.8941	22.7706	4.25039	5.35728	8.44832e-08	2.3291e-06
ENSMUSG00000070565	178.079	-21.4137	4.00096	-5.35214	8.69222e-08	2.39323e-06
ENSMUSG00000031986	43.9109	23.2736	4.35014	5.35009	8.79082e-08	2.41412e-06
ENSMUSG00000109652	21.6676	22.7275	4.24803	5.35013	8.78934e-08	2.41412e-06
ENSMUSG00000025173	63.5545	22.722	4.24906	5.34754	8.91593e-08	2.44531e-06
ENSMUSG00000062456	5.50768	20.6381	3.85987	5.34683	8.95075e-08	2.4517e-06
ENSMUSG00000019790	66.8398	-22.7098	4.24753	-5.34658	8.96295e-08	2.45187e-06
ENSMUSG00000071647	108.717	22.7972	4.2642	5.34619	8.98243e-08	2.452e-06
ENSMUSG00000104018	10.9173	-22.9748	4.29748	-5.34611	8.98652e-08	2.452e-06
ENSMUSG00000099960	9.34389	-22.9703	4.2976	-5.34492	9.0455e-08	2.46493e-06
ENSMUSG00000024826	11.7724	22.7075	4.24956	5.3435	9.11677e-08	2.48116e-06
ENSMUSG00000033192	43.2227	22.6961	4.24798	5.34279	9.15292e-08	2.48781e-06
ENSMUSG00000075296	14.2287	-22.718	4.25488	-5.33929	9.33135e-08	2.53307e-06
ENSMUSG00000019579	79.2558	23.1985	4.34509	5.33901	9.34552e-08	2.53368e-06
ENSMUSG00000036977	301.939	-22.6928	4.25058	-5.33877	9.35809e-08	2.53385e-06
ENSMUSG00000022800	72.8423	-22.7059	4.2534	-5.3383	9.38244e-08	2.5372e-06
ENSMUSG00000097150	41.9007	23.2064	4.35017	5.33459	9.57592e-08	2.58623e-06
ENSMUSG00000022500	23.5133	-22.6577	4.24805	-5.33369	9.62386e-08	2.59587e-06
ENSMUSG00000079034	57.18	-22.6655	4.24976	-5.33335	9.64156e-08	2.59735e-06
ENSMUSG00000020576	11.8488	22.6431	4.24818	5.33008	9.81715e-08	2.6413e-06
ENSMUSG00000110225	26.1094	22.6399	4.24792	5.32965	9.84041e-08	2.64421e-06
ENSMUSG00000095569	56.4897	23.18	4.35024	5.32845	9.90537e-08	2.6583e-06
ENSMUSG00000000823	9.86132	22.6816	4.25744	5.32753	9.95582e-08	2.66449e-06
ENSMUSG00000005615	70.7927	22.9316	4.30455	5.32729	9.96878e-08	2.66449e-06
ENSMUSG00000027879	77.8508	22.6731	4.25653	5.32666	1.00038e-07	2.66449e-06
ENSMUSG00000082240	11.9752	-22.6335	4.24904	-5.32672	1.00001e-07	2.66449e-06
ENSMUSG00000101036	52.9374	22.6627	4.25451	5.32674	9.99913e-08	2.66449e-06
ENSMUSG00000111105	20.5485	22.6299	4.24808	5.32709	9.97992e-08	2.66449e-06
ENSMUSG00000027074	41.1424	-22.6084	4.24754	-5.32271	1.02232e-07	2.71954e-06
ENSMUSG00000082233	20.8675	22.7253	4.26972	5.32243	1.02391e-07	2.72035e-06
ENSMUSG00000021930	39.7251	23.1448	4.35016	5.32044	1.03516e-07	2.74679e-06
ENSMUSG00000029076	89.4197	-22.5966	4.24753	-5.31993	1.03805e-07	2.75005e-06
ENSMUSG00000054304	7.41684	-22.8634	4.29782	-5.31977	1.03898e-07	2.75005e-06
ENSMUSG00000102448	77.1086	-22.5953	4.24761	-5.31952	1.04042e-07	2.75044e-06
ENSMUSG00000034573	11.176	-22.7404	4.27592	-5.31825	1.04769e-07	2.76622e-06
ENSMUSG00000028282	132.421	23.1325	4.35013	5.31765	1.05116e-07	2.77192e-06
ENSMUSG00000101415	45.2056	22.6157	4.25512	5.31494	1.06695e-07	2.81009e-06
ENSMUSG00000062075	19.3117	22.5764	4.24815	5.31441	1.07006e-07	2.81478e-06
ENSMUSG00000023159	29.4425	-22.5854	4.25094	-5.31304	1.07809e-07	2.83238e-06
ENSMUSG00000039985	23.515	-21.0156	3.95572	-5.31272	1.08002e-07	2.83395e-06
ENSMUSG00000041781	35.0436	22.5661	4.24815	5.312	1.08431e-07	2.84115e-06
ENSMUSG00000099569	40.5429	22.9752	4.32531	5.31181	1.08544e-07	2.84115e-06
ENSMUSG00000039126	10.0628	22.5719	4.24991	5.31115	1.08934e-07	2.84786e-06
ENSMUSG00000038304	94.7546	-22.6024	4.25603	-5.31067	1.09222e-07	2.85187e-06
ENSMUSG00000030798	12.7917	-22.8223	4.29777	-5.31025	1.09473e-07	2.8549e-06
ENSMUSG00000027995	70.6239	22.6787	4.27288	5.30759	1.11086e-07	2.89341e-06
ENSMUSG00000030376	70.0862	-22.9444	4.32382	-5.3065	1.11749e-07	2.90712e-06
ENSMUSG00000014313	33.0774	-22.7997	4.29731	-5.30559	1.12312e-07	2.91462e-06
ENSMUSG00000052833	25.2376	22.5416	4.24852	5.30576	1.12203e-07	2.91462e-06
ENSMUSG00000083364	119.354	-22.5308	4.24755	-5.30443	1.13028e-07	2.92961e-06
ENSMUSG00000022307	22.2805	20.5386	3.87215	5.3042	1.13171e-07	2.92975e-06
ENSMUSG00000059895	121.736	-22.8045	4.2997	-5.30375	1.13451e-07	2.93341e-06
ENSMUSG00000040774	88.8165	-22.643	4.27041	-5.30231	1.14346e-07	2.95296e-06
ENSMUSG00000103293	20.4653	22.5233	4.24812	5.30195	1.14575e-07	2.95528e-06
ENSMUSG00000103357	24.2126	-22.5212	4.248	-5.3016	1.14791e-07	2.95725e-06
ENSMUSG00000074923	17.2573	22.5214	4.2483	5.30126	1.15006e-07	2.95921e-06
ENSMUSG00000111155	22.666	22.519	4.24864	5.30028	1.15628e-07	2.97161e-06
ENSMUSG00000039354	15.0208	-22.5092	4.24822	-5.29851	1.16753e-07	2.99327e-06
ENSMUSG00000054046	44.936	-22.3318	4.21468	-5.29858	1.16709e-07	2.99327e-06
ENSMUSG00000086906	6.04909	19.2859	3.64027	5.29792	1.17129e-07	2.99569e-06
ENSMUSG00000108842	34.8173	23.047	4.35017	5.29795	1.17108e-07	2.99569e-06
ENSMUSG00000003299	161.52	23.0431	4.35014	5.29708	1.1767e-07	3.0059e-06
ENSMUSG00000106551	19.9295	-22.4912	4.24821	-5.29427	1.19491e-07	3.04875e-06
ENSMUSG00000033987	12.0924	22.5555	4.26107	5.29338	1.20073e-07	3.05991e-06
ENSMUSG00000029428	87.3064	22.5152	4.25395	5.29276	1.20482e-07	3.06666e-06
ENSMUSG00000109295	34.9263	23.0216	4.35017	5.2921	1.20919e-07	3.07042e-06
ENSMUSG00000110926	12.5454	22.4849	4.24866	5.29223	1.20832e-07	3.07042e-06
ENSMUSG00000055491	117.016	-22.8418	4.31722	-5.29087	1.21739e-07	3.08754e-06
ENSMUSG00000056849	34.7629	23.0151	4.35017	5.29062	1.21903e-07	3.08802e-06
ENSMUSG00000039887	15.8212	-22.4757	4.24851	-5.29024	1.22153e-07	3.09066e-06
ENSMUSG00000095460	19.5799	-22.4708	4.24823	-5.28944	1.22693e-07	3.10062e-06
ENSMUSG00000108268	31.9566	22.4694	4.24815	5.2892	1.2285e-07	3.1009e-06
ENSMUSG00000107989	24.4602	22.462	4.24816	5.28748	1.24013e-07	3.12654e-06
ENSMUSG00000076613	36.5568	22.4582	4.24774	5.28709	1.24281e-07	3.12957e-06
ENSMUSG00000104515	21.7651	-22.4564	4.24811	-5.28621	1.24874e-07	3.1408e-06
ENSMUSG00000102850	52.5292	-22.4504	4.24778	-5.2852	1.25567e-07	3.15448e-06
ENSMUSG00000049764	95.6769	22.1729	4.19622	5.28402	1.26379e-07	3.16739e-06
ENSMUSG00000078974	59.3762	-22.4458	4.24776	-5.28415	1.26291e-07	3.16739e-06
ENSMUSG00000074281	24.7964	22.4374	4.24799	5.28188	1.27866e-07	3.20087e-06
ENSMUSG00000035093	20.9426	19.9587	3.77904	5.28141	1.28194e-07	3.20531e-06
ENSMUSG00000048745	11.7208	22.4346	4.2489	5.28009	1.29122e-07	3.22091e-06
ENSMUSG00000113290	48.7383	-22.4279	4.24762	-5.28011	1.29108e-07	3.22091e-06
ENSMUSG00000015994	8.42859	-22.4304	4.24846	-5.27966	1.29425e-07	3.2247e-06
ENSMUSG00000006423	41.5228	18.903	3.58123	5.27837	1.30339e-07	3.23606e-06
ENSMUSG00000024889	10.6607	22.4287	4.24892	5.27869	1.30112e-07	3.23606e-06
ENSMUSG00000083305	20.9784	-22.4242	4.24815	-5.27858	1.3019e-07	3.23606e-06
ENSMUSG00000104940	21.3281	-22.4192	4.24813	-5.27743	1.31009e-07	3.2489e-06
ENSMUSG00000051877	17.7285	22.4171	4.24818	5.27687	1.31407e-07	3.25498e-06
ENSMUSG00000020873	113.613	22.4781	4.262	5.27408	1.3342e-07	3.29714e-06
ENSMUSG00000051331	33.3567	-20.108	3.81252	-5.2742	1.33337e-07	3.29714e-06
ENSMUSG00000052539	13.9421	22.4337	4.25388	5.27371	1.33696e-07	3.30011e-06
ENSMUSG00000027611	17.2909	-22.4345	4.25522	-5.27223	1.34774e-07	3.32286e-06
ENSMUSG00000068040	310.784	22.3935	4.25035	5.26862	1.3745e-07	3.38295e-06
ENSMUSG00000083287	31.3847	22.919	4.35018	5.26852	1.3753e-07	3.38295e-06
ENSMUSG00000024182	16.4951	22.3796	4.24882	5.26724	1.38489e-07	3.40261e-06
ENSMUSG00000105425	15.4888	-22.5015	4.27263	-5.26642	1.39109e-07	3.41388e-06
ENSMUSG00000035004	95.075	22.3695	4.2484	5.26539	1.39891e-07	3.42912e-06
ENSMUSG00000042814	81.4056	22.5185	4.27721	5.26477	1.40362e-07	3.43629e-06
ENSMUSG00000069267	26.1456	22.3661	4.24841	5.26458	1.40508e-07	3.43629e-06
ENSMUSG00000030967	70.4803	22.4163	4.25906	5.2632	1.4157e-07	3.45829e-06
ENSMUSG00000026715	32.7967	-22.4009	4.25635	-5.26293	1.41774e-07	3.4593e-06
ENSMUSG00000104159	14.4534	-22.3986	4.25662	-5.26206	1.42447e-07	3.47173e-06
ENSMUSG00000104969	14.0768	22.3539	4.24847	5.26163	1.4278e-07	3.47585e-06
ENSMUSG00000109022	64.4291	-22.3478	4.24815	-5.26058	1.43601e-07	3.49182e-06
ENSMUSG00000031600	50.8879	-22.3257	4.24765	-5.25602	1.47207e-07	3.57541e-06
ENSMUSG00000017781	95.1689	-18.9027	3.59662	-5.25568	1.47479e-07	3.57792e-06
ENSMUSG00000021192	56.8742	22.3394	4.25215	5.25367	1.49096e-07	3.61302e-06
ENSMUSG00000022677	56.4091	-22.7422	4.33082	-5.25125	1.5107e-07	3.65253e-06
ENSMUSG00000044453	78.5795	-22.48	4.28087	-5.25127	1.51051e-07	3.65253e-06
ENSMUSG00000003283	64.3529	22.604	4.30708	5.24809	1.53684e-07	3.71149e-06
ENSMUSG00000040797	101.134	-22.2956	4.2485	-5.24788	1.53861e-07	3.71154e-06
ENSMUSG00000020638	39.5551	22.2974	4.24962	5.24691	1.54675e-07	3.71851e-06
ENSMUSG00000038848	31.2354	22.2906	4.2482	5.24708	1.54527e-07	3.71851e-06
ENSMUSG00000085314	31.4391	22.825	4.35018	5.24691	1.54669e-07	3.71851e-06
ENSMUSG00000087236	34.2172	22.288	4.24837	5.24626	1.55221e-07	3.72741e-06
ENSMUSG00000044359	41.4179	-22.2813	4.24765	-5.24555	1.55815e-07	3.73745e-06
ENSMUSG00000048810	27.1666	-22.5097	4.29169	-5.24495	1.56326e-07	3.74547e-06
ENSMUSG00000104122	14.8334	-22.5768	4.30549	-5.24373	1.57359e-07	3.76598e-06
ENSMUSG00000111394	53.7612	-22.6776	4.32796	-5.23979	1.60757e-07	3.84295e-06
ENSMUSG00000021951	53.9397	22.6025	4.31615	5.23674	1.63442e-07	3.90274e-06
ENSMUSG00000102721	16.8702	-22.2389	4.24842	-5.23463	1.65315e-07	3.94256e-06
ENSMUSG00000105868	11.4264	22.2401	4.2488	5.23445	1.6548e-07	3.94256e-06
ENSMUSG00000090300	13.7234	22.2358	4.24851	5.23378	1.66075e-07	3.95228e-06
ENSMUSG00000093756	33.7676	22.7669	4.35031	5.23339	1.66426e-07	3.9562e-06
ENSMUSG00000020122	65.6236	22.5068	4.30151	5.23231	1.67403e-07	3.97499e-06
ENSMUSG00000034101	72.7728	-22.221	4.24764	-5.23137	1.68255e-07	3.99075e-06
ENSMUSG00000025323	40.8988	22.2762	4.25871	5.23074	1.6883e-07	3.99545e-06
ENSMUSG00000081892	6.53776	22.2321	4.25012	5.23095	1.68643e-07	3.99545e-06
ENSMUSG00000031935	30.4104	20.9884	4.01302	5.23007	1.69442e-07	4.00547e-06
ENSMUSG00000055360	4.77436	-22.2221	4.24993	-5.22881	1.70603e-07	4.01954e-06
ENSMUSG00000068428	26.9167	22.748	4.35019	5.22919	1.70254e-07	4.01954e-06
ENSMUSG00000085765	53.0952	-22.2107	4.24776	-5.22881	1.70605e-07	4.01954e-06
ENSMUSG00000099120	44.5732	-22.2068	4.24776	-5.22788	1.71466e-07	4.03535e-06
ENSMUSG00000017801	57.5642	-22.201	4.24887	-5.22515	1.74011e-07	4.09027e-06
ENSMUSG00000109232	26.2629	22.7296	4.35019	5.22497	1.74185e-07	4.09027e-06
ENSMUSG00000002341	125.681	-22.1942	4.2479	-5.22474	1.744e-07	4.09079e-06
ENSMUSG00000001632	138.071	22.453	4.29859	5.22333	1.7573e-07	4.11745e-06
ENSMUSG00000048458	86.2931	-22.5053	4.30899	-5.22286	1.76179e-07	4.11887e-06
ENSMUSG00000079364	15.0972	22.736	4.35313	5.22291	1.7613e-07	4.11887e-06
ENSMUSG00000108297	28.3879	22.7187	4.35018	5.22247	1.76555e-07	4.12312e-06
ENSMUSG00000021891	12.7685	-22.2032	4.2519	-5.22195	1.77048e-07	4.13008e-06
ENSMUSG00000107118	52.2772	22.2163	4.25525	5.22092	1.78039e-07	4.14864e-06
ENSMUSG00000107830	162.733	22.7023	4.35014	5.21875	1.8014e-07	4.19298e-06
ENSMUSG00000046096	14.4056	22.1749	4.24952	5.21821	1.80661e-07	4.20051e-06
ENSMUSG00000030314	89.0603	-22.43	4.29903	-5.21746	1.81397e-07	4.21301e-06
ENSMUSG00000007812	107.445	-22.3862	4.29133	-5.21661	1.82231e-07	4.22775e-06
ENSMUSG00000109422	12.8039	22.1607	4.24966	5.2147	1.84118e-07	4.26686e-06
ENSMUSG00000029161	11.7256	-22.1518	4.2482	-5.2144	1.84414e-07	4.26907e-06
ENSMUSG00000041396	72.2247	-22.2883	4.27465	-5.21406	1.84753e-07	4.27226e-06
ENSMUSG00000027765	2.09049	-22.1681	4.25276	-5.21264	1.86174e-07	4.30045e-06
ENSMUSG00000033446	69.942	22.142	4.24842	5.21182	1.87e-07	4.31482e-06
ENSMUSG00000019982	60.502	22.3933	4.2984	5.20969	1.89159e-07	4.35946e-06
ENSMUSG00000074141	12.8988	22.1328	4.2486	5.20943	1.89424e-07	4.35946e-06
ENSMUSG00000093920	16.1971	22.1309	4.24833	5.2093	1.8955e-07	4.35946e-06
ENSMUSG00000098197	18.2792	-22.1385	4.25047	-5.20849	1.90386e-07	4.37392e-06
ENSMUSG00000029270	37.4544	20.7943	3.99299	5.20771	1.91184e-07	4.38752e-06
ENSMUSG00000113635	6.83225	22.1264	4.25001	5.20619	1.92754e-07	4.41876e-06
ENSMUSG00000002983	15.402	22.1148	4.24855	5.20525	1.93735e-07	4.43646e-06
ENSMUSG00000038002	12.803	-22.1856	4.26413	-5.20283	1.9628e-07	4.48992e-06
ENSMUSG00000113711	95.8104	-22.0936	4.24826	-5.20063	1.98613e-07	4.53838e-06
ENSMUSG00000075105	25.3366	22.6226	4.35019	5.20036	1.98905e-07	4.54016e-06
ENSMUSG00000010205	58.3836	-22.0993	4.25033	-5.19943	1.99901e-07	4.55799e-06
ENSMUSG00000030603	27.625	22.6168	4.35019	5.19904	2.00319e-07	4.56263e-06
ENSMUSG00000082345	12.3687	22.0802	4.24867	5.19698	2.02552e-07	4.60855e-06
ENSMUSG00000112640	15.9961	-22.0757	4.2485	-5.19612	2.03489e-07	4.6249e-06
ENSMUSG00000027800	14.393	22.0666	4.24861	5.19384	2.05998e-07	4.67694e-06
ENSMUSG00000028268	56.0085	-22.0558	4.24774	-5.19235	2.07651e-07	4.70942e-06
ENSMUSG00000113745	27.3795	22.0571	4.24935	5.19068	2.09522e-07	4.74678e-06
ENSMUSG00000019528	83.8762	-22.3232	4.30164	-5.18947	2.10896e-07	4.77126e-06
ENSMUSG00000113299	11.3086	22.0485	4.24882	5.18933	2.11052e-07	4.77126e-06
ENSMUSG00000032497	88.7791	22.0411	4.24772	5.18892	2.11515e-07	4.77126e-06
ENSMUSG00000036606	82.7414	-20.8073	4.0101	-5.18874	2.11727e-07	4.77126e-06
ENSMUSG00000047459	12.8399	22.045	4.24861	5.18877	2.1169e-07	4.77126e-06
ENSMUSG00000078117	9.87735	-22.0479	4.24941	-5.18848	2.1202e-07	4.77281e-06
ENSMUSG00000086477	18.7576	-22.0473	4.24975	-5.1879	2.12674e-07	4.78245e-06
ENSMUSG00000045441	35.8801	-22.026	4.2482	-5.18479	2.1626e-07	4.8477e-06
ENSMUSG00000051200	16.2583	-22.0279	4.24847	-5.18491	2.16121e-07	4.8477e-06
ENSMUSG00000086697	24.7372	22.5552	4.35019	5.18486	2.16173e-07	4.8477e-06
ENSMUSG00000087050	17.482	-22.0259	4.24837	-5.18455	2.1654e-07	4.84885e-06
ENSMUSG00000097911	12.4997	-22.0232	4.24891	-5.18325	2.18055e-07	4.87762e-06
ENSMUSG00000112254	73.4315	-22.0276	4.25003	-5.18291	2.18446e-07	4.88124e-06
ENSMUSG00000097484	53.2837	-22.0144	4.24778	-5.18256	2.18862e-07	4.88539e-06
ENSMUSG00000018217	11.1319	22.0102	4.24885	5.18027	2.2157e-07	4.94064e-06
ENSMUSG00000021228	11.4852	22.0065	4.24879	5.17947	2.22512e-07	4.94088e-06
ENSMUSG00000025204	18.8745	-22.0123	4.24948	-5.17999	2.21896e-07	4.94088e-06
ENSMUSG00000083679	24.8462	22.5324	4.35019	5.17964	2.22315e-07	4.94088e-06
ENSMUSG00000100017	11.4852	22.0065	4.24879	5.17947	2.22512e-07	4.94088e-06
ENSMUSG00000110874	50.5065	22.5301	4.35017	5.17913	2.22923e-07	4.94483e-06
ENSMUSG00000060121	21.25	22.5276	4.3502	5.17851	2.23671e-07	4.95625e-06
ENSMUSG00000031781	78.9113	-22.1925	4.28596	-5.17796	2.24329e-07	4.96565e-06
ENSMUSG00000025228	21.0321	22.5237	4.35021	5.17762	2.24735e-07	4.96945e-06
ENSMUSG00000075486	11.0141	21.9979	4.24887	5.17737	2.25038e-07	4.97098e-06
ENSMUSG00000021704	33.472	20.4951	3.95896	5.1769	2.25608e-07	4.97321e-06
ENSMUSG00000097649	23.2664	-21.9991	4.24937	-5.17703	2.25452e-07	4.97321e-06
ENSMUSG00000024098	8.30472	21.9967	4.24968	5.17609	2.26588e-07	4.98447e-06
ENSMUSG00000025500	8.30472	21.9967	4.24968	5.17609	2.26588e-07	4.98447e-06
ENSMUSG00000091556	11.5441	21.9903	4.24878	5.17567	2.27095e-07	4.98529e-06
ENSMUSG00000097974	20.9776	22.5157	4.35021	5.17578	2.26955e-07	4.98529e-06
ENSMUSG00000006932	12.4335	22.013	4.25407	5.17458	2.28421e-07	5.00618e-06
ENSMUSG00000046962	141.149	-22.2488	4.2997	-5.1745	2.28518e-07	5.00618e-06
ENSMUSG00000015461	11.0071	21.9976	4.25208	5.17338	2.29891e-07	5.03105e-06
ENSMUSG00000027309	31.1273	21.9864	4.25044	5.17274	2.30685e-07	5.04323e-06
ENSMUSG00000045776	21.5447	21.9746	4.24872	5.17206	2.31524e-07	5.05637e-06
ENSMUSG00000031485	22.1717	20.1137	3.88947	5.17131	2.32461e-07	5.07162e-06
ENSMUSG00000050148	16.4916	21.967	4.24827	5.17081	2.33085e-07	5.08001e-06
ENSMUSG00000095377	25.9073	-21.9604	4.24812	-5.16944	2.34794e-07	5.11201e-06
ENSMUSG00000028780	18.968	-21.9539	4.24827	-5.16774	2.3694e-07	5.14964e-06
ENSMUSG00000084076	16.1709	-21.9548	4.24848	-5.16769	2.37008e-07	5.14964e-06
ENSMUSG00000060503	8.13012	19.3736	3.74928	5.16728	2.37523e-07	5.15555e-06
ENSMUSG00000069309	8.12802	21.9545	4.24972	5.16611	2.39011e-07	5.18256e-06
ENSMUSG00000093577	8.26489	-22.1888	4.29769	-5.16297	2.43064e-07	5.26506e-06
ENSMUSG00000053687	10.0128	21.9364	4.24905	5.16267	2.43448e-07	5.268e-06
ENSMUSG00000100851	15.7338	-21.9322	4.24852	-5.16231	2.43915e-07	5.27273e-06
ENSMUSG00000082629	7.59793	21.9356	4.24968	5.16172	2.44696e-07	5.28423e-06
ENSMUSG00000009291	37.253	22.494	4.36088	5.15814	2.49416e-07	5.376e-06
ENSMUSG00000051853	133.686	21.911	4.24787	5.15811	2.49452e-07	5.376e-06
ENSMUSG00000089697	48.9523	-21.9087	4.248	-5.15741	2.50383e-07	5.38513e-06
ENSMUSG00000106528	14.7723	-21.912	4.24862	-5.15745	2.50334e-07	5.38513e-06
ENSMUSG00000024012	10.7196	21.9088	4.24891	5.15633	2.51839e-07	5.41097e-06
ENSMUSG00000028923	110.552	-21.9123	4.24988	-5.15597	2.52315e-07	5.41571e-06
ENSMUSG00000028945	44.8258	-21.89	4.24982	-5.1508	2.59375e-07	5.56164e-06
ENSMUSG00000026926	41.8127	21.8853	4.24964	5.14991	2.60613e-07	5.58254e-06
ENSMUSG00000032698	86.5219	-22.3991	4.35026	-5.14892	2.61995e-07	5.60648e-06
ENSMUSG00000002043	22.3943	22.3974	4.3502	5.14859	2.62456e-07	5.6107e-06
ENSMUSG00000060879	22.3398	22.3962	4.3502	5.14831	2.62838e-07	5.61321e-06
ENSMUSG00000043621	9.95388	21.8725	4.24906	5.14762	2.63815e-07	5.6284e-06
ENSMUSG00000025035	20.5417	22.3912	4.35021	5.14716	2.64453e-07	5.63635e-06
ENSMUSG00000038241	18.2056	22.1177	4.29869	5.14522	2.67204e-07	5.68927e-06
ENSMUSG00000042548	44.4987	-20.0231	3.89332	-5.14293	2.70489e-07	5.75345e-06
ENSMUSG00000024687	48.0876	22.1054	4.29869	5.14236	2.71301e-07	5.76495e-06
ENSMUSG00000020020	37.0347	-21.8397	4.24814	-5.14101	2.73267e-07	5.8009e-06
ENSMUSG00000042369	9.09066	-21.8449	4.24962	-5.14043	2.74117e-07	5.80877e-06
ENSMUSG00000085748	8.18692	21.8433	4.24952	5.14019	2.74458e-07	5.80877e-06
ENSMUSG00000103823	8.18692	21.8433	4.24952	5.14019	2.74458e-07	5.80877e-06
ENSMUSG00000040327	50.368	-22.359	4.35024	-5.13971	2.75165e-07	5.81794e-06
ENSMUSG00000073468	32.0327	-21.8252	4.24821	-5.13752	2.7839e-07	5.88025e-06
ENSMUSG00000032425	12.5871	-21.8201	4.2489	-5.13548	2.8143e-07	5.92837e-06
ENSMUSG00000079637	147.215	22.3401	4.35019	5.13543	2.81505e-07	5.92837e-06
ENSMUSG00000102000	8.01023	21.8243	4.24954	5.13567	2.81141e-07	5.92837e-06
ENSMUSG00000020190	22.4487	22.333	4.3502	5.13378	2.83981e-07	5.96866e-06
ENSMUSG00000062867	26.4956	21.8106	4.24838	5.13385	2.83869e-07	5.96866e-06
ENSMUSG00000109356	16.4603	-21.9531	4.27659	-5.13332	2.84677e-07	5.97737e-06
ENSMUSG00000024897	54.1619	-21.89	4.26446	-5.13313	2.8497e-07	5.97761e-06
ENSMUSG00000097218	20.1095	21.7936	4.25014	5.12775	2.93227e-07	6.13868e-06
ENSMUSG00000097450	20.1095	21.7936	4.25014	5.12775	2.93227e-07	6.13868e-06
ENSMUSG00000110936	23.8163	21.7846	4.2492	5.12676	2.94772e-07	6.16494e-06
ENSMUSG00000052155	40.9809	22.2952	4.35018	5.12511	2.97359e-07	6.21294e-06
ENSMUSG00000031302	77.383	22.163	4.32712	5.12189	3.0249e-07	6.30999e-06
ENSMUSG00000032350	42.7017	-22.2812	4.35026	-5.12182	3.02599e-07	6.30999e-06
ENSMUSG00000018167	7.65683	21.7569	4.24972	5.11962	3.06157e-07	6.3592e-06
ENSMUSG00000049122	10.1555	-21.7577	4.24977	-5.11973	3.05965e-07	6.3592e-06
ENSMUSG00000061457	13.5486	-21.7533	4.24876	-5.11992	3.05672e-07	6.3592e-06
ENSMUSG00000084844	7.65683	21.7569	4.24972	5.11962	3.06157e-07	6.3592e-06
ENSMUSG00000020652	14.7527	21.7501	4.24866	5.11929	3.06684e-07	6.36391e-06
ENSMUSG00000033632	22.3297	21.7506	4.24925	5.1187	3.0765e-07	6.37772e-06
ENSMUSG00000081245	17.9263	22.2639	4.35022	5.11789	3.08972e-07	6.39889e-06
ENSMUSG00000027835	28.4048	-21.8828	4.27652	-5.11697	3.10486e-07	6.42398e-06
ENSMUSG00000081696	9.60049	21.737	4.24913	5.11564	3.12682e-07	6.4631e-06
ENSMUSG00000027634	49.5647	-21.9952	4.30081	-5.1142	3.1507e-07	6.50613e-06
ENSMUSG00000070427	43.8781	21.7373	4.25193	5.11233	3.18203e-07	6.56444e-06
ENSMUSG00000050425	21.8169	-21.7164	4.24814	-5.11197	3.18809e-07	6.57055e-06
ENSMUSG00000046753	8.9526	21.7191	4.24928	5.11124	3.2006e-07	6.58994e-06
ENSMUSG00000032572	4.28973	-21.7455	4.25577	-5.10965	3.22749e-07	6.63886e-06
ENSMUSG00000052544	32.3761	22.1227	4.33051	5.10855	3.24635e-07	6.67119e-06
ENSMUSG00000050511	13.2863	-21.7032	4.2488	-5.10809	3.25439e-07	6.6748e-06
ENSMUSG00000105087	13.2863	-21.7032	4.2488	-5.10809	3.25439e-07	6.6748e-06
ENSMUSG00000108318	12.8493	-21.6986	4.24886	-5.10692	3.27445e-07	6.70945e-06
ENSMUSG00000022773	8.71701	21.6992	4.24934	5.10648	3.28211e-07	6.71018e-06
ENSMUSG00000042380	8.71701	21.6992	4.24934	5.10648	3.28211e-07	6.71018e-06
ENSMUSG00000081310	26.0847	21.7333	4.25613	5.10636	3.28428e-07	6.71018e-06
ENSMUSG00000021178	14.7637	21.6923	4.24852	5.10585	3.29307e-07	6.72166e-06
ENSMUSG00000051323	9.98429	21.6954	4.24997	5.10483	3.31094e-07	6.75165e-06
ENSMUSG00000107285	13.3738	-21.685	4.24878	-5.10381	3.32882e-07	6.78159e-06
ENSMUSG00000021384	9.71829	21.6838	4.24911	5.10314	3.34071e-07	6.7993e-06
ENSMUSG00000094309	9.1621	-21.784	4.26955	-5.10218	3.35756e-07	6.82703e-06
ENSMUSG00000040812	5.5831	20.4185	4.00231	5.10169	3.36638e-07	6.83843e-06
ENSMUSG00000085824	29.9613	21.6984	4.25375	5.10101	3.37841e-07	6.8563e-06
ENSMUSG00000024215	15.936	22.2012	4.35294	5.10027	3.39171e-07	6.87672e-06
ENSMUSG00000026333	39.1046	-21.661	4.24799	-5.09911	3.41256e-07	6.91239e-06
ENSMUSG00000051506	65.816	20.4926	4.01932	5.09852	3.42317e-07	6.92727e-06
ENSMUSG00000097888	49.6284	-21.8599	4.28891	-5.09684	3.45375e-07	6.98249e-06
ENSMUSG00000032301	62.5399	22.0528	4.32724	5.09628	3.4639e-07	6.99635e-06
ENSMUSG00000073000	33.2455	-21.6435	4.24802	-5.09495	3.48835e-07	7.03903e-06
ENSMUSG00000031749	44.7128	21.9027	4.29971	5.09399	3.50598e-07	7.06789e-06
ENSMUSG00000000085	44.7093	21.779	4.27562	5.09376	3.51028e-07	7.06985e-06
ENSMUSG00000028568	53.5343	21.6879	4.25961	5.09153	3.55189e-07	7.14688e-06
ENSMUSG00000015672	67.0049	-21.6411	4.25138	-5.09036	3.5739e-07	7.18435e-06
ENSMUSG00000029015	42.2622	-21.6559	4.25456	-5.09004	3.5798e-07	7.18939e-06
ENSMUSG00000064168	8.59921	21.6243	4.24937	5.08883	3.60278e-07	7.21508e-06
ENSMUSG00000085415	17.8047	-21.8692	4.2972	-5.08918	3.59624e-07	7.21508e-06
ENSMUSG00000096546	42.7016	21.814	4.2865	5.08899	3.59967e-07	7.21508e-06
ENSMUSG00000027304	102.333	-21.5972	4.24832	-5.08371	3.70133e-07	7.40268e-06
ENSMUSG00000074417	34.8039	21.9948	4.32663	5.0836	3.70343e-07	7.40268e-06
ENSMUSG00000106219	118.013	-21.8654	4.30157	-5.08311	3.71301e-07	7.41484e-06
ENSMUSG00000052397	19.8008	21.5954	4.24956	5.0818	3.73876e-07	7.45925e-06
ENSMUSG00000049336	92.5935	21.6444	4.25943	5.08152	3.74421e-07	7.4631e-06
ENSMUSG00000043411	51.1405	20.4699	4.02846	5.08131	3.74833e-07	7.4643e-06
ENSMUSG00000074782	10.6769	19.9915	3.93511	5.0803	3.76842e-07	7.49728e-06
ENSMUSG00000108832	36.2923	22.088	4.3503	5.07736	3.82716e-07	7.60702e-06
ENSMUSG00000091890	38.0165	22.0759	4.34818	5.07704	3.83368e-07	7.61284e-06
ENSMUSG00000063305	31.2244	-21.9811	4.32997	-5.07649	3.84462e-07	7.62475e-06
ENSMUSG00000110101	19.0486	-21.5659	4.24827	-5.07638	3.84686e-07	7.62475e-06
ENSMUSG00000109231	33.9188	-22.0144	4.33784	-5.07497	3.8755e-07	7.67435e-06
ENSMUSG00000104041	44.0441	-21.5595	4.24872	-5.07436	3.88807e-07	7.69207e-06
ENSMUSG00000030534	185.21	21.8387	4.30459	5.07334	3.90903e-07	7.71958e-06
ENSMUSG00000073563	18.3861	21.814	4.29974	5.07332	3.90925e-07	7.71958e-06
ENSMUSG00000099850	7.83609	21.5558	4.24973	5.07228	3.93069e-07	7.7547e-06
ENSMUSG00000105946	13.3387	-21.7963	4.29734	-5.07205	3.93559e-07	7.75718e-06
ENSMUSG00000018698	7.24454	21.5451	4.24981	5.06967	3.98512e-07	7.84751e-06
ENSMUSG00000036916	24.3474	21.5393	4.2495	5.06867	4.00614e-07	7.88158e-06
ENSMUSG00000038115	23.2699	22.0429	4.35019	5.06713	4.03866e-07	7.9382e-06
ENSMUSG00000030554	39.7074	-21.5359	4.25105	-5.06601	4.06236e-07	7.97183e-06
ENSMUSG00000097904	18.5257	22.0381	4.35022	5.06597	4.06327e-07	7.97183e-06
ENSMUSG00000003099	19.1795	22.0301	4.35021	5.06414	4.10238e-07	8.04111e-06
ENSMUSG00000055980	7.80831	21.5328	4.25341	5.06248	4.13841e-07	8.10426e-06
ENSMUSG00000024312	17.6539	22.016	4.35022	5.06088	4.17323e-07	8.15667e-06
ENSMUSG00000053293	26.0648	21.5631	4.26104	5.06053	4.1809e-07	8.15667e-06
ENSMUSG00000073147	9.37468	-21.5022	4.24897	-5.06057	4.18014e-07	8.15667e-06
ENSMUSG00000102172	30.7395	-21.501	4.24841	-5.06096	4.17146e-07	8.15667e-06
ENSMUSG00000109684	15.2564	22.0138	4.35024	5.06037	4.18439e-07	8.15667e-06
ENSMUSG00000020978	112.345	20.4065	4.03323	5.0596	4.20131e-07	8.17465e-06
ENSMUSG00000037944	18.6346	22.0109	4.35022	5.05972	4.19862e-07	8.17465e-06
ENSMUSG00000033706	19.5829	21.4962	4.24899	5.05912	4.21195e-07	8.18784e-06
ENSMUSG00000098501	9.61512	-21.4969	4.24946	-5.05872	4.22075e-07	8.19745e-06
ENSMUSG00000085148	75.2545	-21.1112	4.17413	-5.05763	4.24488e-07	8.23678e-06
ENSMUSG00000073974	25.8614	-21.5135	4.25533	-5.05566	4.28903e-07	8.31484e-06
ENSMUSG00000032306	8.15525	21.5025	4.25344	5.05531	4.29698e-07	8.32266e-06
ENSMUSG00000096919	19.9986	21.4918	4.2545	5.05155	4.38232e-07	8.48021e-06
ENSMUSG00000016346	20.1516	16.8611	3.33851	5.0505	4.40655e-07	8.51932e-06
ENSMUSG00000113067	6.77335	21.4621	4.25	5.0499	4.42032e-07	8.53817e-06
ENSMUSG00000051414	30.5624	-21.4486	4.24829	-5.04876	4.44686e-07	8.57383e-06
ENSMUSG00000051980	17.4904	21.9637	4.35022	5.04886	4.4445e-07	8.57383e-06
ENSMUSG00000031073	17	21.9603	4.35022	5.04807	4.46286e-07	8.58455e-06
ENSMUSG00000080912	7.42124	21.4527	4.24974	5.048	4.46455e-07	8.58455e-06
ENSMUSG00000086245	1.75063	-21.4788	4.25473	-5.04821	4.45968e-07	8.58455e-06
ENSMUSG00000082539	15.2019	21.9573	4.35024	5.04739	4.47881e-07	8.60418e-06
ENSMUSG00000007670	39.8645	-21.4588	4.25176	-5.04702	4.48745e-07	8.61298e-06
ENSMUSG00000025279	8.89984	21.4445	4.2496	5.04623	4.50603e-07	8.64082e-06
ENSMUSG00000015748	34.9734	-19.7137	3.90729	-5.04536	4.52662e-07	8.64289e-06
ENSMUSG00000046287	17.1635	21.9495	4.35022	5.0456	4.52091e-07	8.64289e-06
ENSMUSG00000049305	29.1749	-21.4351	4.2485	-5.04533	4.52746e-07	8.64289e-06
ENSMUSG00000095963	15.6378	21.9505	4.35023	5.04583	4.51553e-07	8.64289e-06
ENSMUSG00000098781	16.4551	21.9485	4.35023	5.04538	4.52629e-07	8.64289e-06
ENSMUSG00000079184	47.6283	-20.9774	4.15837	-5.04462	4.54415e-07	8.66695e-06
ENSMUSG00000056632	18.9285	21.4291	4.24822	5.04426	4.55268e-07	8.67544e-06
ENSMUSG00000050179	80.7227	-21.4457	4.25203	-5.04365	4.56735e-07	8.69558e-06
ENSMUSG00000022837	60.3145	-21.4083	4.24807	-5.03953	4.66667e-07	8.8767e-06
ENSMUSG00000044393	12.7169	-21.4468	4.25635	-5.03878	4.68516e-07	8.90389e-06
ENSMUSG00000019797	12.9019	21.4094	4.24967	5.0379	4.70678e-07	8.93699e-06
ENSMUSG00000031626	82.3156	-21.4132	4.25098	-5.03723	4.72321e-07	8.96017e-06
ENSMUSG00000042229	16.4408	-21.3954	4.24837	-5.03613	4.75031e-07	9.00353e-06
ENSMUSG00000069114	38.1441	-21.4987	4.26986	-5.035	4.7785e-07	9.04888e-06
ENSMUSG00000110163	105.356	-21.381	4.24835	-5.03277	4.83438e-07	9.14655e-06
ENSMUSG00000073627	12.6186	-21.4934	4.27155	-5.03175	4.86015e-07	9.18712e-06
ENSMUSG00000082683	16.2372	21.887	4.35023	5.03123	4.87344e-07	9.20403e-06
ENSMUSG00000006024	8.28918	21.3746	4.24977	5.02958	4.91547e-07	9.27516e-06
ENSMUSG00000009569	23.2148	21.3751	4.25029	5.02908	4.92841e-07	9.29133e-06
ENSMUSG00000047894	23.702	21.8735	4.3502	5.02816	4.95199e-07	9.3275e-06
ENSMUSG00000104401	8.01474	-21.605	4.29771	-5.02709	4.97977e-07	9.3632e-06
ENSMUSG00000112085	17.1145	21.3834	4.25351	5.02725	4.97568e-07	9.3632e-06
ENSMUSG00000078122	64.4277	-21.6387	4.30473	-5.02674	4.98897e-07	9.3722e-06
ENSMUSG00000024621	108.763	21.3849	4.25647	5.02409	5.05815e-07	9.49376e-06
ENSMUSG00000113816	7.31546	-21.5906	4.29779	-5.02365	5.06976e-07	9.50714e-06
ENSMUSG00000037940	71.066	-18.8468	3.75179	-5.02342	5.07587e-07	9.5102e-06
ENSMUSG00000074826	10.4018	-21.3364	4.24928	-5.02119	5.13528e-07	9.61303e-06
ENSMUSG00000036192	26.877	-21.3341	4.24905	-5.0209	5.14304e-07	9.61907e-06
ENSMUSG00000031558	46.7325	-18.5771	3.70044	-5.02023	5.16108e-07	9.64431e-06
ENSMUSG00000037348	103.813	-21.5404	4.29165	-5.01915	5.18994e-07	9.68971e-06
ENSMUSG00000005251	8.36362	21.3157	4.24944	5.01612	5.27267e-07	9.80966e-06
ENSMUSG00000009076	8.36362	21.3157	4.24944	5.01612	5.27267e-07	9.80966e-06
ENSMUSG00000026224	15.2656	-21.3113	4.2484	-5.01631	5.26742e-07	9.80966e-06
ENSMUSG00000038451	8.36362	21.3157	4.24944	5.01612	5.27267e-07	9.80966e-06
ENSMUSG00000038034	4.37419	19.4712	3.88236	5.0153	5.29498e-07	9.84254e-06
ENSMUSG00000057530	347.493	-21.5719	4.30158	-5.01488	5.30673e-07	9.85576e-06
ENSMUSG00000005682	70.6655	-21.3093	4.25027	-5.01363	5.34127e-07	9.91124e-06
ENSMUSG00000089084	9.35289	-21.2965	4.24953	-5.0115	5.40074e-07	1.00128e-05
ENSMUSG00000019054	50.5649	21.3055	4.25408	5.00824	5.49297e-07	1.01749e-05
ENSMUSG00000090489	6.95005	21.2823	4.24992	5.00769	5.5088e-07	1.01865e-05
ENSMUSG00000108694	6.95005	21.2823	4.24992	5.00769	5.5088e-07	1.01865e-05
ENSMUSG00000025034	71.2464	-21.5331	4.30127	-5.00623	5.55073e-07	1.02551e-05
ENSMUSG00000038046	33.7396	-21.2628	4.24842	-5.00487	5.59011e-07	1.03099e-05
ENSMUSG00000079258	6.89115	21.2707	4.24995	5.00494	5.58795e-07	1.03099e-05
ENSMUSG00000107783	10.0522	-21.2612	4.24936	-5.0034	5.63293e-07	1.03799e-05
ENSMUSG00000036672	28.3456	21.7501	4.35022	4.99977	5.73986e-07	1.05677e-05
ENSMUSG00000056394	34.7673	21.2817	4.25711	4.9991	5.75993e-07	1.05955e-05
ENSMUSG00000113372	12.5866	21.7391	4.35026	4.99719	5.81715e-07	1.06915e-05
ENSMUSG00000022309	29.4197	21.7234	4.35022	4.99365	5.92498e-07	1.08802e-05
ENSMUSG00000022682	25.4677	21.681	4.34199	4.99332	5.93496e-07	1.08891e-05
ENSMUSG00000111863	8.83481	21.2142	4.24931	4.99238	5.96396e-07	1.09329e-05
ENSMUSG00000052142	64.9863	-21.4704	4.30121	-4.99171	5.98478e-07	1.09616e-05
ENSMUSG00000107577	35.2405	-21.2063	4.24858	-4.9914	5.99444e-07	1.09698e-05
ENSMUSG00000001333	38.3771	-21.2301	4.25352	-4.99118	6.00108e-07	1.09725e-05
ENSMUSG00000082674	43.6138	21.4608	4.30022	4.99062	6.01846e-07	1.09948e-05
ENSMUSG00000060586	23.143	21.4665	4.30348	4.98818	6.09523e-07	1.11255e-05
ENSMUSG00000060538	26.9032	21.592	4.32989	4.98673	6.14099e-07	1.11994e-05
ENSMUSG00000045917	11.2022	21.1827	4.25045	4.98363	6.24025e-07	1.13706e-05
ENSMUSG00000066361	8.91584	-21.1723	4.24965	-4.98212	6.28927e-07	1.14403e-05
ENSMUSG00000081574	8.91584	-21.1723	4.24965	-4.98212	6.28927e-07	1.14403e-05
ENSMUSG00000024048	194.769	21.4253	4.30133	4.9811	6.32253e-07	1.14908e-05
ENSMUSG00000036501	112.026	-21.1701	4.25022	-4.98093	6.32786e-07	1.14908e-05
ENSMUSG00000093397	18.4167	21.666	4.35022	4.98043	6.3443e-07	1.15108e-05
ENSMUSG00000037119	12.4382	21.1648	4.25118	4.97857	6.40558e-07	1.16121e-05
ENSMUSG00000025757	135.908	-21.2598	4.27119	-4.97749	6.44152e-07	1.16673e-05
ENSMUSG00000028797	64.4919	-19.8478	3.98868	-4.97604	6.48995e-07	1.1745e-05
ENSMUSG00000026163	4.67959	19.746	3.96842	4.97578	6.49851e-07	1.17505e-05
ENSMUSG00000112882	6.78121	-21.1425	4.24984	-4.9749	6.52816e-07	1.1794e-05
ENSMUSG00000030386	33.1141	-18.4204	3.70381	-4.97337	6.5799e-07	1.18774e-05
ENSMUSG00000019772	36.3359	-21.1222	4.24827	-4.97194	6.62858e-07	1.19551e-05
ENSMUSG00000112618	8.74101	-21.1253	4.2497	-4.97101	6.66035e-07	1.20022e-05
ENSMUSG00000020519	13.3494	21.6216	4.35025	4.97018	6.68891e-07	1.20434e-05
ENSMUSG00000048004	19.8965	-21.1369	4.25293	-4.96997	6.69634e-07	1.20466e-05
ENSMUSG00000098131	24.237	-21.3513	4.29709	-4.96879	6.73737e-07	1.21102e-05
ENSMUSG00000023923	117.316	-21.1312	4.25309	-4.96843	6.74977e-07	1.21222e-05
ENSMUSG00000086035	7.86691	-21.1135	4.25001	-4.96787	6.76919e-07	1.21365e-05
ENSMUSG00000093776	7.86691	-21.1135	4.25001	-4.96787	6.76919e-07	1.21365e-05
ENSMUSG00000021356	108.133	21.1546	4.26076	4.96497	6.87114e-07	1.23045e-05
ENSMUSG00000052182	16.6167	-21.0934	4.24853	-4.96488	6.87446e-07	1.23045e-05
ENSMUSG00000024136	8.56619	-21.0965	4.24976	-4.96416	6.90008e-07	1.23399e-05
ENSMUSG00000021615	7.83353	21.0934	4.2496	4.96363	6.91894e-07	1.23632e-05
ENSMUSG00000046764	8.49423	-21.0893	4.24931	-4.963	6.9412e-07	1.23926e-05
ENSMUSG00000029267	46.4416	21.0926	4.25187	4.96077	7.02135e-07	1.25251e-05
ENSMUSG00000099276	69.5217	21.4572	4.32621	4.95983	7.05551e-07	1.25755e-05
ENSMUSG00000022453	43.0421	21.2454	4.28648	4.95638	7.18198e-07	1.27902e-05
ENSMUSG00000107703	42.3425	-21.0627	4.25058	-4.95524	7.22393e-07	1.28541e-05
ENSMUSG00000039131	19.1762	-21.2917	4.29717	-4.95482	7.23967e-07	1.28606e-05
ENSMUSG00000086349	33.8975	-21.3613	4.31117	-4.95488	7.23756e-07	1.28606e-05
ENSMUSG00000074466	8.35539	-21.2902	4.29767	-4.9539	7.27401e-07	1.29108e-05
ENSMUSG00000110084	31.0258	-21.2854	4.29701	-4.95354	7.28757e-07	1.2924e-05
ENSMUSG00000078517	112.792	-20.9829	4.2363	-4.95311	7.30361e-07	1.29416e-05
ENSMUSG00000042606	24.242	21.5357	4.35024	4.95046	7.40399e-07	1.31086e-05
ENSMUSG00000036339	17.4946	21.0374	4.25137	4.94838	7.48334e-07	1.3238e-05
ENSMUSG00000032459	48.8885	-21.0318	4.25049	-4.9481	7.4941e-07	1.3246e-05
ENSMUSG00000030621	27.8151	-18.4352	3.72587	-4.94789	7.5024e-07	1.32497e-05
ENSMUSG00000034402	7.25504	-21.0242	4.25025	-4.94658	7.55272e-07	1.33274e-05
ENSMUSG00000054237	22.1831	-21.028	4.2512	-4.94637	7.56118e-07	1.33313e-05
ENSMUSG00000033439	8.17689	21.2735	4.30195	4.94507	7.61151e-07	1.34089e-05
ENSMUSG00000096714	25.7553	-21.0206	4.25203	-4.94367	7.66657e-07	1.34947e-05
ENSMUSG00000001588	39.6383	-21.2683	4.30308	-4.94259	7.70927e-07	1.35586e-05
ENSMUSG00000095917	9.26548	-20.9955	4.24955	-4.94063	7.78709e-07	1.36841e-05
ENSMUSG00000028274	31.6882	21.2569	4.3031	4.93991	7.81579e-07	1.37232e-05
ENSMUSG00000036815	98.9605	-21.0661	4.26467	-4.93967	7.82541e-07	1.37288e-05
ENSMUSG00000025956	28.2321	21.0799	4.26918	4.9377	7.90498e-07	1.38569e-05
ENSMUSG00000031156	21.2477	21.3745	4.32932	4.93715	7.92723e-07	1.38844e-05
ENSMUSG00000033088	17.3113	20.9724	4.24949	4.93527	8.00403e-07	1.40074e-05
ENSMUSG00000103937	25.0057	-21.1958	4.29708	-4.9326	8.11415e-07	1.41884e-05
ENSMUSG00000042613	11.5183	-20.9692	4.25167	-4.932	8.13905e-07	1.42202e-05
ENSMUSG00000034041	23.751	21.3311	4.32519	4.93182	8.14677e-07	1.4222e-05
ENSMUSG00000107385	15.5125	-20.945	4.24885	-4.92957	8.24096e-07	1.43746e-05
ENSMUSG00000105619	53.6821	-20.9402	4.24852	-4.92883	8.27227e-07	1.44174e-05
ENSMUSG00000102030	47.7358	-20.9869	4.25854	-4.92819	8.29934e-07	1.44527e-05
ENSMUSG00000106622	29.4811	-20.919	4.24912	-4.92315	8.51641e-07	1.48186e-05
ENSMUSG00000075181	16.415	-20.9097	4.24954	-4.92047	8.63385e-07	1.50106e-05
ENSMUSG00000102097	13.5614	-20.9386	4.25659	-4.91911	8.69401e-07	1.51028e-05
ENSMUSG00000020922	141.193	21.397	4.35026	4.91856	8.71814e-07	1.51323e-05
ENSMUSG00000036353	32.7624	-20.8854	4.24895	-4.91541	8.85948e-07	1.53651e-05
ENSMUSG00000103938	20.5568	-21.1197	4.29715	-4.91481	8.88695e-07	1.54002e-05
ENSMUSG00000033774	42.8846	21.3754	4.35026	4.91358	8.94263e-07	1.5484e-05
ENSMUSG00000029765	11.9084	-19.9515	4.06341	-4.91004	9.10594e-07	1.57539e-05
ENSMUSG00000053128	24.2933	-20.8608	4.24922	-4.90933	9.13867e-07	1.57977e-05
ENSMUSG00000106821	17.0911	21.1216	4.3031	4.90846	9.17957e-07	1.58555e-05
ENSMUSG00000029998	39.4075	-20.865	4.25196	-4.90715	9.24095e-07	1.59485e-05
ENSMUSG00000038729	21.8472	-21.086	4.29726	-4.90684	9.25552e-07	1.59568e-05
ENSMUSG00000041014	36.3525	20.8688	4.25309	4.90673	9.2608e-07	1.59568e-05
ENSMUSG00000055194	10.5842	20.8527	4.25045	4.90599	9.29592e-07	1.60044e-05
ENSMUSG00000030286	71.6823	20.8712	4.25481	4.90532	9.3273e-07	1.60288e-05
ENSMUSG00000043274	21.6102	-20.8409	4.24873	-4.90521	9.33278e-07	1.60288e-05
ENSMUSG00000056698	28.2827	-20.8673	4.25389	-4.90546	9.3208e-07	1.60288e-05
ENSMUSG00000036292	19.8609	21.3044	4.34376	4.90459	9.36223e-07	1.60664e-05
ENSMUSG00000024397	20.8012	-20.8518	4.25215	-4.90383	9.39877e-07	1.60745e-05
ENSMUSG00000032263	6.9054	-20.8428	4.25041	-4.9037	9.40484e-07	1.60745e-05
ENSMUSG00000038806	43.3994	20.8404	4.24975	4.90392	9.39451e-07	1.60745e-05
ENSMUSG00000063660	6.9054	-20.8428	4.25041	-4.9037	9.40484e-07	1.60745e-05
ENSMUSG00000113596	6.9054	-20.8428	4.25041	-4.9037	9.40484e-07	1.60745e-05
ENSMUSG00000024276	53.7084	21.1028	4.30495	4.90198	9.48747e-07	1.61897e-05
ENSMUSG00000047787	17.4207	-20.8319	4.24957	-4.90212	9.48071e-07	1.61897e-05
ENSMUSG00000103386	14.653	-20.8399	4.25201	-4.90118	9.52604e-07	1.62425e-05
ENSMUSG00000061079	13.2621	20.8286	4.25067	4.90007	9.58046e-07	1.63221e-05
ENSMUSG00000021182	27.877	-18.3509	3.74652	-4.89812	9.67571e-07	1.6458e-05
ENSMUSG00000028710	122.495	-20.8116	4.24877	-4.89826	9.66902e-07	1.6458e-05
ENSMUSG00000030148	9.41138	20.8185	4.25132	4.89694	9.73402e-07	1.65439e-05
ENSMUSG00000028544	5.89275	-21.0022	4.29005	-4.89557	9.80219e-07	1.66465e-05
ENSMUSG00000045314	6.99281	-20.7986	4.25037	-4.89336	9.91265e-07	1.68072e-05
ENSMUSG00000094493	6.99281	-20.7986	4.25037	-4.89336	9.91265e-07	1.68072e-05
ENSMUSG00000112822	42.0467	-17.0604	3.48726	-4.89219	9.97186e-07	1.68941e-05
ENSMUSG00000026853	48.584	-21.0173	4.29707	-4.89107	1.00288e-06	1.6977e-05
ENSMUSG00000041654	99.0128	21.2673	4.35023	4.88876	1.01471e-06	1.71635e-05
ENSMUSG00000024659	97.6165	-17.6871	3.61815	-4.88844	1.0164e-06	1.71785e-05
ENSMUSG00000091290	15.5431	-20.7794	4.25122	-4.88786	1.0194e-06	1.72155e-05
ENSMUSG00000031125	11.9872	21.2612	4.35027	4.88734	1.02208e-06	1.7247e-05
ENSMUSG00000022802	46.3894	-21.0207	4.3012	-4.88717	1.02295e-06	1.72479e-05
ENSMUSG00000107018	22.5227	21.0244	4.30322	4.88574	1.03042e-06	1.73602e-05
ENSMUSG00000102411	12.5392	-20.7568	4.249	-4.8851	1.03375e-06	1.74024e-05
ENSMUSG00000039515	34.0195	20.8224	4.2628	4.88468	1.03597e-06	1.7426e-05
ENSMUSG00000015126	11.6581	20.7553	4.25054	4.88297	1.04497e-06	1.75635e-05
ENSMUSG00000019302	13.9487	21.2404	4.35025	4.88258	1.04704e-06	1.75844e-05
ENSMUSG00000063760	51.3974	-20.7408	4.24892	-4.88142	1.05322e-06	1.76741e-05
ENSMUSG00000047502	10.8669	20.8084	4.26295	4.88122	1.05429e-06	1.76781e-05
ENSMUSG00000024486	7.42986	-20.7301	4.25018	-4.87746	1.0746e-06	1.80044e-05
ENSMUSG00000080316	26.7938	-18.1161	3.7162	-4.8749	1.08864e-06	1.82253e-05
ENSMUSG00000039117	37.932	20.9627	4.30035	4.87465	1.09002e-06	1.82341e-05
ENSMUSG00000097321	30.1413	-20.9785	4.30386	-4.87435	1.09166e-06	1.82471e-05
ENSMUSG00000024050	21.2107	-20.8191	4.27134	-4.87413	1.09291e-06	1.82535e-05
ENSMUSG00000039041	16.6115	-20.7009	4.24948	-4.87139	1.10813e-06	1.84933e-05
ENSMUSG00000107278	43.9011	20.7044	4.25194	4.8694	1.1194e-06	1.86666e-05
ENSMUSG00000026062	12.2257	-20.6701	4.2494	-4.86425	1.14892e-06	1.91438e-05
ENSMUSG00000094936	34.5112	-20.6773	4.25287	-4.86195	1.16232e-06	1.9352e-05
ENSMUSG00000057134	10.8303	20.6515	4.24901	4.86031	1.17203e-06	1.94983e-05
ENSMUSG00000099703	30.5287	-20.6408	4.25008	-4.85657	1.19439e-06	1.98547e-05
ENSMUSG00000029162	21.4922	-20.6628	4.25502	-4.85609	1.19724e-06	1.98865e-05
ENSMUSG00000021203	18.3883	21.0107	4.32689	4.85585	1.19869e-06	1.9895e-05
ENSMUSG00000044447	19.7561	20.8685	4.29834	4.855	1.20384e-06	1.99649e-05
ENSMUSG00000023942	30.301	-20.6352	4.25064	-4.85462	1.20618e-06	1.99882e-05
ENSMUSG00000104619	14.6509	-20.6333	4.25059	-4.85422	1.2086e-06	2.00126e-05
ENSMUSG00000104291	139.118	-20.6616	4.25924	-4.85102	1.2283e-06	2.0323e-05
ENSMUSG00000027332	28.9534	21.1	4.35028	4.85027	1.23292e-06	2.03835e-05
ENSMUSG00000059149	41.5656	20.9482	4.3201	4.849	1.24083e-06	2.04983e-05
ENSMUSG00000026035	120.096	-20.8481	4.30019	-4.84819	1.24596e-06	2.0567e-05
ENSMUSG00000000167	6.79541	20.6054	4.25208	4.84595	1.26006e-06	2.07739e-05
ENSMUSG00000111250	54.3125	-20.5925	4.24948	-4.84589	1.26045e-06	2.07739e-05
ENSMUSG00000032320	56.502	-20.6365	4.25913	-4.84523	1.26465e-06	2.0827e-05
ENSMUSG00000056921	160.001	-20.8451	4.30384	-4.84338	1.27646e-06	2.10052e-05
ENSMUSG00000040428	9.03557	-20.5785	4.25135	-4.84048	1.29528e-06	2.12829e-05
ENSMUSG00000053550	18.4336	21.0567	4.35028	4.84031	1.29634e-06	2.12829e-05
ENSMUSG00000103307	13.3733	-20.5677	4.24913	-4.84045	1.29547e-06	2.12829e-05
ENSMUSG00000037138	177.726	-20.5829	4.25304	-4.83958	1.30115e-06	2.13453e-05
ENSMUSG00000073975	49.3899	-20.5663	4.24995	-4.83918	1.30374e-06	2.13712e-05
ENSMUSG00000085471	84.7662	-20.7996	4.30205	-4.83481	1.33274e-06	2.18129e-05
ENSMUSG00000106419	8.8591	-20.6064	4.26202	-4.83488	1.33228e-06	2.18129e-05
ENSMUSG00000015671	40.3724	-17.4668	3.61348	-4.83379	1.33955e-06	2.19075e-05
ENSMUSG00000039062	14.3541	20.5967	4.26131	4.83341	1.34211e-06	2.19325e-05
ENSMUSG00000070574	12.2239	20.8212	4.30827	4.83284	1.346e-06	2.19751e-05
ENSMUSG00000106827	14.9268	20.913	4.32738	4.83272	1.34679e-06	2.19751e-05
ENSMUSG00000039070	3.39666	20.7754	4.30067	4.83074	1.36023e-06	2.21774e-05
ENSMUSG00000014075	51.7388	-20.5592	4.2565	-4.83008	1.36477e-06	2.22344e-05
ENSMUSG00000044560	72.4381	-20.5472	4.25491	-4.82907	1.37172e-06	2.23151e-05
ENSMUSG00000085802	1.74602	-20.6579	4.27784	-4.82905	1.37183e-06	2.23151e-05
ENSMUSG00000048391	12.384	-20.5185	4.24922	-4.82878	1.37372e-06	2.23287e-05
ENSMUSG00000107647	17.1909	-20.518	4.24931	-4.82855	1.37531e-06	2.23375e-05
ENSMUSG00000073769	9.77717	-20.7497	4.29754	-4.82827	1.37727e-06	2.23523e-05
ENSMUSG00000085945	7.49952	20.5258	4.2515	4.8279	1.37981e-06	2.23764e-05
ENSMUSG00000049109	17.0213	-20.5129	4.24932	-4.82734	1.38371e-06	2.24224e-05
ENSMUSG00000112153	13.0225	20.9979	4.35025	4.82682	1.38732e-06	2.24638e-05
ENSMUSG00000027746	40.7332	19.293	3.99762	4.82613	1.39208e-06	2.24965e-05
ENSMUSG00000096944	16.7041	-20.5335	4.2547	-4.82607	1.39252e-06	2.24965e-05
ENSMUSG00000100664	0.885057	20.5478	4.2574	4.82637	1.39043e-06	2.24965e-05
ENSMUSG00000038045	16.289	20.8697	4.32644	4.82376	1.40878e-06	2.27419e-05
ENSMUSG00000031770	43.4851	20.7845	4.31071	4.8216	1.42414e-06	2.29549e-05
ENSMUSG00000061132	16.5614	20.7373	4.30086	4.82167	1.42361e-06	2.29549e-05
ENSMUSG00000080775	12.636	-20.4857	4.24933	-4.82092	1.42896e-06	2.30151e-05
ENSMUSG00000114149	8.45525	-20.687	4.29259	-4.81925	1.44101e-06	2.31917e-05
ENSMUSG00000024766	79.9604	-20.9459	4.35028	-4.81485	1.47311e-06	2.36903e-05
ENSMUSG00000101337	3.63213	19.2409	3.99755	4.81317	1.48556e-06	2.38724e-05
ENSMUSG00000100965	8.91122	-20.4566	4.2517	-4.8114	1.49874e-06	2.4066e-05
ENSMUSG00000006471	22.2485	20.5092	4.26403	4.80982	1.51067e-06	2.42392e-05
ENSMUSG00000018923	37.8802	-20.4319	4.24921	-4.8084	1.5214e-06	2.43929e-05
ENSMUSG00000102420	8.15048	-20.6569	4.29768	-4.80653	1.53573e-06	2.46041e-05
ENSMUSG00000045679	44.4656	20.4337	4.25279	4.80479	1.54918e-06	2.48009e-05
ENSMUSG00000042348	8.53123	20.4301	4.25232	4.80446	1.55168e-06	2.48222e-05
ENSMUSG00000037007	74.8598	20.4889	4.26501	4.80396	1.55559e-06	2.4866e-05
ENSMUSG00000075470	74.4435	20.6693	4.30404	4.80232	1.56841e-06	2.50521e-05
ENSMUSG00000025469	8.79281	-20.4068	4.24979	-4.80183	1.57219e-06	2.50935e-05
ENSMUSG00000081070	41.2398	-20.4053	4.25072	-4.80043	1.58328e-06	2.52516e-05
ENSMUSG00000055839	48.9733	20.6247	4.30086	4.79548	1.62282e-06	2.58628e-05
ENSMUSG00000043110	15.2785	-20.3805	4.25017	-4.79522	1.625e-06	2.58781e-05
ENSMUSG00000033147	8.86949	-17.8262	3.71764	-4.79502	1.62655e-06	2.58834e-05
ENSMUSG00000108662	23.6197	-20.6253	4.30241	-4.79389	1.63575e-06	2.60102e-05
ENSMUSG00000010406	10.5513	20.3751	4.25099	4.79303	1.64285e-06	2.61036e-05
ENSMUSG00000038540	3.66898	-20.5632	4.29039	-4.79286	1.6442e-06	2.61056e-05
ENSMUSG00000010175	67.6228	-18.7533	3.91558	-4.7894	1.67282e-06	2.65401e-05
ENSMUSG00000028779	13.1575	20.7403	4.33088	4.78894	1.67666e-06	2.65811e-05
ENSMUSG00000091022	16.2005	-20.3419	4.24984	-4.7865	1.69714e-06	2.68858e-05
ENSMUSG00000028416	26.1772	20.5757	4.30126	4.78364	1.72151e-06	2.72515e-05
ENSMUSG00000073722	8.09749	-20.3434	4.2542	-4.78197	1.73585e-06	2.7458e-05
ENSMUSG00000057280	1.74425	-20.3368	4.25568	-4.77874	1.76401e-06	2.78827e-05
ENSMUSG00000017686	30.6748	-20.3034	4.24958	-4.77773	1.77283e-06	2.80012e-05
ENSMUSG00000067629	12.8184	-20.3027	4.25034	-4.77672	1.78179e-06	2.81218e-05
ENSMUSG00000034203	117.931	-20.2965	4.24943	-4.77628	1.78564e-06	2.81617e-05
ENSMUSG00000085028	15.8883	-20.3159	4.25479	-4.77482	1.79865e-06	2.83457e-05
ENSMUSG00000097836	31.4206	-20.2874	4.24937	-4.77421	1.8041e-06	2.84105e-05
ENSMUSG00000001909	68.3966	20.2906	4.25044	4.77376	1.80815e-06	2.84321e-05
ENSMUSG00000078153	28.6818	20.3048	4.25332	4.77387	1.80717e-06	2.84321e-05
ENSMUSG00000097889	26.4242	-20.2868	4.25092	-4.77232	1.82112e-06	2.86149e-05
ENSMUSG00000081724	9.09514	-20.2735	4.24978	-4.77049	1.8378e-06	2.88557e-05
ENSMUSG00000104487	23.596	-20.7434	4.35044	-4.76811	1.85967e-06	2.91774e-05
ENSMUSG00000056054	146.73	-20.2544	4.24931	-4.76653	1.87425e-06	2.93846e-05
ENSMUSG00000033039	12.791	20.6921	4.34169	4.7659	1.88016e-06	2.94554e-05
ENSMUSG00000062352	16.4826	20.2671	4.25493	4.7632	1.90546e-06	2.98297e-05
ENSMUSG00000046699	60.6229	-20.3489	4.27618	-4.75866	1.94886e-06	3.04866e-05
ENSMUSG00000031381	72.909	-20.4574	4.29977	-4.7578	1.95715e-06	3.05938e-05
ENSMUSG00000055897	23.0895	20.468	4.30253	4.75719	1.96303e-06	3.06632e-05
ENSMUSG00000029735	12.7061	-20.2263	4.25228	-4.75656	1.96917e-06	3.07364e-05
ENSMUSG00000029028	12.9145	-20.5065	4.31393	-4.75355	1.99872e-06	3.11748e-05
ENSMUSG00000108114	3.32307	-20.2635	4.26503	-4.75107	2.02339e-06	3.15364e-05
ENSMUSG00000108142	14.2848	-20.2116	4.25473	-4.75038	2.03036e-06	3.16218e-05
ENSMUSG00000104164	5.80724	-20.3928	4.29316	-4.75008	2.0334e-06	3.16459e-05
ENSMUSG00000030590	13.1124	-20.1829	4.25019	-4.7487	2.04733e-06	3.18394e-05
ENSMUSG00000052656	10.4453	-19.058	4.01374	-4.74818	2.05251e-06	3.18965e-05
ENSMUSG00000112328	7.39424	-20.1786	4.25031	-4.74755	2.05897e-06	3.19736e-05
ENSMUSG00000110499	6.7771	20.2074	4.25657	4.74734	2.06104e-06	3.19823e-05
ENSMUSG00000061731	5.29162	18.4944	3.89599	4.74705	2.06407e-06	3.20059e-05
ENSMUSG00000031174	16.8953	20.409	4.30038	4.74585	2.07632e-06	3.21723e-05
ENSMUSG00000020952	39.0661	-20.2228	4.26203	-4.74487	2.08643e-06	3.23054e-05
ENSMUSG00000097469	13.1313	20.431	4.30624	4.74451	2.09012e-06	3.2339e-05
ENSMUSG00000029676	17.5308	-20.164	4.25043	-4.74399	2.09552e-06	3.23988e-05
ENSMUSG00000020520	27.7266	-20.1609	4.25034	-4.74335	2.10217e-06	3.24627e-05
ENSMUSG00000032431	17.469	-20.1541	4.24896	-4.74329	2.10271e-06	3.24627e-05
ENSMUSG00000031134	40.3332	20.403	4.30213	4.74254	2.1106e-06	3.25563e-05
ENSMUSG00000033316	11.3828	-20.1608	4.25116	-4.74242	2.11183e-06	3.25563e-05
ENSMUSG00000020525	97.07	-20.2372	4.26825	-4.74134	2.12311e-06	3.26826e-05
ENSMUSG00000037606	6.83885	20.1696	4.25387	4.74148	2.1216e-06	3.26826e-05
ENSMUSG00000106032	18.3361	-20.3967	4.30276	-4.74037	2.13333e-06	3.28162e-05
ENSMUSG00000031819	40.5978	-20.3174	4.28643	-4.73994	2.13782e-06	3.28614e-05
ENSMUSG00000039148	23.7766	-20.3945	4.30623	-4.73603	2.17941e-06	3.34764e-05
ENSMUSG00000039530	15.4261	20.1518	4.25717	4.73361	2.20558e-06	3.3854e-05
ENSMUSG00000022358	8.5966	-20.101	4.25012	-4.72951	2.25062e-06	3.45204e-05
ENSMUSG00000002963	41.9446	-20.1446	4.26011	-4.72866	2.26005e-06	3.464e-05
ENSMUSG00000030204	13.5458	-18.9446	4.00709	-4.72778	2.26988e-06	3.47655e-05
ENSMUSG00000083940	12.8256	-20.3106	4.29735	-4.72629	2.28655e-06	3.49956e-05
ENSMUSG00000026965	23.9412	-20.1038	4.25384	-4.72604	2.28942e-06	3.50143e-05
ENSMUSG00000056234	36.0207	20.3264	4.30531	4.72124	2.34409e-06	3.58245e-05
ENSMUSG00000070985	13.0916	-20.0892	4.25568	-4.72056	2.35197e-06	3.59191e-05
ENSMUSG00000046016	44.682	-20.2703	4.29701	-4.71731	2.38987e-06	3.64717e-05
ENSMUSG00000011427	11.6383	19.1624	4.06514	4.71384	2.4309e-06	3.70712e-05
ENSMUSG00000097507	114.894	-20.0792	4.2614	-4.71188	2.45447e-06	3.74039e-05
ENSMUSG00000079168	126.495	20.2616	4.30105	4.71086	2.46672e-06	3.75635e-05
ENSMUSG00000001225	19.6934	-20.2918	4.30783	-4.71045	2.47167e-06	3.76119e-05
ENSMUSG00000035048	72.4952	-20.2353	4.29964	-4.70628	2.5228e-06	3.83624e-05
ENSMUSG00000048878	80.6391	20.2122	4.29597	4.70493	2.53948e-06	3.85609e-05
ENSMUSG00000055515	8.16357	20.0119	4.25328	4.70505	2.53807e-06	3.85609e-05
ENSMUSG00000032279	3.89207	20.0147	4.25494	4.70388	2.55263e-06	3.87329e-05
ENSMUSG00000062727	19.9925	-19.9935	4.25068	-4.7036	2.55617e-06	3.87588e-05
ENSMUSG00000057098	42.6433	20.291	4.31442	4.70306	2.56297e-06	3.88342e-05
ENSMUSG00000048696	12.509	-20.0109	4.25595	-4.70186	2.57801e-06	3.90064e-05
ENSMUSG00000103834	2.83586	-20.0396	4.26198	-4.70195	2.57686e-06	3.90064e-05
ENSMUSG00000042208	21.1749	-19.9779	4.24995	-4.70072	2.59244e-06	3.91968e-05
ENSMUSG00000055805	33.2043	20.2199	4.30176	4.70038	2.59683e-06	3.92352e-05
ENSMUSG00000013833	11.7287	-19.9723	4.25034	-4.69898	2.61463e-06	3.94761e-05
ENSMUSG00000047515	15.8339	20.1973	4.29984	4.69721	2.63735e-06	3.97908e-05
ENSMUSG00000081629	6.48356	-17.0288	3.62622	-4.69601	2.65291e-06	3.99972e-05
ENSMUSG00000103024	5.19119	19.9823	4.25606	4.69503	2.66565e-06	4.01607e-05
ENSMUSG00000090387	18.1604	-20.233	4.30968	-4.69477	2.66906e-06	4.01836e-05
ENSMUSG00000022702	33.5035	-19.9536	4.25034	-4.69459	2.6714e-06	4.01903e-05
ENSMUSG00000074364	32.5411	-20.1959	4.30342	-4.69299	2.69246e-06	4.04784e-05
ENSMUSG00000008226	12.4475	-19.9354	4.25033	-4.6903	2.72802e-06	4.0984e-05
ENSMUSG00000081208	7.33848	18.882	4.02638	4.68957	2.73774e-06	4.1101e-05
ENSMUSG00000039533	5.73845	19.962	4.25871	4.68733	2.76787e-06	4.15239e-05
ENSMUSG00000053093	9.44449	-19.9148	4.25227	-4.68333	2.82253e-06	4.23141e-05
ENSMUSG00000021716	17.3013	19.9282	4.25922	4.67884	2.88509e-06	4.32214e-05
ENSMUSG00000048915	16.3654	-19.9301	4.26044	-4.67794	2.89769e-06	4.33796e-05
ENSMUSG00000013997	7.16716	-19.9443	4.26535	-4.6759	2.92672e-06	4.37833e-05
ENSMUSG00000002332	40.559	20.3429	4.35164	4.67476	2.94296e-06	4.38637e-05
ENSMUSG00000020899	5.1919	19.8962	4.25619	4.67465	2.9445e-06	4.38637e-05
ENSMUSG00000060427	14.6519	-20.0524	4.28953	-4.67472	2.9435e-06	4.38637e-05
ENSMUSG00000067231	28.1295	-19.8778	4.25197	-4.67495	2.94025e-06	4.38637e-05
ENSMUSG00000068015	50.7719	-20.3373	4.35051	-4.67469	2.94399e-06	4.38637e-05
ENSMUSG00000074824	17.0875	20.1053	4.30048	4.67513	2.93762e-06	4.38637e-05
ENSMUSG00000109943	8.23278	19.9084	4.25902	4.6744	2.94816e-06	4.38875e-05
ENSMUSG00000085055	27.7875	-20.0714	4.2971	-4.67091	2.99862e-06	4.46074e-05
ENSMUSG00000047696	30.3373	-20.0762	4.29958	-4.66935	3.02159e-06	4.49176e-05
ENSMUSG00000061479	15.3104	-20.0484	4.29379	-4.66918	3.02411e-06	4.49235e-05
ENSMUSG00000031297	12.925	-20.0426	4.29341	-4.66822	3.03816e-06	4.51007e-05
ENSMUSG00000110482	7.33595	-19.8521	4.25304	-4.66775	3.04522e-06	4.51739e-05
ENSMUSG00000024780	16.3402	20.1185	4.31087	4.66692	3.05742e-06	4.53232e-05
ENSMUSG00000020646	11.7171	20.0767	4.30258	4.66622	3.06797e-06	4.5448e-05
ENSMUSG00000017418	18.976	-17.259	3.70067	-4.66375	3.10492e-06	4.59632e-05
ENSMUSG00000038658	18.2086	19.8398	4.25613	4.66147	3.13955e-06	4.64435e-05
ENSMUSG00000005947	20.0485	-19.8105	4.25032	-4.66093	3.14778e-06	4.65328e-05
ENSMUSG00000108569	10.3711	20.0455	4.30141	4.66022	3.15866e-06	4.66612e-05
ENSMUSG00000021240	5.32661	-19.8271	4.25577	-4.65889	3.17926e-06	4.69328e-05
ENSMUSG00000094426	12.4122	-19.8059	4.25179	-4.65826	3.18897e-06	4.70434e-05
ENSMUSG00000044296	12.0429	-19.7967	4.25132	-4.65661	3.21466e-06	4.73895e-05
ENSMUSG00000103133	47.9908	-20.0273	4.30107	-4.65634	3.21878e-06	4.74172e-05
ENSMUSG00000043003	15.4395	-19.8262	4.25842	-4.65575	3.228e-06	4.75201e-05
ENSMUSG00000009394	9.24504	20.0279	4.30261	4.65483	3.24245e-06	4.76998e-05
ENSMUSG00000030607	14.3597	-19.792	4.25259	-4.6541	3.25392e-06	4.78354e-05
ENSMUSG00000087914	6.81799	-19.7804	4.25048	-4.65368	3.26063e-06	4.78677e-05
ENSMUSG00000110564	6.81799	-19.7804	4.25048	-4.65368	3.26063e-06	4.78677e-05
ENSMUSG00000092618	9.13398	-19.7648	4.25278	-4.64749	3.35994e-06	4.92915e-05
ENSMUSG00000020455	78.6918	-19.7438	4.2508	-4.64474	3.40513e-06	4.99126e-05
ENSMUSG00000049041	10.2202	-19.7366	4.24935	-4.64462	3.40698e-06	4.99126e-05
ENSMUSG00000067194	42.512	-19.9565	4.29952	-4.64155	3.45797e-06	5.06247e-05
ENSMUSG00000023147	3.9285	19.7478	4.25531	4.64074	3.47162e-06	5.07895e-05
ENSMUSG00000021846	42.3552	-19.9647	4.30424	-4.63837	3.51171e-06	5.13406e-05
ENSMUSG00000046223	48.0742	-19.9396	4.29979	-4.63735	3.52913e-06	5.15597e-05
ENSMUSG00000106641	94.6604	-19.7024	4.25067	-4.63513	3.56707e-06	5.20782e-05
ENSMUSG00000018415	8.34221	19.9166	4.30166	4.62998	3.657e-06	5.33544e-05
ENSMUSG00000106658	4.69272	19.6966	4.25534	4.62867	3.68022e-06	5.36564e-05
ENSMUSG00000027255	8.73786	19.7573	4.26882	4.62829	3.68693e-06	5.37174e-05
ENSMUSG00000022195	88.3322	20.1338	4.35048	4.62794	3.6932e-06	5.37718e-05
ENSMUSG00000002240	1.02355	-19.7354	4.26784	-4.62421	3.76024e-06	5.47103e-05
ENSMUSG00000086142	6.54367	19.6938	4.26042	4.6225	3.7915e-06	5.51274e-05
ENSMUSG00000051618	6.99829	19.7196	4.26627	4.62221	3.79674e-06	5.51658e-05
ENSMUSG00000104687	438.853	-19.5783	4.23617	-4.62169	3.80628e-06	5.52666e-05
ENSMUSG00000093445	49.1179	-19.6536	4.25317	-4.62094	3.8201e-06	5.54293e-05
ENSMUSG00000038020	4.09063	19.6763	4.25859	4.62037	3.83054e-06	5.55428e-05
ENSMUSG00000089936	13.9804	-19.6484	4.25325	-4.61961	3.84455e-06	5.57079e-05
ENSMUSG00000109952	18.3577	-19.6556	4.25661	-4.61766	3.88094e-06	5.61969e-05
ENSMUSG00000031389	36.7109	19.863	4.30406	4.61494	3.93202e-06	5.68977e-05
ENSMUSG00000064325	26.0757	-19.619	4.2517	-4.61439	3.94246e-06	5.701e-05
ENSMUSG00000025040	4.31515	19.6426	4.25797	4.61314	3.96631e-06	5.73157e-05
ENSMUSG00000023027	105.566	19.8	4.29301	4.61215	3.98528e-06	5.75506e-05
ENSMUSG00000009575	177.731	19.8398	4.3021	4.61165	3.99486e-06	5.76346e-05
ENSMUSG00000039801	4.30206	18.4623	4.00349	4.61156	3.99652e-06	5.76346e-05
ENSMUSG00000020961	50.8717	-19.5975	4.25111	-4.60998	4.02701e-06	5.80349e-05
ENSMUSG00000097234	7.48465	19.6846	4.27029	4.60965	4.03339e-06	5.80873e-05
ENSMUSG00000002265	12.9129	-19.5998	4.25253	-4.60897	4.04663e-06	5.82386e-05
ENSMUSG00000063564	17.6883	-19.5933	4.25215	-4.60786	4.06835e-06	5.85115e-05
ENSMUSG00000067872	13.7067	-19.798	4.29739	-4.60697	4.0858e-06	5.87226e-05
ENSMUSG00000025413	16.3192	19.6799	4.27196	4.60676	4.08983e-06	5.87408e-05
ENSMUSG00000006782	49.7249	-19.606	4.25676	-4.60584	4.10814e-06	5.89638e-05
ENSMUSG00000045341	7.12701	19.8192	4.30354	4.60532	4.11833e-06	5.90701e-05
ENSMUSG00000094921	5.41457	-19.5729	4.25139	-4.60387	4.1471e-06	5.94426e-05
ENSMUSG00000106334	23.1301	-19.6392	4.26699	-4.60258	4.17293e-06	5.97726e-05
ENSMUSG00000025534	13.5705	-19.276	4.18833	-4.6023	4.17845e-06	5.98113e-05
ENSMUSG00000098003	7.81403	-19.5702	4.2531	-4.6014	4.19654e-06	6.00298e-05
ENSMUSG00000109801	7.59621	-19.5592	4.25149	-4.60056	4.21354e-06	6.02323e-05
ENSMUSG00000075204	6.33725	-19.5474	4.2521	-4.59711	4.28397e-06	6.11979e-05
ENSMUSG00000098243	7.84997	-19.5539	4.25457	-4.59598	4.30716e-06	6.14879e-05
ENSMUSG00000100235	14.0798	19.5903	4.26346	4.59492	4.32912e-06	6.17598e-05
ENSMUSG00000039840	4.4187	-19.6108	4.26988	-4.59283	4.37267e-06	6.23392e-05
ENSMUSG00000033478	33.822	-19.7654	4.30381	-4.59254	4.37878e-06	6.23843e-05
ENSMUSG00000029674	129.733	-19.674	4.29256	-4.58327	4.57761e-06	6.51734e-05
ENSMUSG00000029007	21.4486	19.7213	4.30354	4.58257	4.59285e-06	6.53465e-05
ENSMUSG00000034614	19.8635	-19.5252	4.26113	-4.58216	4.60199e-06	6.54327e-05
ENSMUSG00000040025	63.0589	19.5637	4.27	4.58166	4.61296e-06	6.5501e-05
ENSMUSG00000061536	11.1738	-19.4795	4.25158	-4.58171	4.61183e-06	6.5501e-05
ENSMUSG00000073938	16.1664	-19.5027	4.25719	-4.58112	4.62494e-06	6.56271e-05
ENSMUSG00000057880	19.6106	-19.5182	4.26125	-4.58039	4.64113e-06	6.5813e-05
ENSMUSG00000046334	7.59887	-19.4753	4.25228	-4.57996	4.65064e-06	6.59038e-05
ENSMUSG00000037410	3.73254	19.5152	4.2612	4.57975	4.65531e-06	6.5926e-05
ENSMUSG00000020929	5.65071	19.5597	4.27691	4.57333	4.80032e-06	6.79341e-05
ENSMUSG00000021368	11.1024	-19.6503	4.29755	-4.57244	4.82082e-06	6.81788e-05
ENSMUSG00000038623	36.1134	19.4602	4.25848	4.56974	4.8832e-06	6.9015e-05
ENSMUSG00000046027	7.31634	-19.4279	4.25238	-4.5687	4.90751e-06	6.93124e-05
ENSMUSG00000071855	23.8021	19.8712	4.35062	4.56745	4.93683e-06	6.96802e-05
ENSMUSG00000058856	108.735	19.667	4.30856	4.56464	5.00349e-06	7.05741e-05
ENSMUSG00000005907	9.28273	19.6325	4.30425	4.56119	5.08637e-06	7.16955e-05
ENSMUSG00000030465	11.2877	-19.558	4.29388	-4.55486	5.24212e-06	7.38419e-05
ENSMUSG00000047676	4.0027	18.0422	3.96267	4.55304	5.28766e-06	7.4434e-05
ENSMUSG00000041674	5.79438	-19.3641	4.25369	-4.55232	5.30583e-06	7.45935e-05
ENSMUSG00000043017	94.5202	19.948	4.38195	4.55231	5.30602e-06	7.45935e-05
ENSMUSG00000059552	58.7434	19.607	4.30742	4.55191	5.31618e-06	7.46522e-05
ENSMUSG00000097164	10.103	-17.7258	3.89419	-4.55187	5.31723e-06	7.46522e-05
ENSMUSG00000087326	10.7627	-19.3496	4.25386	-4.54872	5.39739e-06	7.56775e-05
ENSMUSG00000103741	16.0811	-19.5482	4.29743	-4.54881	5.39507e-06	7.56775e-05
ENSMUSG00000079419	109.114	16.8124	3.69628	4.54847	5.40374e-06	7.57166e-05
ENSMUSG00000029363	113.268	19.3723	4.26126	4.54614	5.46386e-06	7.65084e-05
ENSMUSG00000022450	65.4165	19.5922	4.31006	4.5457	5.4754e-06	7.66195e-05
ENSMUSG00000110317	21.7787	-19.3238	4.25208	-4.54455	5.50539e-06	7.69884e-05
ENSMUSG00000036817	13.9986	19.3754	4.2656	4.54224	5.56609e-06	7.7786e-05
ENSMUSG00000069255	7.87434	-19.3045	4.25182	-4.5403	5.61745e-06	7.84521e-05
ENSMUSG00000075524	38.0208	-19.4796	4.29326	-4.53724	5.69942e-06	7.95446e-05
ENSMUSG00000070374	4.05501	-19.2846	4.25274	-4.53462	5.77068e-06	8.04862e-05
ENSMUSG00000028794	32.548	19.4109	4.28253	4.53258	5.82667e-06	8.12137e-05
ENSMUSG00000091407	4.21633	19.2903	4.25648	4.53199	5.84317e-06	8.13903e-05
ENSMUSG00000040272	14.5883	-19.328	4.26577	-4.53095	5.87184e-06	8.1736e-05
ENSMUSG00000070855	49.2835	-19.264	4.25375	-4.52872	5.93432e-06	8.25516e-05
ENSMUSG00000111283	49.6899	19.5195	4.31215	4.52663	5.99309e-06	8.33145e-05
ENSMUSG00000078218	10.9173	-19.2496	4.25335	-4.52576	6.01798e-06	8.36057e-05
ENSMUSG00000028975	13.1091	-19.2455	4.25311	-4.52505	6.03813e-06	8.38309e-05
ENSMUSG00000036181	19.1357	19.2909	4.26564	4.52238	6.11468e-06	8.48382e-05
ENSMUSG00000020622	28.7468	-19.5238	4.32185	-4.51747	6.25816e-06	8.67722e-05
ENSMUSG00000102752	24.2363	19.3484	4.28354	4.51691	6.27471e-06	8.69449e-05
ENSMUSG00000063777	4.23193	-19.271	4.26878	-4.5144	6.34964e-06	8.79257e-05
ENSMUSG00000103052	6.68249	-19.2259	4.25937	-4.5138	6.36754e-06	8.81161e-05
ENSMUSG00000109945	4.42857	-19.2147	4.25753	-4.51312	6.38815e-06	8.83438e-05
ENSMUSG00000038286	10.4034	-19.2192	4.25881	-4.51282	6.39719e-06	8.84111e-05
ENSMUSG00000037140	4.56951	-19.2014	4.25643	-4.51115	6.44757e-06	8.89916e-05
ENSMUSG00000105278	24.1797	-19.1942	4.25477	-4.51123	6.44537e-06	8.89916e-05
ENSMUSG00000098934	12.8523	-19.1976	4.25736	-4.50927	6.50508e-06	8.97269e-05
ENSMUSG00000104218	3.31423	19.2157	4.26223	4.50836	6.53298e-06	9.00532e-05
ENSMUSG00000040043	2.61735	19.2406	4.2679	4.50821	6.53764e-06	9.00591e-05
ENSMUSG00000037134	9.56258	-19.1639	4.25229	-4.50672	6.58386e-06	9.05782e-05
ENSMUSG00000105663	11.5009	-19.3686	4.29761	-4.50684	6.5801e-06	9.05782e-05
ENSMUSG00000042305	7.956	-19.1624	4.2537	-4.50488	6.641e-06	9.13051e-05
ENSMUSG00000059237	0.794726	-19.2114	4.26602	-4.50334	6.68935e-06	9.19103e-05
ENSMUSG00000110660	4.39503	19.1932	4.26438	4.50083	6.76887e-06	9.29428e-05
ENSMUSG00000040033	6.44943	-19.1696	4.25961	-4.50032	6.7851e-06	9.31054e-05
ENSMUSG00000040410	13.2272	19.1433	4.25484	4.49918	6.82146e-06	9.3544e-05
ENSMUSG00000070423	8.55192	-19.3832	4.30918	-4.49813	6.8554e-06	9.39487e-05
ENSMUSG00000031220	2.79754	19.1542	4.25922	4.49711	6.8882e-06	9.43373e-05
ENSMUSG00000037461	18.548	-19.1294	4.25405	-4.49674	6.90028e-06	9.44417e-05
ENSMUSG00000032802	45.0635	19.3818	4.31271	4.49411	6.98617e-06	9.55557e-05
ENSMUSG00000066122	42.8964	-19.2293	4.28084	-4.49195	7.05737e-06	9.64674e-05
ENSMUSG00000110043	18.9973	19.1616	4.26799	4.48961	7.1353e-06	9.74699e-05
ENSMUSG00000022131	5.63578	-18.2107	4.05737	-4.4883	7.17945e-06	9.80099e-05
ENSMUSG00000040213	10.7786	-19.3713	4.31673	-4.48749	7.20672e-06	9.83189e-05
ENSMUSG00000040713	19.2433	-19.5237	4.35088	-4.4873	7.21318e-06	9.83438e-05
ENSMUSG00000037344	23.3308	-19.3176	4.30541	-4.48683	7.22917e-06	9.84986e-05
ENSMUSG00000082160	12.2862	-19.0619	4.25354	-4.48143	7.41448e-06	0.000100959
ENSMUSG00000020003	15.153	19.2059	4.28877	4.47819	7.52786e-06	0.000102437
ENSMUSG00000109449	44.2062	-19.2043	4.29163	-4.47482	7.64759e-06	0.000103999
ENSMUSG00000030870	28.3652	-19.2507	4.3034	-4.47337	7.69954e-06	0.000104639
ENSMUSG00000053469	61.2517	-19.0927	4.26836	-4.47307	7.71043e-06	0.00010472
ENSMUSG00000006800	4.06837	-19.0117	4.25416	-4.46896	7.86008e-06	0.000106684
ENSMUSG00000004270	8.56366	-19.0061	4.2532	-4.46867	7.87074e-06	0.000106692
ENSMUSG00000020214	2.28585	19.0421	4.2612	4.46872	7.86874e-06	0.000106692
ENSMUSG00000021823	35.3392	-19.0027	4.25308	-4.46799	7.89598e-06	0.000106966
ENSMUSG00000052419	261.478	-19.4384	4.35088	-4.4677	7.90662e-06	0.000107042
ENSMUSG00000033554	17.3732	-19.0011	4.2533	-4.46738	7.91825e-06	0.000107131
ENSMUSG00000021143	9.94089	-19.2312	4.30725	-4.46484	8.01285e-06	0.000108342
ENSMUSG00000034168	5.71922	-19.0008	4.25676	-4.46367	8.05686e-06	0.000108854
ENSMUSG00000036172	15.8194	16.2748	3.64616	4.46356	8.06096e-06	0.000108854
ENSMUSG00000051469	23.2208	-18.9968	4.25748	-4.46198	8.1204e-06	0.000109587
ENSMUSG00000112731	4.63198	19.088	4.28036	4.45943	8.21774e-06	0.00011083
ENSMUSG00000040188	178.374	19.399	4.3506	4.45894	8.23664e-06	0.000111014
ENSMUSG00000030711	3.16306	19.0039	4.26384	4.45699	8.31185e-06	0.000111957
ENSMUSG00000092208	18.6776	-19.1527	4.29745	-4.45676	8.32075e-06	0.000112006
ENSMUSG00000026180	12.38	-17.7636	3.98655	-4.45587	8.3552e-06	0.000112398
ENSMUSG00000058317	16.0029	19.0905	4.28508	4.45511	8.3849e-06	0.000112726
ENSMUSG00000109596	9.21362	19.2333	4.31786	4.45435	8.4147e-06	0.000113055
ENSMUSG00000091882	4.7799	-18.9631	4.25961	-4.45185	8.5135e-06	0.00011431
ENSMUSG00000029635	36.1083	-18.9319	4.2534	-4.45102	8.54649e-06	0.000114639
ENSMUSG00000105473	5.36255	-18.9553	4.25869	-4.45096	8.5488e-06	0.000114639
ENSMUSG00000113007	5.65116	-18.9313	4.25385	-4.45039	8.57137e-06	0.000114869
ENSMUSG00000024855	45.2372	19.1847	4.31101	4.45016	8.58066e-06	0.000114921
ENSMUSG00000045282	56.7218	19.3566	4.35046	4.44932	8.61425e-06	0.000115226
ENSMUSG00000045559	56.084	-18.0194	4.0499	-4.44934	8.6134e-06	0.000115226
ENSMUSG00000010461	27.8608	-19.118	4.2983	-4.44782	8.67478e-06	0.000115962
ENSMUSG00000067575	2.30142	-18.9273	4.25621	-4.44697	8.70882e-06	0.000116052
ENSMUSG00000081214	2.30142	-18.9273	4.25621	-4.44697	8.70882e-06	0.000116052
ENSMUSG00000083424	2.30142	-18.9273	4.25621	-4.44697	8.70882e-06	0.000116052
ENSMUSG00000094664	2.30142	-18.9273	4.25621	-4.44697	8.70882e-06	0.000116052
ENSMUSG00000108021	26.0586	-18.917	4.25353	-4.44735	8.69364e-06	0.000116052
ENSMUSG00000045404	2.42383	18.9501	4.26437	4.44383	8.83704e-06	0.000117687
ENSMUSG00000035095	14.0795	-19.0914	4.29761	-4.44234	8.89864e-06	0.000118433
ENSMUSG00000048429	12.7747	18.9337	4.26403	4.44033	8.98211e-06	0.000119469
ENSMUSG00000039810	29.6535	18.9419	4.26682	4.43935	9.0233e-06	0.000119941
ENSMUSG00000031066	5.7831	-18.8819	4.25384	-4.43879	9.04665e-06	0.000120177
ENSMUSG00000029038	17.2484	-19.0966	4.30394	-4.437	9.12209e-06	0.000120952
ENSMUSG00000036934	5.05556	19.1263	4.31058	4.43706	9.11952e-06	0.000120952
ENSMUSG00000106396	18.2044	-19.308	4.35138	-4.43721	9.11324e-06	0.000120952
ENSMUSG00000107359	5.24602	-18.8948	4.25886	-4.4366	9.13908e-06	0.000121101
ENSMUSG00000107122	31.0461	-19.1131	4.30844	-4.43619	9.1565e-06	0.000121257
ENSMUSG00000015023	17.9674	-19.2901	4.35112	-4.43336	9.2774e-06	0.000122781
ENSMUSG00000043629	5.68987	-18.9096	4.26599	-4.43263	9.30926e-06	0.000123126
ENSMUSG00000029478	92.7777	-17.3721	3.91955	-4.43216	9.32941e-06	0.000123267
ENSMUSG00000041355	12.6202	18.9385	4.27303	4.43211	9.33153e-06	0.000123267
ENSMUSG00000029863	24.8964	-19.0731	4.30431	-4.43116	9.37259e-06	0.000123732
ENSMUSG00000112907	1.15266	18.8928	4.26552	4.42919	9.45881e-06	0.000124793
ENSMUSG00000109245	11.482	-18.8241	4.25017	-4.42902	9.46632e-06	0.000124814
ENSMUSG00000040331	26.6282	-19.0566	4.30554	-4.42607	9.59667e-06	0.000126455
ENSMUSG00000026374	7.7942	-18.8173	4.25692	-4.42041	9.85138e-06	0.00012973
ENSMUSG00000030161	41.4669	18.8066	4.25667	4.41815	9.95505e-06	0.000131014
ENSMUSG00000031400	20.0346	-19.0871	4.32042	-4.41788	9.96759e-06	0.000131098
ENSMUSG00000032726	4.12131	18.8498	4.26788	4.41666	1.00236e-05	0.000131753
ENSMUSG00000102629	62.6707	-18.8446	4.26814	-4.41519	1.00922e-05	0.000132572
ENSMUSG00000092237	13.7731	18.9512	4.29604	4.41131	1.02745e-05	0.000134884
ENSMUSG00000106053	1.76287	17.4507	3.95705	4.41004	1.03352e-05	0.000135597
ENSMUSG00000066357	7.76828	-18.7674	4.25739	-4.40819	1.04238e-05	0.000136621
ENSMUSG00000111933	6.85744	18.8268	4.27091	4.40814	1.04262e-05	0.000136621
ENSMUSG00000045896	3.48581	18.8857	4.28608	4.40628	1.05161e-05	0.000137715
ENSMUSG00000043683	8.89872	-18.7447	4.25443	-4.40592	1.05335e-05	0.000137858
ENSMUSG00000112280	23.5495	-18.9429	4.3024	-4.40288	1.06825e-05	0.000139722
ENSMUSG00000027185	11.2119	18.9603	4.30751	4.40168	1.07417e-05	0.00014041
ENSMUSG00000083387	8.80672	18.7855	4.27071	4.39869	1.08908e-05	0.000142271
ENSMUSG00000058030	2.76416	18.7879	4.27218	4.39772	1.09392e-05	0.000142814
ENSMUSG00000009216	5.56542	-18.6976	4.25531	-4.39395	1.1131e-05	0.000145219
ENSMUSG00000042694	30.4954	-17.6409	4.01493	-4.39383	1.1137e-05	0.000145219
ENSMUSG00000113179	1.29055	-18.8583	4.29263	-4.39317	1.11711e-05	0.000145574
ENSMUSG00000050050	4.79516	-18.6903	4.25519	-4.39235	1.1213e-05	0.000146031
ENSMUSG00000008435	17.3862	-18.6933	4.25646	-4.39176	1.12437e-05	0.000146233
ENSMUSG00000101955	0.633692	18.8935	4.3021	4.39168	1.12479e-05	0.000146233
ENSMUSG00000105287	11.9623	-18.6773	4.2529	-4.39165	1.12492e-05	0.000146233
ENSMUSG00000060114	8.25522	-18.7093	4.26038	-4.39146	1.12594e-05	0.000146276
ENSMUSG00000036822	90.9492	18.9461	4.31452	4.39125	1.12702e-05	0.000146326
ENSMUSG00000105217	10.5886	-19.1036	4.35119	-4.39044	1.13123e-05	0.000146783
ENSMUSG00000111473	2.66469	-18.6888	4.25688	-4.39027	1.1321e-05	0.000146807
ENSMUSG00000090634	11.7623	-18.8978	4.30643	-4.38827	1.14254e-05	0.000148044
ENSMUSG00000091941	2.27823	-18.6787	4.25659	-4.38818	1.14304e-05	0.000148044
ENSMUSG00000107477	1.74761	18.7121	4.26536	4.38698	1.14933e-05	0.000148769
ENSMUSG00000074892	5.45404	-18.6431	4.25394	-4.38254	1.17304e-05	0.000151745
ENSMUSG00000104036	4.78055	-18.6457	4.25545	-4.38161	1.17805e-05	0.0001523
ENSMUSG00000001249	9.27292	18.7179	4.27433	4.37915	1.19143e-05	0.000153936
ENSMUSG00000035529	1.9824	18.7412	4.2805	4.37828	1.19619e-05	0.000154457
ENSMUSG00000005161	48.4367	-18.8531	4.30675	-4.37756	1.20013e-05	0.000154872
ENSMUSG00000004567	79.0364	-17.7304	4.05077	-4.37705	1.20297e-05	0.000155076
ENSMUSG00000035354	13.0743	18.8423	4.30482	4.37701	1.20317e-05	0.000155076
ENSMUSG00000100481	15.4105	18.836	4.30381	4.37659	1.20552e-05	0.000155284
ENSMUSG00000076535	9.42428	-18.6342	4.26013	-4.37408	1.21945e-05	0.000156983
ENSMUSG00000090487	3.61251	-18.6129	4.25613	-4.3732	1.22441e-05	0.000157526
ENSMUSG00000094898	1.96642	18.67	4.27086	4.37149	1.23403e-05	0.000158667
ENSMUSG00000084198	6.19224	-18.6015	4.25666	-4.36998	1.24259e-05	0.000159671
ENSMUSG00000023892	36.1707	18.8707	4.3194	4.36883	1.24912e-05	0.000160413
ENSMUSG00000072620	20.0818	-19.0036	4.35167	-4.36698	1.25976e-05	0.000161682
ENSMUSG00000032344	41.5609	18.8567	4.31904	4.36596	1.26568e-05	0.000162344
ENSMUSG00000027465	67.262	-15.7958	3.61877	-4.36496	1.27147e-05	0.000162988
ENSMUSG00000006728	73.3677	-18.5585	4.25505	-4.36153	1.29159e-05	0.000165467
ENSMUSG00000050587	7.10021	18.6861	4.28495	4.36087	1.29547e-05	0.000165864
ENSMUSG00000031568	12.885	-18.824	4.32013	-4.35726	1.31699e-05	0.000168518
ENSMUSG00000034098	9.57933	18.6384	4.28113	4.35361	1.33913e-05	0.000171247
ENSMUSG00000026495	6.16839	-17.5116	4.02305	-4.35283	1.34391e-05	0.000171756
ENSMUSG00000106995	8.94572	18.6576	4.28779	4.35134	1.35308e-05	0.000172822
ENSMUSG00000021804	4.08072	-18.5353	4.2608	-4.35018	1.36026e-05	0.000173636
ENSMUSG00000015839	25.513	18.5555	4.2671	4.34851	1.37065e-05	0.000174857
ENSMUSG00000106837	97.0274	-18.4617	4.25111	-4.3428	1.40677e-05	0.000179357
ENSMUSG00000015202	2.53358	-18.4833	4.25648	-4.34238	1.40946e-05	0.000179592
ENSMUSG00000022015	3.77524	18.4984	4.26719	4.33504	1.45733e-05	0.000185581
ENSMUSG00000097099	4.00634	18.4992	4.26957	4.33279	1.47231e-05	0.000187376
ENSMUSG00000098727	14.7464	18.5107	4.27257	4.33245	1.47462e-05	0.000187557
ENSMUSG00000017843	24.73	18.5617	4.28608	4.3307	1.48638e-05	0.00018894
ENSMUSG00000030222	3.34343	-18.4522	4.26124	-4.33025	1.48943e-05	0.000189101
ENSMUSG00000083392	4.03626	18.5216	4.27721	4.33029	1.4891e-05	0.000189101
ENSMUSG00000014633	1.65358	18.4915	4.2727	4.32782	1.50594e-05	0.000191083
ENSMUSG00000021496	75.2515	18.8281	4.35103	4.32727	1.50972e-05	0.000191448
ENSMUSG00000024413	167.251	18.397	4.25239	4.32627	1.51655e-05	0.000192199
ENSMUSG00000028431	2.11248	-18.4904	4.27528	-4.32495	1.52564e-05	0.000193235
ENSMUSG00000086684	0.771713	-18.4648	4.27189	-4.32239	1.5435e-05	0.000195381
ENSMUSG00000108038	14.142	-18.6583	4.31786	-4.3212	1.55186e-05	0.000196322
ENSMUSG00000036790	3.83188	-18.38	4.25754	-4.31706	1.58124e-05	0.00019992
ENSMUSG00000071350	27.1412	-18.4401	4.27164	-4.31688	1.58249e-05	0.000199946
ENSMUSG00000110190	28.0973	18.6385	4.31771	4.31676	1.58333e-05	0.000199946
ENSMUSG00000029461	116.181	18.7802	4.35129	4.316	1.58882e-05	0.000200416
ENSMUSG00000058351	31.6661	18.7957	4.3549	4.31598	1.58894e-05	0.000200416
ENSMUSG00000050079	300.874	-17.085	3.96105	-4.31326	1.60867e-05	0.000202784
ENSMUSG00000021090	14.9551	-18.5417	4.30523	-4.30679	1.65639e-05	0.000208675
ENSMUSG00000054423	1.56424	18.3811	4.27167	4.30302	1.68485e-05	0.000212135
ENSMUSG00000026275	27.0514	-18.4284	4.28281	-4.30287	1.68603e-05	0.000212157
ENSMUSG00000028069	6.69014	-18.3127	4.25798	-4.3008	1.70179e-05	0.000214014
ENSMUSG00000027452	157.641	17.6201	4.0972	4.30052	1.70394e-05	0.000214158
ENSMUSG00000037826	26.122	-18.5883	4.32465	-4.29822	1.72175e-05	0.000216268
ENSMUSG00000026788	41.1694	18.3506	4.27101	4.29656	1.73471e-05	0.00021776
ENSMUSG00000028369	11.6748	-18.3266	4.26555	-4.29643	1.73568e-05	0.00021776
ENSMUSG00000042282	29.8796	-18.6806	4.35075	-4.29365	1.75763e-05	0.000220383
ENSMUSG00000053101	13.6185	-18.346	4.27331	-4.29315	1.76155e-05	0.000220745
ENSMUSG00000082686	17.0575	-18.4754	4.30408	-4.29254	1.76642e-05	0.000221225
ENSMUSG00000042104	13.4417	-18.2743	4.25795	-4.2918	1.77227e-05	0.000221826
ENSMUSG00000095649	5.33857	18.4785	4.30594	4.2914	1.77551e-05	0.000222101
ENSMUSG00000034255	6.06064	18.3469	4.27606	4.29061	1.78183e-05	0.00022276
ENSMUSG00000044811	6.97734	-18.2979	4.26527	-4.28999	1.78685e-05	0.000223256
ENSMUSG00000094421	3.69292	18.5178	4.31746	4.28905	1.79437e-05	0.000224064
ENSMUSG00000108217	34.7226	-18.3077	4.27179	-4.28571	1.82153e-05	0.000227322
ENSMUSG00000108933	1.77555	18.284	4.26919	4.28278	1.84569e-05	0.000230202
ENSMUSG00000102450	5.54016	-18.2466	4.261	-4.28224	1.85019e-05	0.000230628
ENSMUSG00000063895	2.82748	-18.3231	4.27913	-4.28196	1.85251e-05	0.000230781
ENSMUSG00000020023	9.58309	18.5031	4.32216	4.28099	1.86064e-05	0.000231633
ENSMUSG00000091771	1.63553	18.2773	4.26952	4.28088	1.86153e-05	0.000231633
ENSMUSG00000040396	9.19701	18.4883	4.31973	4.27996	1.86929e-05	0.000232463
ENSMUSG00000084262	8.26214	-18.4696	4.31747	-4.27788	1.88684e-05	0.000234508
ENSMUSG00000029442	17.4045	-18.2024	4.25714	-4.27573	1.90514e-05	0.000236643
ENSMUSG00000003762	16.1455	-18.2035	4.2582	-4.27493	1.91199e-05	0.000237355
ENSMUSG00000070808	48.3678	-18.1928	4.25704	-4.27357	1.92366e-05	0.000238664
ENSMUSG00000040345	104.217	-18.3975	4.30886	-4.26968	1.95753e-05	0.000242725
ENSMUSG00000108681	2.76078	-18.2008	4.26317	-4.26931	1.96079e-05	0.000242987
ENSMUSG00000060935	179.959	18.3439	4.29766	4.26835	1.96926e-05	0.000243894
ENSMUSG00000052373	19.0335	-18.3945	4.31303	-4.26487	2.00015e-05	0.000247576
ENSMUSG00000071662	5.24328	18.3733	4.30902	4.26391	2.00881e-05	0.000248502
ENSMUSG00000001983	1.22666	18.22	4.27403	4.26295	2.01744e-05	0.000249424
ENSMUSG00000019429	16.6914	18.363	4.30884	4.26169	2.02884e-05	0.000250688
ENSMUSG00000045708	18.4653	-17.2386	4.04578	-4.26088	2.03626e-05	0.000251458
ENSMUSG00000021486	19.9248	18.3464	4.30741	4.25927	2.05093e-05	0.000253123
ENSMUSG00000025184	4.36243	18.3805	4.3161	4.25859	2.05716e-05	0.000253744
ENSMUSG00000103161	1.17881	18.1979	4.27384	4.25798	2.06287e-05	0.000254301
ENSMUSG00000031666	2.57018	-18.1353	4.26	-4.25712	2.07073e-05	0.000255122
ENSMUSG00000050107	8.30191	-18.3023	4.29975	-4.2566	2.07559e-05	0.000255572
ENSMUSG00000036402	5.49555	18.2606	4.29068	4.25589	2.08221e-05	0.000256239
ENSMUSG00000100813	57.0017	-18.3534	4.31331	-4.25506	2.08996e-05	0.000257043
ENSMUSG00000103804	3.2766	-18.1198	4.25971	-4.25377	2.10203e-05	0.000258378
ENSMUSG00000104708	4.10561	-18.1177	4.26118	-4.2518	2.12062e-05	0.000260512
ENSMUSG00000003200	22.7212	-18.311	4.31146	-4.24706	2.16598e-05	0.000265931
ENSMUSG00000020538	4.32904	-18.0701	4.25623	-4.24555	2.18055e-05	0.000267565
ENSMUSG00000097135	39.1496	-18.3099	4.3137	-4.24459	2.18995e-05	0.000268563
ENSMUSG00000029165	1.17218	18.1431	4.27575	4.24325	2.20308e-05	0.000270018
ENSMUSG00000060254	4.78964	18.319	4.31981	4.24068	2.2284e-05	0.000272963
ENSMUSG00000004843	36.4088	-18.4488	4.35105	-4.24008	2.2344e-05	0.00027354
ENSMUSG00000106940	1.25436	18.1432	4.27991	4.23915	2.24365e-05	0.000274515
ENSMUSG00000099812	3.49426	-18.0622	4.2612	-4.23876	2.24756e-05	0.000274834
ENSMUSG00000057421	64.8071	17.1503	4.04776	4.237	2.26529e-05	0.000276843
ENSMUSG00000076437	14.5707	18.1537	4.28541	4.23616	2.2737e-05	0.000277711
ENSMUSG00000018474	72.6354	-18.0349	4.25946	-4.23409	2.29479e-05	0.000280125
ENSMUSG00000029627	3.15796	18.2539	4.31135	4.23391	2.2966e-05	0.000280185
ENSMUSG00000109507	2.68236	-18.0489	4.26513	-4.23175	2.31883e-05	0.000282734
ENSMUSG00000112147	1.10703	18.092	4.27805	4.22904	2.3469e-05	0.000285993
ENSMUSG00000020000	5.12615	-18.024	4.26473	-4.22629	2.3758e-05	0.000289349
ENSMUSG00000103100	1.06984	18.067	4.27682	4.22441	2.39567e-05	0.000291602
ENSMUSG00000111233	2.64861	-17.9967	4.26135	-4.22324	2.40813e-05	0.00029295
ENSMUSG00000026848	27.8781	18.2728	4.32821	4.2218	2.42364e-05	0.000294668
ENSMUSG00000020755	17.5316	18.0298	4.27746	4.21508	2.49691e-05	0.000303322
ENSMUSG00000060566	1.17746	18.0523	4.28286	4.21501	2.49768e-05	0.000303322
ENSMUSG00000108485	11.5686	-17.9951	4.2721	-4.21223	2.52862e-05	0.000306905
ENSMUSG00000021973	45.6053	18.3058	4.3516	4.20669	2.59137e-05	0.000314341
ENSMUSG00000028911	3.52064	-17.9085	4.25842	-4.20543	2.60585e-05	0.000315916
ENSMUSG00000037593	1.31422	17.994	4.27917	4.20502	2.61055e-05	0.000316213
ENSMUSG00000111281	2.33495	-17.9292	4.26383	-4.20496	2.61127e-05	0.000316213
ENSMUSG00000106841	3.63547	18.1792	4.32408	4.20419	2.62023e-05	0.000317116
ENSMUSG00000092271	1.01535	17.9744	4.2787	4.2009	2.65851e-05	0.000321566
ENSMUSG00000022033	81.6751	16.638	3.96236	4.19901	2.68087e-05	0.000324085
ENSMUSG00000099178	1.05255	17.9666	4.27921	4.19857	2.68611e-05	0.000324535
ENSMUSG00000029780	21.9204	17.9528	4.27652	4.198	2.69288e-05	0.000325168
ENSMUSG00000102698	1.15464	17.9542	4.27781	4.19705	2.70412e-05	0.000326339
ENSMUSG00000089871	9.73343	-17.9531	4.27812	-4.1965	2.7107e-05	0.000326947
ENSMUSG00000106902	0.967499	17.9484	4.27976	4.19379	2.7433e-05	0.000330504
ENSMUSG00000111429	0.967499	17.9484	4.27976	4.19379	2.7433e-05	0.000330504
ENSMUSG00000058301	56.582	-18.0573	4.30758	-4.19198	2.76531e-05	0.000332966
ENSMUSG00000103824	3.32258	-17.8476	4.25923	-4.19035	2.78526e-05	0.000335178
ENSMUSG00000097372	31.8917	-18.0733	4.31508	-4.18839	2.80937e-05	0.000337888
ENSMUSG00000089849	5.36148	-17.849	4.26237	-4.18759	2.81938e-05	0.0003389
ENSMUSG00000094878	8.02714	-17.9101	4.27898	-4.1856	2.84418e-05	0.000341688
ENSMUSG00000017778	10.5718	-16.5735	3.96011	-4.18512	2.8501e-05	0.000342206
ENSMUSG00000006281	276.695	12.0196	2.87389	4.18235	2.88515e-05	0.000346218
ENSMUSG00000043909	67.9641	16.4097	3.92607	4.17968	2.91924e-05	0.000350111
ENSMUSG00000027579	0.889086	17.9016	4.28378	4.17894	2.92875e-05	0.000351054
ENSMUSG00000001767	14.0147	-17.7972	4.26169	-4.17609	2.9656e-05	0.00035507
ENSMUSG00000051811	23.5388	-18.1787	4.35293	-4.1762	2.96416e-05	0.00035507
ENSMUSG00000106870	4.00675	-17.769	4.25677	-4.17429	2.98915e-05	0.000357687
ENSMUSG00000102651	1.41171	-17.7997	4.26447	-4.17396	2.99353e-05	0.00035801
ENSMUSG00000082952	3.83	-17.7872	4.26179	-4.17363	2.99779e-05	0.000358316
ENSMUSG00000015942	94.3386	17.6264	4.22584	4.17109	3.03147e-05	0.000362139
ENSMUSG00000002227	8.94493	18.0748	4.33439	4.17008	3.04489e-05	0.000363529
ENSMUSG00000034300	134.856	18.1468	4.3518	4.16996	3.04654e-05	0.000363529
ENSMUSG00000024593	5.79384	-17.7725	4.26366	-4.16837	3.06792e-05	0.000365875
ENSMUSG00000040820	30.4759	-17.7749	4.26467	-4.16796	3.07341e-05	0.000366324
ENSMUSG00000074052	29.032	-17.9845	4.31568	-4.16724	3.08309e-05	0.000367272
ENSMUSG00000022885	29.861	-17.8708	4.28932	-4.16634	3.09527e-05	0.000368515
ENSMUSG00000099706	11.3197	18.006	4.32215	4.16598	3.10013e-05	0.000368887
ENSMUSG00000044734	237.05	-17.9679	4.3185	-4.16067	3.17309e-05	0.000377358
ENSMUSG00000021669	94.0522	-17.878	4.29776	-4.15983	3.18488e-05	0.000378548
ENSMUSG00000031294	0.665759	17.9683	4.32034	4.15901	3.1963e-05	0.00037948
ENSMUSG00000111421	35.008	-17.7033	4.25655	-4.15908	3.19537e-05	0.00037948
ENSMUSG00000000440	3.67333	-17.7446	4.26822	-4.15737	3.21936e-05	0.000382004
ENSMUSG00000095577	2.43979	-17.723	4.26333	-4.15708	3.2234e-05	0.00038227
ENSMUSG00000015092	3.24992	-17.7193	4.26268	-4.15684	3.22678e-05	0.000382457
ENSMUSG00000038902	80.2454	18.0726	4.35177	4.15293	3.28241e-05	0.000388617
ENSMUSG00000102892	25.6425	17.9122	4.31313	4.15294	3.28236e-05	0.000388617
ENSMUSG00000106715	32.0594	-17.6843	4.25843	-4.15278	3.28465e-05	0.000388666
ENSMUSG00000051678	29.2292	17.7674	4.28046	4.15082	3.31279e-05	0.000391777
ENSMUSG00000028990	2.09972	-17.7135	4.26842	-4.14988	3.32644e-05	0.000393172
ENSMUSG00000034707	29.2434	17.8801	4.31009	4.14842	3.34773e-05	0.000395468
ENSMUSG00000027134	8.62455	-17.747	4.27866	-4.14778	3.35714e-05	0.000396209
ENSMUSG00000037016	3.95942	-17.7421	4.27754	-4.14774	3.35774e-05	0.000396209
ENSMUSG00000102856	9.36628	17.9082	4.32039	4.14504	3.39755e-05	0.000400684
ENSMUSG00000032473	2.56591	17.8854	4.3187	4.14138	3.45222e-05	0.000406906
ENSMUSG00000047604	3.1804	-17.6656	4.26604	-4.14098	3.45825e-05	0.00040739
ENSMUSG00000108912	82.0902	17.7118	4.2823	4.13606	3.5332e-05	0.000415988
ENSMUSG00000113073	2.67355	-17.73	4.28749	-4.13528	3.54525e-05	0.000417176
ENSMUSG00000004633	0.851889	17.7265	4.28698	4.13497	3.55005e-05	0.00041751
ENSMUSG00000079737	3.36198	17.7677	4.29711	4.13481	3.55255e-05	0.000417572
ENSMUSG00000079283	14.0588	-17.7894	4.30277	-4.1344	3.55891e-05	0.000418088
ENSMUSG00000022272	1.13498	17.7182	4.28921	4.13088	3.61383e-05	0.000424305
ENSMUSG00000020642	12.4123	-17.7218	4.29198	-4.12904	3.64278e-05	0.000427467
ENSMUSG00000063605	10.6245	-17.6281	4.27067	-4.12771	3.66397e-05	0.000429716
ENSMUSG00000030093	2.49832	-17.5983	4.26475	-4.12645	3.68413e-05	0.000431843
ENSMUSG00000110448	0.827963	17.6821	4.28596	4.12558	3.69802e-05	0.000433231
ENSMUSG00000079177	12.9844	-17.9532	4.35281	-4.12451	3.71521e-05	0.000435005
ENSMUSG00000085558	10.8754	-17.568	4.25976	-4.12418	3.72063e-05	0.000435399
ENSMUSG00000112561	2.72048	-17.5924	4.26766	-4.12226	3.75178e-05	0.000438803
ENSMUSG00000040712	6.85203	-17.8406	4.32823	-4.12191	3.7574e-05	0.000439218
ENSMUSG00000047026	1.97101	-17.5835	4.26755	-4.12028	3.78419e-05	0.000441864
ENSMUSG00000050967	3.22378	16.2934	3.9544	4.12032	3.7834e-05	0.000441864
ENSMUSG00000024191	117.094	-17.4351	4.23309	-4.11878	3.80889e-05	0.000444503
ENSMUSG00000020605	1.82854	-17.5757	4.26911	-4.11696	3.83904e-05	0.000447775
ENSMUSG00000027860	6.56824	-17.6865	4.29976	-4.11336	3.89943e-05	0.000454375
ENSMUSG00000086350	1.92895	-17.5689	4.2712	-4.11333	3.8999e-05	0.000454375
ENSMUSG00000028194	13.038	-17.7604	4.31978	-4.1114	3.93261e-05	0.000457935
ENSMUSG00000042579	28.4269	-17.6889	4.30289	-4.11093	3.9406e-05	0.000458614
ENSMUSG00000066798	0.978153	17.6363	4.29155	4.10954	3.96446e-05	0.000461137
ENSMUSG00000100948	1.99343	-17.5384	4.26808	-4.10921	3.97021e-05	0.000461301
ENSMUSG00000102026	1.99343	-17.5384	4.26808	-4.10921	3.97021e-05	0.000461301
ENSMUSG00000044676	4.08234	-17.5946	4.28212	-4.10886	3.9762e-05	0.000461673
ENSMUSG00000087528	13.0515	-17.8393	4.34177	-4.10877	3.97777e-05	0.000461673
ENSMUSG00000021337	0.773476	17.6065	4.28943	4.10461	4.04998e-05	0.000469797
ENSMUSG00000064165	2.06645	17.6613	4.30489	4.10261	4.08511e-05	0.000473614
ENSMUSG00000052031	47.8412	-17.558	4.28135	-4.10104	4.1129e-05	0.000476517
ENSMUSG00000100483	3.65992	-17.719	4.32071	-4.10095	4.11464e-05	0.000476517
ENSMUSG00000100807	4.14948	-17.4698	4.26469	-4.09638	4.1966e-05	0.000485744
ENSMUSG00000087575	0.756186	17.5824	4.29251	4.09606	4.20246e-05	0.000485892
ENSMUSG00000102575	0.756186	17.5824	4.29251	4.09606	4.20246e-05	0.000485892
ENSMUSG00000091010	1.14515	17.559	4.28843	4.0945	4.23076e-05	0.000488898
ENSMUSG00000073821	14.8472	17.6264	4.30653	4.09294	4.25933e-05	0.000491932
ENSMUSG00000086171	4.00856	17.7	4.32987	4.08789	4.35311e-05	0.000502489
ENSMUSG00000033106	86.0525	-17.4557	4.27139	-4.08666	4.37622e-05	0.000504883
ENSMUSG00000100966	0.695063	17.5366	4.29275	4.08517	4.4045e-05	0.00050787
ENSMUSG00000079359	5.25686	17.4194	4.26521	4.08406	4.42548e-05	0.000510011
ENSMUSG00000034310	33.9193	-17.6706	4.32744	-4.08338	4.43846e-05	0.00051123
ENSMUSG00000020702	2.03656	-17.6026	4.31096	-4.08321	4.44174e-05	0.000511331
ENSMUSG00000037353	10.557	-17.5705	4.30432	-4.08207	4.46361e-05	0.000513569
ENSMUSG00000058900	24.7547	17.4805	4.28506	4.07941	4.51494e-05	0.000519194
ENSMUSG00000034855	44.532	17.6617	4.33193	4.07709	4.56025e-05	0.000524121
ENSMUSG00000033386	5.80832	-17.686	4.34048	-4.07467	4.60804e-05	0.000529326
ENSMUSG00000068267	92.2656	-17.6489	4.33694	-4.06943	4.71282e-05	0.000540777
ENSMUSG00000113911	1.7926	-17.3707	4.26847	-4.06955	4.71034e-05	0.000540777
ENSMUSG00000060149	18.6834	-17.437	4.28525	-4.06907	4.72003e-05	0.000541312
ENSMUSG00000039342	2.81359	-17.3744	4.27227	-4.06679	4.76646e-05	0.000546341
ENSMUSG00000027198	39.0608	17.4666	4.29591	4.06587	4.78531e-05	0.000547911
ENSMUSG00000031949	1.56946	-17.3772	4.27382	-4.06597	4.78327e-05	0.000547911
ENSMUSG00000024515	11.9997	-16.2748	4.00342	-4.06523	4.79845e-05	0.000549119
ENSMUSG00000102859	17.0109	-17.5232	4.31064	-4.06509	4.80141e-05	0.000549161
ENSMUSG00000086006	31.1075	-17.3465	4.26828	-4.06404	4.82306e-05	0.00055134
ENSMUSG00000104052	1.45417	-17.3397	4.2679	-4.06281	4.84854e-05	0.000553955
ENSMUSG00000024575	1.37623	17.5347	4.3175	4.0613	4.88001e-05	0.000556651
ENSMUSG00000025816	21.4046	-17.4531	4.29732	-4.06139	4.87819e-05	0.000556651
ENSMUSG00000111114	1.6336	-17.3529	4.27274	-4.06132	4.87969e-05	0.000556651
ENSMUSG00000026442	14.3137	-17.553	4.32259	-4.06076	4.89127e-05	0.000557637
ENSMUSG00000041202	25.0605	17.6734	4.35268	4.06036	4.89968e-05	0.000558295
ENSMUSG00000033788	1.64678	-17.3292	4.27045	-4.05794	4.9507e-05	0.000563806
ENSMUSG00000031337	23.8227	-17.6561	4.35321	-4.05587	4.99474e-05	0.000568516
ENSMUSG00000037275	0.61665	17.4282	4.29768	4.05526	5.00787e-05	0.000569706
ENSMUSG00000059981	28.6828	-17.4072	4.29426	-4.05359	5.04368e-05	0.000573472
ENSMUSG00000059179	24.9943	17.426	4.30079	4.05181	5.08222e-05	0.000577544
ENSMUSG00000000916	3.3325	-17.2861	4.26812	-4.05006	5.12045e-05	0.000581578
ENSMUSG00000032849	1.80984	-17.2641	4.26942	-4.04366	5.26234e-05	0.000597309
ENSMUSG00000084045	5.67186	-17.5148	4.33153	-4.04356	5.26458e-05	0.000597309
ENSMUSG00000053110	7.45001	-17.5502	4.34314	-4.04089	5.32478e-05	0.000603816
ENSMUSG00000055069	109.362	-17.1111	4.2358	-4.03964	5.35339e-05	0.000606737
ENSMUSG00000063049	11.6418	17.3828	4.30476	4.03805	5.38976e-05	0.000610533
ENSMUSG00000068117	1.16149	17.3889	4.31107	4.03355	5.49409e-05	0.000622019
ENSMUSG00000070730	0.664501	17.3358	4.30001	4.03156	5.54082e-05	0.000626975
ENSMUSG00000087026	4.78995	-17.2906	4.29122	-4.0293	5.59443e-05	0.000632705
ENSMUSG00000030471	12.5966	-17.2976	4.29346	-4.02884	5.60531e-05	0.000633597
ENSMUSG00000022367	3.60916	-17.1957	4.26838	-4.02863	5.61031e-05	0.000633825
ENSMUSG00000032396	21.5319	17.3987	4.32187	4.02574	5.67961e-05	0.000641313
ENSMUSG00000105003	4.3524	-17.1894	4.27083	-4.02485	5.70126e-05	0.000643415
ENSMUSG00000050856	32.0959	-17.3441	4.31025	-4.02392	5.72384e-05	0.00064562
ENSMUSG00000054087	3.52578	-17.1725	4.27139	-4.02035	5.81116e-05	0.000655121
ENSMUSG00000088572	0.693641	17.294	4.30281	4.01924	5.83872e-05	0.000657878
ENSMUSG00000029249	266.437	17.4887	4.35339	4.01725	5.88816e-05	0.000663097
ENSMUSG00000042628	22.4181	-17.2131	4.28878	-4.01352	5.98195e-05	0.000673302
ENSMUSG00000027030	1.40054	-17.1295	4.27597	-4.00598	6.17602e-05	0.000694777
ENSMUSG00000030417	32.6352	-17.147	4.28326	-4.00327	6.24733e-05	0.000702427
ENSMUSG00000017132	98.9792	-17.2409	4.30922	-4.00094	6.30908e-05	0.000708994
ENSMUSG00000099626	0.853887	17.254	4.31567	3.99799	6.38816e-05	0.000717502
ENSMUSG00000050821	9.56452	17.3805	4.35326	3.99252	6.53756e-05	0.000733894
ENSMUSG00000074476	3.33363	-17.0604	4.27373	-3.99191	6.55435e-05	0.000735389
ENSMUSG00000022901	61.3871	17.3737	4.35312	3.99109	6.57707e-05	0.000737549
ENSMUSG00000026189	1.44083	-17.047	4.27377	-3.98875	6.64213e-05	0.000744451
ENSMUSG00000037656	1.72382	17.171	4.30512	3.9885	6.64913e-05	0.000744843
ENSMUSG00000027384	0.869179	17.1924	4.31178	3.98731	6.68276e-05	0.000748215
ENSMUSG00000097350	1.58964	-17.0557	4.27769	-3.98713	6.68768e-05	0.000748371
ENSMUSG00000039239	1.3646	-17.0414	4.27578	-3.98557	6.7317e-05	0.0007529
ENSMUSG00000025608	0.627178	17.1874	4.3132	3.98484	6.75244e-05	0.000754823
ENSMUSG00000038141	17.8008	-17.2275	4.32421	-3.98395	6.77788e-05	0.000757268
ENSMUSG00000064061	3.91773	16.4021	4.11726	3.98375	6.78366e-05	0.000757515
ENSMUSG00000059821	8.01898	-17.0171	4.2723	-3.98311	6.80185e-05	0.000759146
ENSMUSG00000047554	0.644357	17.1318	4.30674	3.9779	6.95257e-05	0.000775561
ENSMUSG00000022466	0.704078	17.1239	4.30633	3.97646	6.995e-05	0.000779518
ENSMUSG00000030562	13.9814	-17.1629	4.31614	-3.97644	6.99539e-05	0.000779518
ENSMUSG00000035125	4.23926	-16.9819	4.27353	-3.97373	7.07569e-05	0.000788052
ENSMUSG00000047539	55.4193	-16.9745	4.2719	-3.97353	7.08156e-05	0.000788292
ENSMUSG00000062585	1.47169	-16.9798	4.27463	-3.97222	7.12056e-05	0.000792066
ENSMUSG00000110814	3.11171	-16.9846	4.27592	-3.97214	7.12292e-05	0.000792066
ENSMUSG00000031753	56.6898	-17.1478	4.31921	-3.97014	7.18317e-05	0.000798158
ENSMUSG00000091027	0.776987	17.1418	4.31775	3.97007	7.18522e-05	0.000798158
ENSMUSG00000026623	16.5809	-17.0973	4.30735	-3.96933	7.20736e-05	0.000800197
ENSMUSG00000030144	0.483749	17.0899	4.31176	3.96355	7.38436e-05	0.000819421
ENSMUSG00000026620	12.456	-16.9565	4.27893	-3.9628	7.40765e-05	0.000821576
ENSMUSG00000039313	6.73979	17.0836	4.31265	3.96128	7.45476e-05	0.000826369
ENSMUSG00000069083	14.1685	17.2392	4.35368	3.95969	7.50477e-05	0.000831479
ENSMUSG00000058145	1.48331	-16.926	4.2767	-3.95774	7.56638e-05	0.000837867
ENSMUSG00000037395	3.25398	-16.9205	4.27573	-3.95734	7.57901e-05	0.000838828
ENSMUSG00000083773	0.673554	17.0601	4.31141	3.95698	7.59041e-05	0.000839652
ENSMUSG00000026568	55.9378	-16.9975	4.29651	-3.95612	7.61766e-05	0.000842228
ENSMUSG00000113504	2.18272	-16.9569	4.2877	-3.95476	7.66101e-05	0.00084658
ENSMUSG00000055827	2.09266	-17.0578	4.31338	-3.95463	7.66531e-05	0.000846614
ENSMUSG00000036036	2.9375	-16.9779	4.29486	-3.95307	7.71547e-05	0.000851461
ENSMUSG00000105033	28.6709	17.167	4.34276	3.95302	7.71722e-05	0.000851461
ENSMUSG00000039037	31.1009	-16.9934	4.30041	-3.95157	7.76397e-05	0.000856174
ENSMUSG00000029234	95.7358	16.7056	4.23185	3.9476	7.89387e-05	0.000870047
ENSMUSG00000044921	2.62289	17.0121	4.31257	3.94477	7.9876e-05	0.000879921
ENSMUSG00000026463	328.93	11.6549	2.9574	3.94094	8.11644e-05	0.00089365
ENSMUSG00000096986	9.83629	-16.9945	4.31251	-3.94074	8.12306e-05	0.000893915
ENSMUSG00000093629	1.23192	-16.8675	4.28094	-3.94013	8.14366e-05	0.000895719
ENSMUSG00000029504	13.3045	17.1423	4.35341	3.93768	8.22741e-05	0.000904461
ENSMUSG00000031991	1.7988	-16.9138	4.29584	-3.93726	8.24185e-05	0.00090558
ENSMUSG00000005649	1.99408	-16.8395	4.27734	-3.93691	8.25362e-05	0.000906404
ENSMUSG00000101966	4.29519	-17.0937	4.34253	-3.93634	8.27332e-05	0.000908097
ENSMUSG00000109753	2.74357	-16.8794	4.28981	-3.93477	8.32758e-05	0.00091358
ENSMUSG00000100594	34.5564	-16.9631	4.31127	-3.93459	8.33394e-05	0.000913806
ENSMUSG00000039414	34.2195	17.1516	4.36308	3.93108	8.45641e-05	0.000926756
ENSMUSG00000000028	1.09124	-16.8172	4.28233	-3.92711	8.59737e-05	0.000941232
ENSMUSG00000029454	141.716	-16.9552	4.31736	-3.92721	8.59377e-05	0.000941232
ENSMUSG00000039057	3.54785	16.915	4.30912	3.92539	8.65895e-05	0.000947485
ENSMUSG00000046404	29.936	16.7533	4.26824	3.92511	8.66911e-05	0.000948109
ENSMUSG00000038644	14.6498	-16.8106	4.28702	-3.92127	8.8083e-05	0.000962835
ENSMUSG00000104093	82.8018	17.1175	4.36648	3.92021	8.84718e-05	0.000966587
ENSMUSG00000025519	5.71676	-16.938	4.32159	-3.9194	8.8769e-05	0.000969336
ENSMUSG00000016503	7.20859	-16.8184	4.29347	-3.9172	8.95826e-05	0.000977717
ENSMUSG00000031971	0.555527	16.9139	4.32247	3.91302	9.11507e-05	0.00099367
ENSMUSG00000099622	0.555527	16.9139	4.32247	3.91302	9.11507e-05	0.00099367
ENSMUSG00000105440	6.77945	-16.7673	4.28511	-3.91293	9.11847e-05	0.00099367
ENSMUSG00000022139	119.041	-17.0301	4.35355	-3.91177	9.1621e-05	0.000997912
ENSMUSG00000031226	20.2733	16.9378	4.33189	3.91002	9.22896e-05	0.00100468
ENSMUSG00000038968	1.92156	-16.7147	4.27963	-3.90564	9.3977e-05	0.00102252
ENSMUSG00000092401	1.17098	17.0059	4.35688	3.90322	9.49213e-05	0.00103227
ENSMUSG00000087594	2.11497	-16.8221	4.31044	-3.90263	9.51512e-05	0.00103424
ENSMUSG00000031362	5.36603	-16.846	4.31786	-3.90147	9.56087e-05	0.00103868
ENSMUSG00000027487	0.861871	16.7444	4.29462	3.89893	9.66199e-05	0.00104913
ENSMUSG00000054892	39.2716	-16.804	4.31041	-3.89847	9.68032e-05	0.00105058
ENSMUSG00000103618	2.29253	-15.3228	3.93124	-3.8977	9.71088e-05	0.00105336
ENSMUSG00000055884	126.851	16.3249	4.18906	3.89703	9.7381e-05	0.00105577
ENSMUSG00000025420	1.5639	-16.6912	4.28521	-3.89508	9.81654e-05	0.00106373
ENSMUSG00000020577	1.05031	-16.6827	4.28366	-3.89449	9.84066e-05	0.0010658
ENSMUSG00000099039	1.34227	16.6306	4.27067	3.89414	9.85459e-05	0.00106677
ENSMUSG00000097336	4.10592	-16.9588	4.35566	-3.8935	9.8809e-05	0.00106907
ENSMUSG00000039703	18.5548	-16.7864	4.31214	-3.89282	9.90873e-05	0.00107154
ENSMUSG00000097330	12.6552	-16.7383	4.30052	-3.89215	9.93597e-05	0.00107394
ENSMUSG00000042292	21.5559	-16.7773	4.31108	-3.89168	9.9553e-05	0.00107548
ENSMUSG00000066072	7.13381	-16.9493	4.35568	-3.89132	9.97014e-05	0.00107653
ENSMUSG00000026497	17.6026	-16.7704	4.31334	-3.88803	0.000101062	0.00109067
ENSMUSG00000100249	38.5255	-16.7259	4.30264	-3.88735	0.000101343	0.00109315
ENSMUSG00000041592	11.0628	-16.7433	4.30953	-3.88519	0.000102249	0.00110236
ENSMUSG00000092272	19.4281	16.8543	4.33914	3.88425	0.000102645	0.00110607
ENSMUSG00000030629	55.1421	16.8387	4.33726	3.88234	0.000103455	0.00111423
ENSMUSG00000028546	1.87797	-16.8599	4.34335	-3.88178	0.000103693	0.00111623
ENSMUSG00000102266	1.08906	-16.6275	4.28556	-3.87988	0.000104507	0.00112385
ENSMUSG00000108831	1.08906	-16.6275	4.28556	-3.87988	0.000104507	0.00112385
ENSMUSG00000021606	21.8436	-16.6095	4.28238	-3.87857	0.000105071	0.00112934
ENSMUSG00000071937	2.09844	-16.6658	4.29843	-3.87718	0.000105676	0.00113527
ENSMUSG00000036023	32.3655	16.8505	4.35496	3.86927	0.000109162	0.00117213
ENSMUSG00000030101	20.4148	-16.7008	4.31794	-3.86776	0.000109839	0.0011788
ENSMUSG00000097532	25.082	16.8367	4.35608	3.86511	0.00011104	0.00119109
ENSMUSG00000032815	4.04581	16.71	4.32398	3.86449	0.000111321	0.0011935
ENSMUSG00000102543	35.6108	-16.5744	4.29058	-3.86298	0.000112013	0.0012003
ENSMUSG00000030336	110.692	-16.3491	4.23419	-3.86121	0.000112828	0.00120841
ENSMUSG00000030727	25.281	-16.8175	4.35564	-3.86109	0.000112883	0.00120841
ENSMUSG00000056257	10.8043	16.7894	4.35448	3.85566	0.000115416	0.00123491
ENSMUSG00000053684	12.5081	-16.7875	4.35775	-3.85234	0.000116994	0.00125116
ENSMUSG00000031511	11.2749	-15.0721	3.91376	-3.85105	0.000117611	0.00125712
ENSMUSG00000104777	8.936	-16.5424	4.30218	-3.84513	0.00012049	0.00128725
ENSMUSG00000049539	27.465	-16.6408	4.32918	-3.84387	0.000121111	0.00129323
ENSMUSG00000027427	24.1996	-16.4567	4.2817	-3.84351	0.000121289	0.00129448
ENSMUSG00000105711	0.374775	16.6148	4.32992	3.83721	0.000124441	0.00132746
ENSMUSG00000105331	0.896301	-16.4522	4.2899	-3.83511	0.000125507	0.00133816
ENSMUSG00000044177	8.04339	-16.4921	4.30278	-3.83289	0.000126648	0.00134964
ENSMUSG00000048173	7.61563	16.8089	4.38564	3.83273	0.00012673	0.00134984
ENSMUSG00000027770	0.791811	16.4698	4.29875	3.83131	0.000127465	0.00135631
ENSMUSG00000060002	31.3231	16.6621	4.34893	3.83132	0.000127458	0.00135631
ENSMUSG00000021703	82.5374	16.1969	4.22938	3.82961	0.000128345	0.0013641
ENSMUSG00000068587	44.9001	16.6825	4.35628	3.82953	0.00012839	0.0013641
ENSMUSG00000081522	1.15492	-16.4224	4.28824	-3.82964	0.000128329	0.0013641
ENSMUSG00000023991	21.9788	16.5945	4.33349	3.82936	0.000128477	0.00136433
[truncated: 21,485 more rows]

## Sheet: filt.KO_vs_WT.cDC2A
ID	baseMean	log2FoldChange	lfcSE	stat	pvalue	padj		ID	Description	GeneRatio	BgRatio	pvalue	p.adjust	qvalue	geneID	Count
ENSMUSG00000029521	50.0003	24.0399	4.24738	5.65993	1.51431e-08	5.73009e-07		WP317	Glycogen metabolism	5/181	34/4560	0.0101727	0.412284	0.394201	Ppp2r3a/Phka2/Ptpa/Ppp2r5c/Ugp2	5
ENSMUSG00000020936	50.0518	-13.8634	4.36131	-3.17873	0.00147921	0.0132213		WP519	Proteasome degradation	6/181	51/4560	0.0146905	0.412284	0.394201	Psmc3/Psmb7/Psme3/Psmc4/Psmc1/Psma2	6
ENSMUSG00000049932	50.0763	7.57597	4.23638	1.78831	0.0737256	0.408906		WP2432	Spinal cord injury	9/181	99/4560	0.0159918	0.412284	0.394201	Nos2/Gja1/Mapk3/Slit2/Acan/Cxcl10/Nox4/Il6/Nr4a1	9
ENSMUSG00000040234	50.077	1.69072	4.08346	0.41404	0.678845	1		WP1771	Kennedy pathway	3/181	14/4560	0.0162036	0.412284	0.394201	Chka/Chpt1/Pisd	3
ENSMUSG00000051190	50.1018	-5.79721	4.18273	-1.38598	0.165751	0.661883		WP240	Alanine and aspartate metabolism	3/181	15/4560	0.0196736	0.412284	0.394201	Crat/Abat/Got1	3
ENSMUSG00000109642	50.1193	0	4.40736	0	1	1		WP3855	Dysregulated miRNA targeting in insulin/PI3K-AKT signaling	4/181	27/4560	0.0206142	0.412284	0.394201	Bcl2/Prkar2a/Mapk3/Rheb	4
ENSMUSG00000037098	50.1623	-9.84546	4.32139	-2.27831	0.0227082	0.161113		WP730	Glutathione and one-carbon metabolism	4/181	31/4560	0.0327051	0.490079	0.468585	Chdh/Gclc/Anpep/G6pdx	4
ENSMUSG00000104470	50.1719	-4.31294	3.7778	-1.14165	0.253599	0.815092		WP1253	Type II interferon signaling (IFNG)	4/181	32/4560	0.0362562	0.490079	0.468585	Nos2/Gbp2b/Ifit2/Cxcl10	4
ENSMUSG00000018541	50.1924	-8.76656	4.38232	-2.00044	0.0454531	0.286826		WP164	Glutathione metabolism	3/181	19/4560	0.0373174	0.490079	0.468585	Gclc/Anpep/G6pdx	3
ENSMUSG00000034674	50.2087	4.46171	4.09266	1.09017	0.275637	0.846407		WP544	Exercise-induced circadian regulation	5/181	49/4560	0.0433636	0.490079	0.468585	H2-DMa/Herpud1/Ncoa4/Klf9/Ugp2	5
ENSMUSG00000042350	50.2158	2.69948	4.11001	0.656806	0.511306	1		WP5056	Burn wound healing	3/181	21/4560	0.0483569	0.490079	0.468585	Nos2/Gja1/Il6	3
ENSMUSG00000052752	50.2243	-24.9177	4.35019	-5.72797	1.01642e-08	4.06338e-07		WP113	TGF-beta signaling pathway	5/181	52/4560	0.0537999	0.490079	0.468585	Spp1/Mapk3/Ctnnb1/Smad4/Tgfbr2	5
ENSMUSG00000031453	50.2724	24.1729	3.51485	6.87736	6.097e-12	8.80457e-10		WP1770	One-carbon metabolism and related pathways	5/181	52/4560	0.0537999	0.490079	0.468585	Chka/Chdh/Gclc/Chpt1/Bcat2	5
ENSMUSG00000037013	50.2969	-7.30761	3.88513	-1.88092	0.0599833	0.351262		WP3991	miR-127 in mesendoderm differentiation	2/181	4560-10-01	0.0571759	0.490079	0.468585	Acvr2a/Smad4	2
ENSMUSG00000029553	50.3214	4.01644	4.09164	0.981621	0.326286	0.922414		WP2573	Primary focal segmental glomerulosclerosis (FSGS)	6/181	71/4560	0.0613039	0.490431	0.468921	Itgb3/Cd151/Smarcal1/Ctnnb1/Plaur/Vcl	6
ENSMUSG00000020903	50.323	-10.1381	4.24751	-2.38684	0.016994	0.12527		WP1763	Mechanisms associated with pluripotency	17/181	291/4560	0.0679508	0.509631	0.487279	Spp1/Lyar/Paf1/Mta2/Nacc1/Mapk3/Axin1/Relb/Ctnnb1/Mtf2/Zfp143/Hira/Smad4/Fgfr1/Fgf5/Mbd3/Rbbp7	17
ENSMUSG00000032030	50.3247	9.43273	3.5057	2.69068	0.00713057	0.0573146		WP523	Regulation of actin cytoskeleton	10/181	150/4560	0.0732599	0.517128	0.494447	Pik3cb/Fn1/Mapk3/Pak6/Ezr/Fgf15/Vcl/Arhgef7/Fgfr1/Fgf5	10
ENSMUSG00000040327	50.368	-22.359	4.35024	-5.13971	2.75165e-07	5.81794e-06		WP1983	Splicing factor NOVA regulated synaptic proteins	4/181	42/4560	0.0834424	0.556283	0.531885	Aplp2/Neo1/Kcnq2/Efna5	4
ENSMUSG00000059923	50.371	29.998	4.24739	7.06269	1.6331e-12	5.09609e-10		WP3857	Wnt signaling in kidney disease	4/181	43/4560	0.0892885	0.563928	0.539194	Kitl/Axin1/Ctnnb1/Fzd7	4
ENSMUSG00000026116	50.4085	-9.23348	3.87452	-2.38313	0.017166	0.126352		WP387	IL-6 signaling pathway	7/181	99/4560	0.0969304	0.569075	0.544115	Ppp2r3a/Mapk3/Bmx/Ptpa/Ppp2r5c/Il6/Inpp5d	7
ENSMUSG00000020246	50.4317	6.93637	4.04579	1.71447	0.086443	0.457267		WP1245	Transcriptional activation by Nfe2l2 in response to phytochemicals	2/181	14/4560	0.10433	0.569075	0.544115	Gclc/Nfe2l2	2
ENSMUSG00000024091	50.4425	29.9954	4.26783	7.02824	2.09151e-12	5.22336e-10		WP454	Osteoclast signaling	2/181	14/4560	0.10433	0.569075	0.544115	Spp1/Itgb3	2
ENSMUSG00000072963	50.4454	0	4.40736	0	1	1		WP2841	Focal adhesion: PI3K-Akt-mTOR signaling pathway	17/181	317/4560	0.123419	0.643924	0.615682	Nos2/Pik3cb/Ppp2r3a/Spp1/Itgb3/Fn1/Il3ra/Mapk3/Kitl/Atf6b/Rheb/Fgf15/Angpt1/Efna5/Itgae/Ppp2r5c/Fgfr1	17
ENSMUSG00000091945	50.4596	-2.45851	4.08629	-0.601648	0.547409	1		WP4349	Eicosanoid metabolism via cytochrome P450 monooxygenases	2/181	16/4560	0.130759	0.653797	0.625121	Cyp2c39/Cyp4f18	2
ENSMUSG00000110874	50.5065	22.5301	4.35017	5.17913	2.22923e-07	4.94483e-06		WP4466	Oxidative stress and redox pathway	6/181	92/4560	0.157192	0.74107	0.708567	Gclc/Anpep/G6pdx/Prdx2/Nfe2l2/Ggct	6
ENSMUSG00000021196	50.5072	7.33835	2.75429	2.66434	0.00771407	0.0615849		WP571	FAS pathway and stress induction of HSP regulation	3/181	36/4560	0.17004	0.74107	0.708567	Bcl2/Ptpn13/Lmnb2	3
ENSMUSG00000078880	50.5211	-0.767741	3.73821	-0.205377	0.837278	1		WP339	ESC pluripotency pathways	7/181	116/4560	0.176279	0.74107	0.708567	Axin1/Ctnnb1/Fgf15/Smad4/Fgfr1/Fgf5/Fzd7	7
ENSMUSG00000032328	50.5296	-1.27765	3.46887	-0.368319	0.712635	1		WP3663	BMP signaling pathway in eyelid development	2/181	20/4560	0.187229	0.74107	0.708567	Mapk3/Smad4	2
ENSMUSG00000041040	50.5317	0.567684	3.663	0.154978	0.876839	1		WP2074	Neural crest differentiation	6/181	99/4560	0.198686	0.74107	0.708567	Tfap2b/Axin1/Pmp22/Ctnnb1/Fgf15/Fgfr1	6
ENSMUSG00000094942	50.5374	5.42325	3.89025	1.39406	0.163299	0.656535		WP373	IL-3 signaling pathway	6/181	99/4560	0.198686	0.74107	0.708567	Bcl2/Il3ra/Mapk3/Bmx/Vcl/Inpp5d	6
ENSMUSG00000020883	50.5493	-21.3459	3.81101	-5.60111	2.12983e-08	7.74178e-07		WP6	Integrin-mediated cell adhesion	6/181	100/4560	0.204926	0.74107	0.708567	Itgb3/Capn5/Pak6/Itgae/Vcl/Arhgef7	6
ENSMUSG00000112174	50.5586	0	4.40736	0	1	1		WP3632	Lung fibrosis	4/181	60/4560	0.213847	0.74107	0.708567	Spp1/Stn1/Nfe2l2/Il6	4
ENSMUSG00000019054	50.5649	21.3055	4.25408	5.00824	5.49297e-07	1.01749e-05		WP403	Wnt signaling pathway	4/181	60/4560	0.213847	0.74107	0.708567	Axin1/Ctnnb1/Ppp2r5c/Fzd7	4
ENSMUSG00000048101	50.5739	-25.279	4.35019	-5.81101	6.20981e-09	2.80472e-07		WP4820	GDNF/RET signaling axis	2/181	22/4560	0.216591	0.74107	0.708567	Ctnnb1/Slit2	2
ENSMUSG00000090141	50.5954	0	4.40736	0	1	1		WP5242	Comprehensive IL-17A signaling	6/181	102/4560	0.217616	0.74107	0.708567	Bcl2/Fn1/Angpt1/Plaur/Il6/Becn1	6
ENSMUSG00000111696	50.6402	-2.41622	2.44876	-0.986711	0.323784	0.918643		WP1270	Endochondral ossification	4/181	61/4560	0.222321	0.74107	0.708567	Hmgcs1/Spp1/Acan/Fgfr1	4
ENSMUSG00000113684	50.7058	-5.84948	2.8116	-2.08048	0.0374818	0.246183		WP4345	Glycerolipids and glycerophospholipids	2/181	23/4560	0.231427	0.750574	0.717654	Chpt1/Pisd	2
ENSMUSG00000031858	50.7072	-0.723241	3.03056	-0.23865	0.811377	1		WP2185	Purine metabolism	9/181	172/4560	0.242577	0.766032	0.732434	Pde2a/Dck/Prim1/Impdh2/Nt5c1b/Gucy2f/Nt5c3/Pold1/Polr3f	9
ENSMUSG00000063386	50.7173	5.52848	4.25548	1.29914	0.193895	0.715825		WP5128	Fibrin complement receptor 3 signaling pathway	3/181	44/4560	0.253288	0.771519	0.73768	Nos2/Cxcl10/Il6	3
ENSMUSG00000040669	50.719	-8.42134	4.13756	-2.03534	0.0418166	0.26866		WP539	Wnt signaling pathway	6/181	108/4560	0.257173	0.771519	0.73768	Mapk3/Magi3/Axin1/Ctnnb1/Smad4/Fzd7	6
ENSMUSG00000112779	50.7332	0	4.40736	0	1	1		WP1396	GPCRs, non-odorant	13/181	268/4560	0.264826	0.775099	0.741104	Htr2c/Prokr2/Mrgprd/P2ry4/Oprd1/Ccr7/Casr/P2ry12/Npbwr1/Cxcr2/Ffar3/Fzd7/Cxcr1	13
ENSMUSG00000020788	50.76	0.33714	3.92459	0.0859046	0.931542	1		WP222	Cytokines and inflammatory response	2/181	27/4560	0.291126	0.806978	0.771585	H2-Eb1/Il6	2
ENSMUSG00000068015	50.7719	-20.3373	4.35051	-4.67469	2.94399e-06	4.38637e-05		WP4348	Eicosanoid metabolism via lipoxygenases (LOX)	2/181	27/4560	0.291126	0.806978	0.771585	Cyp4f18/Dpep2	2
ENSMUSG00000037652	50.7859	3.2892	3.81182	0.862895	0.388195	0.99863		WP493	Mapk signaling pathway	8/181	159/4560	0.295892	0.806978	0.771585	Mapk3/Ppp5c/Casp2/Taok2/Ppm1b/Map4k3/Tgfbr2/Nr4a1	8
ENSMUSG00000003458	50.8058	2.73727	3.94943	0.693078	0.48826	1		WP85	Focal adhesion	9/181	185/4560	0.312752	0.834006	0.797427	Pik3cb/Spp1/Itgb3/Bcl2/Fn1/Pak6/Itgae/Vcl/Txk	9
ENSMUSG00000085224	50.8157	-8.69419	4.23195	-2.05442	0.0399354	0.259171		WP4265	Ethanol metabolism resulting in production of ROS by CYP2E1	1/181	4560-10-01	0.33331	0.852511	0.81512	Nfe2l2	1
ENSMUSG00000035139	50.8158	15.7492	4.37901	3.59652	0.000322497	0.0032186		WP2075	Alzheimer's disease	4/181	74/4560	0.338204	0.852511	0.81512	Adam10/Mapk3/Cacna1c/Psen2	4
ENSMUSG00000005233	50.8251	-5.21579	4.17878	-1.24816	0.211972	0.747491		WP4346	Cholesterol metabolism with Bloch and Kandutsch-Russell pathways	3/181	52/4560	0.341004	0.852511	0.81512	Hmgcs1/Ggps1/Hsd17b7	3
ENSMUSG00000020961	50.8717	-19.5975	4.25111	-4.60998	4.02701e-06	5.80349e-05		WP723	Wnt signaling pathway and pluripotency	5/181	98/4560	0.348867	0.854368	0.816896	Axin1/Ctnnb1/Ptpa/Ppp2r5c/Fzd7	5
ENSMUSG00000031600	50.8879	-22.3257	4.24765	-5.25602	1.47207e-07	3.57541e-06		WP1248	Oxidative phosphorylation	3/181	54/4560	0.363003	0.865745	0.827774	Ndufb8/Ndufs6/Atp5g1	3
ENSMUSG00000036073	50.9291	4.64919	4.27363	1.08788	0.276649	0.846885		WP1258	Homologous recombination	1/181	4560-12-01	0.385303	0.865745	0.827774	Pold1	1
ENSMUSG00000014353	50.9538	15.9423	4.26902	3.73441	0.000188155	0.00194079		WP207	Nucleotide GPCRs	1/181	4560-12-01	0.385303	0.865745	0.827774	P2ry4	1
ENSMUSG00000037487	50.985	-0.00839721	3.54807	-0.00236669	0.998112	1		WP2140	Serotonin and anxiety-related events	1/181	4560-12-01	0.385303	0.865745	0.827774	Htr2c	1
ENSMUSG00000102204	50.9975	-22.5703	3.90669	-5.77736	7.58823e-09	3.2674e-07		WP3625	Tyrobp causal network in microglia	3/181	58/4560	0.406603	0.865745	0.827774	Spp1/Cd37/Lyl1	3
ENSMUSG00000048388	51.0773	8.00779	4.15389	1.92778	0.0538825	0.325781		WP201	Ptf1a related regulatory pathway	1/181	13/4560	0.409767	0.865745	0.827774	Ctnnb1	1
ENSMUSG00000101750	51.0903	3.05444	4.11166	0.742872	0.457559	1		WP55	Steroid biosynthesis	1/181	13/4560	0.409767	0.865745	0.827774	Hsd17b7	1
ENSMUSG00000047884	51.1248	23.8489	4.35025	5.4822	4.20075e-08	1.34969e-06		WP265	Delta-Notch signaling pathway	4/181	82/4560	0.411229	0.865745	0.827774	Adam10/Mapk3/Smad4/Psen2	4
ENSMUSG00000043411	51.1405	20.4699	4.02846	5.08131	3.74833e-07	7.4643e-06		WP1596	Iron homeostasis	1/181	14/4560	0.433262	0.882245	0.84355	Il6	1
ENSMUSG00000107902	51.1688	-2.71198	3.9125	-0.693156	0.488212	1		WP310	mRNA processing	19/181	455/4560	0.443528	0.882245	0.84355	Txnl4a/Naa12/Ncbp2/Cyp4f18/Dhx38/Cpsf2/Prpf3/Mrm3/Rngtt/Elmod3/Rbm4/Rbmx/Snrpa/Ddx19a/Slc6a8/Sfswap/Srp14/Cstf2/Pabpc4	19
ENSMUSG00000031154	51.2228	6.14208	4.06328	1.51161	0.130634	0.581915		WP103	Cholesterol biosynthesis	1/181	15/4560	0.455827	0.882245	0.84355	Hmgcs1	1
ENSMUSG00000026782	51.2601	-2.70254	3.33213	-0.811057	0.417333	1		WP2152	BDNF pathway	1/181	15/4560	0.455827	0.882245	0.84355	Bcl2	1
ENSMUSG00000032786	51.2732	29.8659	4.29741	6.94975	3.65936e-12	5.92983e-10		WP327	GPCRs, class C metabotropic glutamate, pheromone	1/181	15/4560	0.455827	0.882245	0.84355	Casr	1
ENSMUSG00000056069	51.2795	-14.7524	4.09383	-3.60357	0.000313875	0.00313574		WP166	Apoptosis modulation by HSP70	1/181	16/4560	0.477498	0.898425	0.85902	Casp2	1
ENSMUSG00000090733	51.2813	-0.280358	3.04249	-0.0921474	0.926581	1		WP1241	Glucuronidation	1/181	17/4560	0.49831	0.898425	0.85902	Ugp2	1
ENSMUSG00000004500	51.2853	11.3466	4.23957	2.67637	0.00744245	0.0595508		WP2141	Serotonin and anxiety	1/181	17/4560	0.49831	0.898425	0.85902	Htr2c	1
ENSMUSG00000022477	51.2951	2.71665	4.08936	0.664322	0.506485	1		WP295	Electron transport chain	4/181	93/4560	0.508423	0.898425	0.85902	Cox6c/Ndufs6/Cox15/Cox8a	4
ENSMUSG00000042029	51.2988	1.15933	3.87045	0.299534	0.764533	1		WP3652	EDA signaling in hair follicle development	1/181	18/4560	0.518299	0.898425	0.85902	Relb	1
ENSMUSG00000030806	51.3145	-0.760032	3.71525	-0.204571	0.837907	1		WP202	Hypertrophy model	1/181	19/4560	0.537494	0.898425	0.85902	Adam10	1
ENSMUSG00000040297	51.3292	-3.51183	3.35104	-1.04798	0.294646	0.872472		WP5024	Hypoxia-dependent proliferation of myoblasts	1/181	19/4560	0.537494	0.898425	0.85902	Rheb	1
ENSMUSG00000016528	51.3395	-2.21862	4.08543	-0.543058	0.58709	1		WP2910	Mecp2 and associated Rett syndrome	2/181	45/4560	0.538941	0.898425	0.85902	Prpf3/Cnp	2
ENSMUSG00000031179	51.3605	0	4.40736	0	1	1		WP234	GPCRs, peptide	3/181	71/4560	0.540287	0.898425	0.85902	Oprd1/Ccr7/Cxcr2	3
ENSMUSG00000103738	51.3715	-9.72266	4.24411	-2.29086	0.0219717	0.156489		WP572	EGFR1 signaling pathway	7/181	175/4560	0.547861	0.898425	0.85902	Pik3cb/Gja1/Reps1/Mta2/Mapk3/Rbbp7/Appl2	7
ENSMUSG00000047139	51.3806	-3.28097	3.22367	-1.01777	0.308785	0.893889		WP2067	Heart development	2/181	46/4560	0.550937	0.898425	0.85902	Ctnnb1/Smad4	2
ENSMUSG00000063760	51.3974	-20.7408	4.24892	-4.88142	1.05322e-06	1.76741e-05		WP2292	Chemokine signaling pathway	7/181	176/4560	0.554029	0.898425	0.85902	Pik3cb/Grk1/Mapk3/Ccr7/Cxcr2/Cxcl10/Cxcr1	7
ENSMUSG00000032363	51.416	30	4.2969	6.98178	2.91473e-12	5.24806e-10		WP108	Selenium metabolism / selenoproteins	2/181	47/4560	0.562714	0.898692	0.859276	Nfe2l2/Selenoh	2
ENSMUSG00000092416	51.4248	0.92885	3.97924	0.233424	0.815432	1		WP450	IL-2 signaling pathway	3/181	76/4560	0.586993	0.898692	0.859276	Pik3cb/Bcl2/Mapk3	3
ENSMUSG00000039678	51.4469	4.00666	4.16615	0.961718	0.336191	0.935957		WP116	Hedgehog signaling pathway	1/181	22/4560	0.590636	0.898692	0.859276	Hhip	1
ENSMUSG00000052160	51.4953	-4.02931	3.28311	-1.22729	0.219715	0.759943		WP57	Signal transduction of S1P receptor	1/181	22/4560	0.590636	0.898692	0.859276	Mapk3	1
ENSMUSG00000029815	51.5259	0.65382	4.08293	0.160135	0.872775	1		WP512	ID signaling pathway	2/181	50/4560	0.596712	0.898692	0.859276	Ctnnb1/Smad4	2
ENSMUSG00000052516	51.5745	-8.27711	3.91421	-2.11463	0.0344612	0.230045		WP3654	Novel Jun-Dmp1 pathway	1/181	25/4560	0.637701	0.898692	0.859276	Mapk3	1
ENSMUSG00000040565	51.582	7.29615	3.71451	1.96423	0.0495034	0.306641		WP4344	Sphingolipid metabolism overview	1/181	25/4560	0.637701	0.898692	0.859276	Cers4	1
ENSMUSG00000110866	51.5903	-9.42384	3.02277	-3.11762	0.00182318	0.016006		WP1249	EPO receptor signaling	1/181	26/4560	0.652161	0.898692	0.859276	Mapk3	1
ENSMUSG00000040856	51.6227	-25.0973	4.35018	-5.76925	7.96266e-09	3.33851e-07		WP4690	Sphingolipid metabolism (integrated pathway)	1/181	26/4560	0.652161	0.898692	0.859276	Cers4	1
ENSMUSG00000084349	51.6364	8.80434	3.58396	2.4566	0.014026	0.105997		WP251	Mapk cascade	1/181	28/4560	0.679381	0.898692	0.859276	Mapk3	1
ENSMUSG00000028677	51.6858	-0.659783	3.75032	-0.175927	0.860351	1		WP412	Oxidative stress response	1/181	28/4560	0.679381	0.898692	0.859276	Gclc	1
ENSMUSG00000063810	51.6948	2.79477	2.72728	1.02475	0.305482	0.891916		WP458	Inflammatory response pathway	1/181	30/4560	0.704483	0.898692	0.859276	Fn1	1
ENSMUSG00000099481	51.7165	4.87058	4.20253	1.15896	0.246471	0.805035		WP385	Myometrial relaxation and contraction pathways	5/181	149/4560	0.712991	0.898692	0.859276	Rgs9/Gja1/Prkar2a/Atf6b/Il6	5
ENSMUSG00000040760	51.7305	-3.41403	4.09808	-0.833081	0.404799	1		WP4347	Eicosanoid metabolism via cyclooxygenases (COX)	1/181	31/4560	0.71629	0.898692	0.859276	Cyp4f18	1
ENSMUSG00000014075	51.7388	-20.5592	4.2565	-4.83008	1.36477e-06	2.22344e-05		WP2872	White fat cell differentiation	1/181	32/4560	0.727629	0.898692	0.859276	Ebf1	1
ENSMUSG00000050685	51.7948	0	4.40736	0	1	1		WP570	Monoamine GPCRs	1/181	32/4560	0.727629	0.898692	0.859276	Htr2c	1
ENSMUSG00000068747	51.8036	-9.52904	4.24778	-2.2433	0.0248775	0.174348		WP41	GPCRs, other	5/181	152/4560	0.729361	0.898692	0.859276	Vmn1r45/Ccr7/Casr/Or13a17/Fzd7	5
ENSMUSG00000085079	51.819	-10.3761	4.24746	-2.44289	0.0145702	0.10968		WP488	Alpha 6 beta 4 integrin signaling pathway	2/181	66/4560	0.744859	0.898692	0.859276	Pik3cb/Cd151	2
ENSMUSG00000097807	51.8307	0	4.40736	0	1	1		WP1269	Fatty acid beta-oxidation	1/181	34/4560	0.748971	0.898692	0.859276	Crat	1
ENSMUSG00000040351	51.8635	-2.67764	4.13	-0.648338	0.516766	1		WP407	Kit receptor signaling pathway	2/181	67/4560	0.752367	0.898692	0.859276	Kitl/Inpp5d	2
ENSMUSG00000034858	51.9317	-9.91537	4.24759	-2.33435	0.0195772	0.141886		WP151	IL-5 signaling pathway	2/181	68/4560	0.759685	0.898692	0.859276	Mapk3/Ctnnb1	2
ENSMUSG00000105926	51.938	-10.1056	4.24752	-2.37918	0.0173512	0.127494		WP65	Insulin signaling	5/181	159/4560	0.764933	0.898692	0.859276	Pik3cb/Mapk3/Rheb/Ehd2/Map4k3	5
ENSMUSG00000058388	51.9958	5.79281	4.1198	1.40609	0.159697	0.64851		WP1560	MicroRNAs in cardiomyocyte hypertrophy	3/181	100/4560	0.766488	0.898692	0.859276	Pik3cb/Mapk3/Ctnnb1	3
ENSMUSG00000075700	52.0405	-4.39091	3.15649	-1.39108	0.164202	0.658829		WP37	IL-1 signaling pathway	1/181	37/4560	0.777906	0.898692	0.859276	Mapk3	1
ENSMUSG00000036529	52.049	-2.45245	4.06913	-0.602697	0.54671	1		WP298	G13 signaling pathway	1/181	38/4560	0.786793	0.898692	0.859276	Pik3cb	1
ENSMUSG00000100826	52.0938	-0.0134943	2.90118	-0.00465132	0.996289	1		WP447	Adipogenesis genes	4/181	134/4560	0.786867	0.898692	0.859276	Ctnnb1/Ebf1/Mixl1/Il6	4
ENSMUSG00000026743	52.1006	0.750585	3.42366	0.219235	0.826467	1		WP509	Nuclear Receptors	1/181	39/4560	0.795327	0.898692	0.859276	Nr4a1	1
ENSMUSG00000111936	52.1335	-9.22785	4.24452	-2.17406	0.0297007	0.203909		WP189	GPCRs, class A rhodopsin-like	7/181	226/4560	0.802925	0.898692	0.859276	Htr2c/Or8g18/P2ry4/Oprd1/P2ry12/Cxcr2/Or8b39	7
ENSMUSG00000040451	52.1335	0	4.40736	0	1	1		WP1274	Oxidation by cytochrome P450	1/181	40/4560	0.803521	0.898692	0.859276	Cyp4f18	1
ENSMUSG00000032116	52.1376	-5.15114	3.46994	-1.4845	0.137675	0.597789		WP1496	Oxidative damage response	1/181	40/4560	0.803521	0.898692	0.859276	Bcl2	1
ENSMUSG00000111854	52.1558	-5.56158	2.86831	-1.93898	0.0525043	0.319817		WP1244	Estrogen signaling	2/181	75/4560	0.805865	0.898692	0.859276	Ercc3/Bcl2	2
ENSMUSG00000034525	52.226	-1.21541	4.19325	-0.28985	0.771931	1		WP3626	Microglia pathogen phagocytosis pathway	1/181	41/4560	0.811389	0.898692	0.859276	Pik3cb	1
ENSMUSG00000041797	52.2272	-1.12002	3.94593	-0.283842	0.776531	1		WP567	Eukaryotic transcription initiation	1/181	41/4560	0.811389	0.898692	0.859276	Ercc3	1
ENSMUSG00000027933	52.2408	9.03566	4.24429	2.1289	0.0332629	0.223663		WP1251	Metapathway biotransformation	4/181	141/4560	0.81905	0.898692	0.859276	Naa40/Cyp4f18/Sult6b1/Nat10	4
ENSMUSG00000022641	52.2451	5.55169	2.92045	1.90097	0.0573061	0.339613		WP1254	Apoptosis	2/181	78/4560	0.823133	0.898692	0.859276	Bcl2/Casp2	2
ENSMUSG00000060550	52.2617	7.41356	3.88145	1.91	0.0561336	0.335474		WP297	IL-7 signaling pathway	1/181	43/4560	0.826197	0.898692	0.859276	Mapk3	1
ENSMUSG00000042364	52.2631	-5.87721	4.10815	-1.43062	0.152539	0.633429		WP553	Calcium regulation in cardiac cells	4/181	144/4560	0.831576	0.898692	0.859276	Rgs9/Gja1/Prkar2a/Cacna1c	4
ENSMUSG00000107118	52.2772	22.2163	4.25525	5.22092	1.78039e-07	4.14864e-06		WP1261	ErbB signaling pathway	1/181	46/4560	0.846269	0.898692	0.859276	Nrg3	1
ENSMUSG00000029141	52.2806	3.11499	3.7022	0.841387	0.400131	1		WP29	Notch signaling pathway	1/181	46/4560	0.846269	0.898692	0.859276	Psen2	1
ENSMUSG00000028927	52.3191	-4.71826	4.25931	-1.10775	0.267969	0.836783		WP157	Glycolysis and gluconeogenesis	1/181	49/4560	0.864034	0.909509	0.869618	Got1	1
ENSMUSG00000068917	52.341	0.182426	4.09246	0.0445761	0.964445	1		WP662	Amino acid metabolism	2/181	96/4560	0.900696	0.92887	0.88813	Iars/Got1	2
ENSMUSG00000028096	52.3441	-7.52806	4.24613	-1.77292	0.0762415	0.419311		WP1266	SIDS susceptibility pathways	1/181	59/4560	0.90976	0.92887	0.88813	Il6	1
ENSMUSG00000003779	52.364	2.58395	4.11274	0.628279	0.529821	1		WP3638	Parkinson's disease	1/181	59/4560	0.90976	0.92887	0.88813	Casp2	1
ENSMUSG00000024293	52.3747	0	4.40736	0	1	1		WP413	G1 to S cell cycle control	1/181	60/4560	0.913388	0.92887	0.88813	Prim1	1
ENSMUSG00000035164	52.3797	16.5286	4.35703	3.79355	0.000148508	0.0015622		WP1397	GPCRs, odorant	4/181	186/4560	0.943389	0.951316	0.909592	Gpr173/Vmn1r45/Mrgprb2/Gpr141	4
ENSMUSG00000094230	52.3892	-7.0576	3.61012	-1.95495	0.0505891	0.311458		WP232	G protein signaling pathways	1/181	89/4560	0.973765	0.973765	0.931056	Prkar2a	1
ENSMUSG00000026018	52.4351	24.0656	3.9843	6.04011	1.54012e-09	8.86009e-08
ENSMUSG00000097275	52.4515	-9.62526	4.1404	-2.32472	0.020087	0.144987
ENSMUSG00000035861	52.4681	-8.45862	4.19323	-2.01721	0.0436736	0.278159
ENSMUSG00000025979	52.4705	-3.07202	4.12336	-0.745029	0.456254	1
ENSMUSG00000036908	52.4964	0.503865	3.4663	0.145361	0.884426	1
ENSMUSG00000030154	52.5079	0.708062	4.40736	0.160655	0.872365	1
ENSMUSG00000102850	52.5292	-22.4504	4.24778	-5.2852	1.25567e-07	3.15448e-06
ENSMUSG00000020694	52.5327	-6.41136	4.11207	-1.55916	0.118959	0.556103
ENSMUSG00000034377	52.5411	-2.45934	2.69911	-0.911166	0.362208	0.967611
ENSMUSG00000042873	52.5805	1.28844	4.35131	0.296105	0.76715	1
ENSMUSG00000041358	52.6223	2.43038	4.08541	0.594893	0.551915	1
ENSMUSG00000004347	52.6232	-1.4339	2.83253	-0.506226	0.612698	1
ENSMUSG00000025487	52.6416	29.9976	4.28009	7.00864	2.40646e-12	5.24806e-10
ENSMUSG00000078851	52.6498	4.19341	4.26839	0.982435	0.325885	0.922017
ENSMUSG00000074981	52.6764	0	4.40736	0	1	1
ENSMUSG00000022808	52.6868	-3.77177	4.08642	-0.923002	0.356006	0.957833
ENSMUSG00000052310	52.7044	0.708062	4.40736	0.160654	0.872366	1
ENSMUSG00000022361	52.7348	3.17894	4.09247	0.776779	0.437289	1
ENSMUSG00000094539	52.7716	-15.7458	4.36796	-3.60484	0.000312347	0.00312464
ENSMUSG00000058773	52.7913	3.3499	3.44827	0.971471	0.331314	0.926875
ENSMUSG00000110246	52.8461	-7.38954	3.06272	-2.41274	0.0158331	0.11789
ENSMUSG00000026851	52.9114	22.8284	4.24782	5.37414	7.69488e-08	2.17217e-06
ENSMUSG00000052406	52.9337	-1.38597	4.20023	-0.329976	0.741418	1
ENSMUSG00000101036	52.9374	22.6627	4.25451	5.32674	9.99913e-08	2.66449e-06
ENSMUSG00000063659	52.9599	-1.93348	3.39073	-0.570225	0.568525	1
ENSMUSG00000078942	52.9661	-2.02107	3.46854	-0.582685	0.560105	1
ENSMUSG00000025630	52.974	6.87984	4.13597	1.66342	0.0962292	0.491683
ENSMUSG00000036990	52.9764	4.79575	3.56177	1.34645	0.178158	0.685754
ENSMUSG00000022533	52.9848	-2.3106	3.49366	-0.661369	0.508376	1
ENSMUSG00000026867	53.0166	-0.436557	3.3079	-0.131974	0.895005	1
ENSMUSG00000097283	53.0458	-0.471381	2.87297	-0.164074	0.869673	1
ENSMUSG00000074794	53.0666	6.01778	3.95998	1.51965	0.128599	0.577473
ENSMUSG00000085765	53.0952	-22.2107	4.24776	-5.22881	1.70605e-07	4.01954e-06
ENSMUSG00000005198	53.1152	1.79706	2.81925	0.637426	0.523847	1
ENSMUSG00000073926	53.1274	-23.0159	4.27481	-5.38407	7.28182e-08	2.08608e-06
ENSMUSG00000033499	53.136	4.7809	3.31374	1.44275	0.14909	0.624485
ENSMUSG00000039552	53.1789	0.51473	4.32367	0.119049	0.905236	1
ENSMUSG00000004568	53.1805	-0.965123	3.32133	-0.290584	0.77137	1
ENSMUSG00000031788	53.1847	0	4.40736	0	1	1
ENSMUSG00000108055	53.1986	-5.34568	4.17332	-1.28092	0.200223	0.727867
ENSMUSG00000021245	53.2343	-6.32413	3.80381	-1.66258	0.0963968	0.492138
ENSMUSG00000035632	53.2451	-8.08189	3.92983	-2.05655	0.0397298	0.258152
ENSMUSG00000050721	53.2698	5.34575	2.85623	1.87161	0.0612602	0.356673
ENSMUSG00000026705	53.2834	0.128695	2.64445	0.0486662	0.961185	1
ENSMUSG00000097484	53.2837	-22.0144	4.24778	-5.18256	2.18862e-07	4.88539e-06
ENSMUSG00000105748	53.2979	0.468081	4.27575	0.109473	0.912827	1
ENSMUSG00000000386	53.3246	-0.115536	2.87431	-0.0401959	0.967937	1
ENSMUSG00000110476	53.3273	0	4.40736	0	1	1
ENSMUSG00000110386	53.3365	3.37096	2.44481	1.37882	0.167949	0.665153
ENSMUSG00000057409	53.3474	-12.2255	4.33346	-2.82119	0.00478454	0.0395661
ENSMUSG00000039316	53.3613	24.1845	4.24743	5.6939	1.24172e-08	4.8277e-07
ENSMUSG00000036390	53.3622	23.7671	4.24743	5.59563	2.19816e-08	7.95612e-07
ENSMUSG00000081752	53.4238	29.3063	4.24819	6.89854	5.25413e-12	7.91025e-10
ENSMUSG00000045107	53.4536	4.57878	4.236	1.08092	0.279733	0.852451
ENSMUSG00000062933	53.4628	1.83899	2.80657	0.655245	0.51231	1
ENSMUSG00000019969	53.4714	-2.51005	4.29396	-0.584554	0.558848	1
ENSMUSG00000110542	53.4728	0	4.03724	0	1	1
ENSMUSG00000059248	53.519	1.76462	3.00556	0.58712	0.557123	1
ENSMUSG00000028568	53.5343	21.6879	4.25961	5.09153	3.55189e-07	7.14688e-06
ENSMUSG00000027665	53.5432	2.14364	3.68139	0.582291	0.560371	1
ENSMUSG00000064127	53.5738	2.03643	3.65509	0.55715	0.577425	1
ENSMUSG00000030966	53.5794	15.8041	4.36474	3.62086	0.000293622	0.00295263
ENSMUSG00000101429	53.5934	1.41329	4.27184	0.330838	0.740767	1
ENSMUSG00000104165	53.6478	-23.0816	4.2741	-5.40035	6.65111e-08	1.97192e-06
ENSMUSG00000105619	53.6821	-20.9402	4.24852	-4.92883	8.27227e-07	1.44174e-05
ENSMUSG00000029787	53.6908	0.935095	4.0324	0.231895	0.816619	1
ENSMUSG00000020496	53.7082	9.59503	4.24772	2.25887	0.0238917	0.168608
ENSMUSG00000024276	53.7084	21.1028	4.30495	4.90198	9.48747e-07	1.61897e-05
ENSMUSG00000021537	53.7104	-0.46243	4.0829	-0.11326	0.909824	1
ENSMUSG00000000001	53.7255	-5.7381	3.99446	-1.43652	0.150856	0.629149
ENSMUSG00000018377	53.7515	-7.98632	4.1436	-1.92739	0.0539316	0.325985
ENSMUSG00000111394	53.7612	-22.6776	4.32796	-5.23979	1.60757e-07	3.84295e-06
ENSMUSG00000069793	53.7778	-0.767228	4.08207	-0.187951	0.850915	1
ENSMUSG00000034274	53.8145	-7.09683	4.1235	-1.72107	0.0852382	0.453767
ENSMUSG00000046010	53.8309	-7.13967	4.20663	-1.69724	0.0896507	0.469421
ENSMUSG00000080886	53.8697	0	4.40736	0	1	1
ENSMUSG00000045078	53.8914	4.08311	3.5114	1.16281	0.244905	0.802217
ENSMUSG00000113782	53.9209	-9.75099	4.14663	-2.35154	0.0186958	0.136383
ENSMUSG00000027206	53.9342	7.18429	3.11445	2.30676	0.0210683	0.151046
ENSMUSG00000037992	53.9352	4.21513	3.71177	1.13561	0.256119	0.819364
ENSMUSG00000021951	53.9397	22.6025	4.31615	5.23674	1.63442e-07	3.90274e-06
ENSMUSG00000040167	53.9428	-4.93075	4.26508	-1.15607	0.247651	0.806308
ENSMUSG00000042742	53.9497	-5.95588	4.14716	-1.43614	0.150964	0.629352
ENSMUSG00000039841	53.9564	0.295236	3.42754	0.0861364	0.931358	1
ENSMUSG00000026466	53.9685	-7.97856	3.14273	-2.53874	0.0111253	0.0858169
ENSMUSG00000085307	53.997	-9.33219	3.99057	-2.33856	0.0193583	0.140492
ENSMUSG00000046034	54.0092	0.603914	4.08502	0.147836	0.882472	1
ENSMUSG00000021559	54.0166	15.3615	4.24753	3.61659	0.000298513	0.00299614
ENSMUSG00000078653	54.0169	29.9891	4.24963	7.05688	1.70289e-12	5.09609e-10
ENSMUSG00000041779	54.0269	-5.63467	4.25392	-1.32458	0.18531	0.700209
ENSMUSG00000024381	54.0472	27.7371	4.30541	6.44238	1.17611e-10	9.63955e-09
ENSMUSG00000019699	54.0605	0.031162	3.51399	0.00886799	0.992924	1
ENSMUSG00000104324	54.1016	-6.5919	4.01098	-1.64347	0.100287	0.504715
ENSMUSG00000083855	54.1517	-22.8235	4.24903	-5.37147	7.80983e-08	2.19586e-06
ENSMUSG00000016493	54.1582	-8.6472	4.24562	-2.03673	0.0416768	0.268014
ENSMUSG00000096703	54.1615	-1.10903	3.86892	-0.286651	0.77438	1
ENSMUSG00000024897	54.1619	-21.89	4.26446	-5.13313	2.8497e-07	5.97761e-06
ENSMUSG00000021621	54.1855	0.874728	3.36631	0.259848	0.794981	1
ENSMUSG00000031386	54.2066	2.46659	2.71545	0.908355	0.363691	0.969392
ENSMUSG00000073768	54.2108	0	4.40736	0	1	1
ENSMUSG00000111250	54.3125	-20.5925	4.24948	-4.84589	1.26045e-06	2.07739e-05
ENSMUSG00000097416	54.3566	-23.7601	4.2481	-5.59311	2.23037e-08	8.02481e-07
ENSMUSG00000047789	54.3844	23.6402	4.2494	5.5632	2.64878e-08	9.24722e-07
ENSMUSG00000019978	54.4487	1.81736	3.8214	0.475576	0.634377	1
ENSMUSG00000026842	54.4557	-10.3672	3.99537	-2.59482	0.00946417	0.0741622
ENSMUSG00000034152	54.46	-8.12344	3.53507	-2.29796	0.0215642	0.154181
ENSMUSG00000020777	54.4813	23.7349	4.24742	5.58806	2.29621e-08	8.2199e-07
ENSMUSG00000041431	54.4813	15.7455	4.19232	3.7558	0.000172786	0.00179947
ENSMUSG00000020954	54.4982	-0.737296	4.0879	-0.18036	0.85687	1
ENSMUSG00000015476	54.5038	0	4.40736	0	1	1
ENSMUSG00000068039	54.505	-3.76398	4.13754	-0.909714	0.362973	0.968842
ENSMUSG00000004798	54.511	-5.02831	3.84909	-1.30636	0.191429	0.711211
ENSMUSG00000027751	54.5122	-2.79731	3.7016	-0.755702	0.449828	1
ENSMUSG00000003438	54.5354	0	4.40736	0	1	1
ENSMUSG00000028496	54.5863	2.76807	3.59419	0.770152	0.44121	1
ENSMUSG00000021911	54.6324	0.693799	4.08263	0.16994	0.865058	1
ENSMUSG00000025574	54.648	2.09776	3.64133	0.576097	0.564549	1
ENSMUSG00000094701	54.6687	-15.2288	4.33062	-3.51655	0.000437197	0.00428279
ENSMUSG00000025949	54.6984	-3.62843	3.43992	-1.0548	0.291516	0.868116
ENSMUSG00000067722	54.7133	14.122	4.40516	3.20578	0.00134698	0.012152
ENSMUSG00000030539	54.7453	7.16705	4.0191	1.78325	0.0745457	0.412313
ENSMUSG00000024989	54.7484	-8.35985	3.71914	-2.24779	0.0245895	0.172843
ENSMUSG00000113889	54.7583	0.905447	2.17794	0.415735	0.677604	1
ENSMUSG00000068663	54.7656	3.10091	4.02897	0.769651	0.441507	1
ENSMUSG00000048332	54.7691	1.88797	4.27172	0.441969	0.658512	1
ENSMUSG00000019863	54.8001	-23.567	4.25143	-5.5433	2.96818e-08	1.01791e-06
ENSMUSG00000022312	54.8079	3.69058	3.98451	0.926234	0.354324	0.955948
ENSMUSG00000001467	54.8338	-7.15258	4.16259	-1.7183	0.0857416	0.455145
ENSMUSG00000113998	54.8801	9.14333	4.24928	2.15174	0.0314181	0.213559
ENSMUSG00000027433	54.8911	3.0808	3.17941	0.968986	0.332552	0.929115
ENSMUSG00000028683	54.9323	-2.82261	4.14358	-0.681202	0.495744	1
ENSMUSG00000032745	54.9345	4.87515	3.78363	1.28848	0.197578	0.72276
ENSMUSG00000022208	54.9454	-3.18403	4.2071	-0.756823	0.449156	1
ENSMUSG00000044715	54.9824	9.98203	4.15247	2.40388	0.0162222	0.120449
ENSMUSG00000021457	55.0003	2.54816	3.12645	0.815035	0.415052	1
ENSMUSG00000111485	55.0023	-1.80781	2.37399	-0.761508	0.446354	1
ENSMUSG00000091512	55.0385	-14.1601	4.24453	-3.33608	0.000849686	0.00789026
ENSMUSG00000022723	55.1066	8.11869	3.83762	2.11555	0.0343828	0.229637
ENSMUSG00000030629	55.1421	16.8387	4.33726	3.88234	0.000103455	0.00111423
ENSMUSG00000027804	55.1664	0	4.15894	0	1	1
ENSMUSG00000104205	55.1701	1.22424	4.03623	0.303311	0.761652	1
ENSMUSG00000018379	55.2166	1.19483	3.57947	0.333801	0.738529	1
ENSMUSG00000055493	55.2419	2.00611	4.32779	0.463541	0.642977	1
ENSMUSG00000021624	55.3041	1.24199	4.04149	0.30731	0.758608	1
ENSMUSG00000031688	55.3501	-30	4.29692	-6.98175	2.91531e-12	5.24806e-10
ENSMUSG00000053897	55.3642	1.25533	3.46187	0.362617	0.716891	1
ENSMUSG00000020611	55.3672	8.17672	4.13625	1.97685	0.048059	0.299453
ENSMUSG00000028719	55.3697	5.73024	3.41317	1.67886	0.0931795	0.480684
ENSMUSG00000037905	55.406	-5.49362	3.8611	-1.42281	0.154791	0.63631
ENSMUSG00000047539	55.4193	-16.9745	4.2719	-3.97353	7.08156e-05	0.000788292
ENSMUSG00000093804	55.4237	23.7787	4.24742	5.59838	2.16359e-08	7.85107e-07
ENSMUSG00000003992	55.4277	-0.747647	4.08231	-0.183143	0.854686	1
ENSMUSG00000079227	55.4429	23.9105	4.24754	5.62926	1.80987e-08	6.68174e-07
ENSMUSG00000021385	55.4591	0	4.40736	0	1	1
ENSMUSG00000063358	55.4812	4.33246	3.48269	1.244	0.2135	0.749493
ENSMUSG00000038453	55.4832	11.3812	4.2385	2.68519	0.00724877	0.0581545
ENSMUSG00000105704	55.4971	4.77559	4.27332	1.11754	0.263766	0.829792
ENSMUSG00000017405	55.5217	-8.88372	4.38237	-2.02715	0.0426471	0.272767
ENSMUSG00000031641	55.585	-3.64408	3.66867	-0.993295	0.320566	0.912929
ENSMUSG00000048264	55.5999	23.4061	4.24763	5.51038	3.58057e-08	1.18209e-06
ENSMUSG00000030313	55.6684	-5.01409	3.50334	-1.43123	0.152363	0.632825
ENSMUSG00000027022	55.6719	-1.05034	3.49091	-0.300879	0.763507	1
ENSMUSG00000024642	55.6863	6.52248	3.79485	1.71877	0.0856565	0.454951
ENSMUSG00000055022	55.6877	-8.12562	4.14487	-1.9604	0.0499489	0.30868
ENSMUSG00000024613	55.6924	24.8924	3.92559	6.34107	2.28175e-10	1.73609e-08
ENSMUSG00000032437	55.7169	15.7903	4.35964	3.62193	0.000292414	0.00294188
ENSMUSG00000059409	55.7274	7.20683	3.9064	1.84488	0.0650555	0.372237
ENSMUSG00000009566	55.7527	0	4.40736	0	1	1
ENSMUSG00000004642	55.7635	-1.3624	3.42957	-0.39725	0.691183	1
ENSMUSG00000030591	55.7801	1.6531	3.67005	0.45043	0.6524	1
ENSMUSG00000101937	55.8102	-8.99909	4.30602	-2.08989	0.036628	0.241697
ENSMUSG00000030062	55.8272	2.92656	3.4842	0.839951	0.400936	1
ENSMUSG00000085133	55.8389	-7.24734	4.20579	-1.72318	0.0848552	0.452135
ENSMUSG00000020063	55.9056	-13.4757	4.3967	-3.06497	0.00217694	0.0188313
ENSMUSG00000102633	55.9371	29.8449	4.25808	7.00901	2.40009e-12	5.24806e-10
ENSMUSG00000026568	55.9378	-16.9975	4.29651	-3.95612	7.61766e-05	0.000842228
ENSMUSG00000033576	55.9583	0	4.40736	0	1	1
ENSMUSG00000021003	56.0005	-3.89013	3.45558	-1.12576	0.260269	0.822489
ENSMUSG00000028268	56.0085	-22.0558	4.24774	-5.19235	2.07651e-07	4.70942e-06
ENSMUSG00000062604	56.0226	0.444397	3.29004	0.135073	0.892554	1
ENSMUSG00000007411	56.0242	-2.63887	3.3876	-0.778978	0.435992	1
ENSMUSG00000097524	56.0465	23.5786	4.27451	5.51609	3.46616e-08	1.15148e-06
ENSMUSG00000109901	56.0617	-27.4427	4.29785	-6.38522	1.71156e-10	1.35067e-08
ENSMUSG00000052962	56.0773	0.590959	4.36387	0.135421	0.892279	1
ENSMUSG00000045559	56.084	-18.0194	4.0499	-4.44934	8.6134e-06	0.000115226
ENSMUSG00000111264	56.0856	0	4.40736	0	1	1
ENSMUSG00000000131	56.0957	2.94747	3.20563	0.919466	0.357852	0.961946
ENSMUSG00000031826	56.1033	3.03813	3.53302	0.859924	0.389831	0.999677
ENSMUSG00000032495	56.1097	-1.68989	4.26484	-0.396238	0.69193	1
ENSMUSG00000097873	56.1475	-8.0225	4.17125	-1.92328	0.0544447	0.327983
ENSMUSG00000036534	56.1741	27.7604	4.35024	6.38134	1.75541e-10	1.37505e-08
ENSMUSG00000048067	56.2047	-24.0131	4.24746	-5.65352	1.57197e-08	5.89571e-07
ENSMUSG00000079293	56.2367	0	4.40736	0	1	1
ENSMUSG00000025255	56.239	-2.91079	3.42994	-0.848641	0.396081	1
ENSMUSG00000019785	56.2732	10.2657	4.2475	2.41688	0.0156542	0.116804
ENSMUSG00000040945	56.2902	7.05036	4.18903	1.68305	0.0923647	0.47786
ENSMUSG00000041058	56.3675	-8.18821	3.4942	-2.34337	0.0191103	0.138882
ENSMUSG00000020530	56.37	-4.63233	3.80692	-1.21682	0.223674	0.766698
ENSMUSG00000100018	56.4004	-25.5284	4.35018	-5.86835	4.40149e-09	2.13321e-07
ENSMUSG00000029291	56.4013	-3.83554	2.68779	-1.42702	0.153573	0.634561
ENSMUSG00000022677	56.4091	-22.7422	4.33082	-5.25125	1.5107e-07	3.65253e-06
ENSMUSG00000020610	56.4292	23.0437	3.8445	5.99395	2.04808e-09	1.12634e-07
ENSMUSG00000051048	56.4381	1.77309	4.12773	0.429557	0.667518	1
ENSMUSG00000024663	56.4524	-9.81805	4.24763	-2.31142	0.0208097	0.149441
ENSMUSG00000053510	56.4561	-3.78075	3.70277	-1.02106	0.307227	0.892235
ENSMUSG00000095569	56.4897	23.18	4.35024	5.32845	9.90537e-08	2.6583e-06
ENSMUSG00000032320	56.502	-20.6365	4.25913	-4.84523	1.26465e-06	2.0827e-05
ENSMUSG00000026928	56.5092	-2.93344	4.09237	-0.716807	0.473493	1
ENSMUSG00000111834	56.5731	0	4.40736	0	1	1
ENSMUSG00000074884	56.5764	4.62918	3.83449	1.20725	0.227337	0.771776
ENSMUSG00000058301	56.582	-18.0573	4.30758	-4.19198	2.76531e-05	0.000332966
ENSMUSG00000064128	56.5828	1.02128	4.19009	0.243738	0.807434	1
ENSMUSG00000029447	56.6268	-3.83605	3.68339	-1.04145	0.297669	0.876531
ENSMUSG00000022105	56.6535	7.00618	4.1951	1.67009	0.0949025	0.487266
ENSMUSG00000096658	56.6832	0	4.40736	0	1	1
ENSMUSG00000031753	56.6898	-17.1478	4.31921	-3.97014	7.18317e-05	0.000798158
ENSMUSG00000022231	56.6916	-9.20254	4.21448	-2.18355	0.0289953	0.199583
ENSMUSG00000019777	56.6958	4.10991	3.46898	1.18476	0.236112	0.789072
ENSMUSG00000109397	56.702	0.708071	4.40736	0.160657	0.872364	1
ENSMUSG00000051451	56.7067	7.44057	3.95712	1.8803	0.060067	0.351461
ENSMUSG00000037996	56.7175	-3.4051	3.36805	-1.011	0.312015	0.898453
ENSMUSG00000045282	56.7218	19.3566	4.35046	4.44932	8.61425e-06	0.000115226
ENSMUSG00000028066	56.7233	-4.84672	4.27553	-1.13359	0.256965	0.820624
ENSMUSG00000035247	56.7391	-0.902399	3.47152	-0.259943	0.794907	1
ENSMUSG00000074111	56.7865	0	4.40736	0	1	1
ENSMUSG00000026235	56.7899	8.35262	3.88297	2.15109	0.0314691	0.213837
ENSMUSG00000029048	56.8082	-5.63846	3.82826	-1.47285	0.140791	0.604267
ENSMUSG00000094002	56.8145	-3.47825	3.90785	-0.890068	0.37343	0.983485
ENSMUSG00000031403	56.835	7.24322	3.40895	2.12476	0.0336063	0.225538
ENSMUSG00000029290	56.8648	1.5665	3.13718	0.499334	0.617544	1
ENSMUSG00000097447	56.8731	-5.03873	2.83006	-1.78043	0.0750049	0.414313
ENSMUSG00000021192	56.8742	22.3394	4.25215	5.25367	1.49096e-07	3.61302e-06
ENSMUSG00000059456	56.8758	-23.4299	4.29748	-5.45201	4.98047e-08	1.55937e-06
ENSMUSG00000022897	56.9259	-4.33357	3.36957	-1.28609	0.198411	0.723837
ENSMUSG00000024359	56.9289	0.951568	4.08225	0.233099	0.815685	1
ENSMUSG00000074579	56.9595	4.44678	4.25604	1.04482	0.296108	0.874969
ENSMUSG00000066258	56.9601	29.9951	4.29661	6.98111	2.92848e-12	5.24806e-10
ENSMUSG00000100813	57.0017	-18.3534	4.31331	-4.25506	2.08996e-05	0.000257043
ENSMUSG00000028840	57.0199	0	4.40736	0	1	1
ENSMUSG00000103976	57.0392	-4.23327	4.27181	-0.990979	0.321696	0.914307
ENSMUSG00000059208	57.0857	1.67556	3.60077	0.465335	0.641691	1
ENSMUSG00000054966	57.1046	7.23706	4.21169	1.71833	0.0857369	0.455145
ENSMUSG00000021241	57.1078	0	4.40736	0	1	1
ENSMUSG00000031818	57.1135	23.4354	4.24757	5.51738	3.44087e-08	1.14487e-06
ENSMUSG00000107197	57.1468	1.95662	4.22329	0.463294	0.643154	1
ENSMUSG00000042043	57.1785	1.44315	4.08654	0.353147	0.723979	1
ENSMUSG00000079034	57.18	-22.6655	4.24976	-5.33335	9.64156e-08	2.59735e-06
ENSMUSG00000042473	57.185	6.58764	4.25545	1.54805	0.121611	0.562532
ENSMUSG00000024219	57.1869	-7.94035	4.21438	-1.88411	0.0595504	0.349595
ENSMUSG00000039048	57.1968	2.02251	4.08342	0.495299	0.620389	1
ENSMUSG00000091421	57.269	3.38653	4.26898	0.793287	0.42761	1
ENSMUSG00000111465	57.3019	-4.72112	3.36612	-1.40254	0.160753	0.65034
ENSMUSG00000038535	57.366	-2.35901	2.80249	-0.841754	0.399926	1
ENSMUSG00000000275	57.3883	10.0724	3.98626	2.52678	0.0115114	0.0884414
ENSMUSG00000060657	57.3895	2.97766	3.30251	0.901636	0.36725	0.973404
ENSMUSG00000033610	57.392	-22.8962	4.25528	-5.38065	7.42168e-08	2.11757e-06
ENSMUSG00000070031	57.4418	-6.11364	3.48941	-1.75205	0.0797644	0.432818
ENSMUSG00000038366	57.4539	-4.76494	3.66661	-1.29955	0.193756	0.71581
ENSMUSG00000031864	57.4584	-6.57231	3.25264	-2.02061	0.0433205	0.276408
ENSMUSG00000031807	57.4921	2.58635	4.14581	0.623846	0.532729	1
ENSMUSG00000111681	57.5312	4.17936	4.17887	1.00012	0.317255	0.908112
ENSMUSG00000017801	57.5642	-22.201	4.24887	-5.22515	1.74011e-07	4.09027e-06
ENSMUSG00000109083	57.6151	-8.25072	3.73325	-2.21006	0.0271009	0.188067
ENSMUSG00000049550	57.6568	-0.271703	3.63003	-0.0748488	0.940335	1
ENSMUSG00000018809	57.6834	5.73257	4.29349	1.33518	0.181818	0.692933
ENSMUSG00000026627	57.7014	0	4.40736	0	1	1
ENSMUSG00000074746	57.7325	-2.05384	4.0835	-0.50296	0.614992	1
ENSMUSG00000102642	57.7485	-2.8237	4.29346	-0.657674	0.510747	1
ENSMUSG00000031196	57.763	-9.83218	4.24765	-2.31473	0.0206276	0.148394
ENSMUSG00000028960	57.7684	-7.73218	3.58286	-2.1581	0.0309198	0.210847
ENSMUSG00000018986	57.7693	5.14268	3.35032	1.53498	0.124789	0.569474
ENSMUSG00000099398	57.7903	14.4935	4.13965	3.50114	0.000463275	0.00450706
ENSMUSG00000037108	57.8119	-8.16457	3.07086	-2.65872	0.00784378	0.0625499
ENSMUSG00000082179	57.8125	-3.74627	4.20146	-0.891659	0.372576	0.983485
ENSMUSG00000102732	57.8672	0	4.39006	0	1	1
ENSMUSG00000011831	57.8786	-4.7352	4.20742	-1.12544	0.260403	0.822489
ENSMUSG00000033033	57.9132	-5.38325	4.12528	-1.30494	0.191912	0.71199
ENSMUSG00000110670	57.927	-10.0644	4.21711	-2.38655	0.0170071	0.12527
ENSMUSG00000097723	57.9379	3.78891	4.2543	0.890608	0.37314	0.983485
ENSMUSG00000005846	57.9581	-1.38795	3.61337	-0.384114	0.700894	1
ENSMUSG00000030660	58.0121	-5.63769	3.06421	-1.83985	0.0657898	0.375628
ENSMUSG00000111327	58.049	0.339626	2.15303	0.157743	0.874659	1
ENSMUSG00000032089	58.053	2.76404	3.89374	0.709869	0.477786	1
ENSMUSG00000103291	58.0592	-3.08463	4.13958	-0.745156	0.456177	1
ENSMUSG00000021024	58.064	29.9939	4.25144	7.05498	1.72622e-12	5.09609e-10
ENSMUSG00000033009	58.0704	0	4.40736	0	1	1
ENSMUSG00000020457	58.0915	5.84558	3.84454	1.52049	0.128388	0.577287
ENSMUSG00000024966	58.1366	0	4.40736	0	1	1
ENSMUSG00000029178	58.1725	0.65606	3.06291	0.214195	0.830395	1
ENSMUSG00000032757	58.1906	-1.16578	4.17932	-0.27894	0.780291	1
ENSMUSG00000058706	58.1912	-2.79098	3.96563	-0.703793	0.481562	1
ENSMUSG00000043310	58.2772	0	4.39761	0	1	1
ENSMUSG00000039963	58.3095	8.14212	4.20175	1.93779	0.0526487	0.320237
ENSMUSG00000035064	58.3097	24.0557	4.2474	5.66363	1.48203e-08	5.63807e-07
ENSMUSG00000031948	58.323	6.90138	4.18965	1.64724	0.0995078	0.502462
ENSMUSG00000010205	58.3836	-22.0993	4.25033	-5.19943	1.99901e-07	4.55799e-06
ENSMUSG00000097901	58.4182	-6.33165	2.96717	-2.1339	0.0328508	0.221594
ENSMUSG00000103373	58.4401	0	4.40736	0	1	1
ENSMUSG00000029207	58.452	-8.69834	3.94122	-2.20702	0.0273127	0.189228
ENSMUSG00000061111	58.4994	0	4.40736	0	1	1
ENSMUSG00000020803	58.506	-24.2991	4.25084	-5.71631	1.08862e-08	4.31142e-07
ENSMUSG00000054203	58.519	-7.69463	4.13373	-1.86143	0.0626842	0.362874
ENSMUSG00000105753	58.5211	0	4.40736	0	1	1
ENSMUSG00000021733	58.5909	-1.52085	3.9417	-0.385836	0.699618	1
ENSMUSG00000096054	58.5915	-3.92883	3.107	-1.26451	0.206047	0.736916
ENSMUSG00000030165	58.6724	7.74894	3.23228	2.39736	0.0165139	0.122388
ENSMUSG00000059552	58.7434	19.607	4.30742	4.55191	5.31618e-06	7.46522e-05
ENSMUSG00000030881	58.7647	9.71564	4.23624	2.29346	0.0218215	0.155707
ENSMUSG00000020522	58.8087	7.32598	3.36491	2.17717	0.029468	0.202442
ENSMUSG00000057637	58.8088	3.60532	4.19764	0.858892	0.3904	1
ENSMUSG00000027203	58.8698	12.4022	4.23715	2.92701	0.00342243	0.0288413
ENSMUSG00000081303	58.9007	23.8085	4.35015	5.47302	4.42439e-08	1.40811e-06
ENSMUSG00000026707	58.9564	0	4.40736	0	1	1
ENSMUSG00000027994	58.9571	29.5751	4.2749	6.91831	4.57051e-12	6.98217e-10
ENSMUSG00000035781	58.9625	8.07718	3.54042	2.28142	0.0225236	0.159963
ENSMUSG00000034724	58.982	0.0475989	2.90383	0.0163918	0.986922	1
ENSMUSG00000034906	58.9877	10.9137	4.23946	2.57431	0.0100441	0.0783304
ENSMUSG00000089924	59.007	-30	4.29691	-6.98176	2.91507e-12	5.24806e-10
ENSMUSG00000105270	59.0079	-9.28331	3.29709	-2.81561	0.00486847	0.0402445
ENSMUSG00000019188	59.0281	2.10527	3.43673	0.612578	0.540155	1
ENSMUSG00000027495	59.0592	3.11553	4.15307	0.750175	0.453149	1
ENSMUSG00000106383	59.0686	0	4.40736	0	1	1
ENSMUSG00000019432	59.1065	-2.00679	4.08835	-0.490855	0.623529	1
ENSMUSG00000059555	59.1231	23.5304	4.32518	5.44033	5.31816e-08	1.65777e-06
ENSMUSG00000027520	59.1265	5.33627	3.85926	1.38272	0.166751	0.663423
ENSMUSG00000047721	59.1504	-5.38213	4.24999	-1.26639	0.205375	0.736916
ENSMUSG00000003623	59.1602	-1.92617	3.38757	-0.5686	0.569628	1
ENSMUSG00000111928	59.1675	-1.84105	2.10535	-0.874463	0.381866	0.99038
ENSMUSG00000038527	59.1839	0	4.40736	0	1	1
ENSMUSG00000029098	59.1939	2.22546	3.47511	0.640402	0.521912	1
ENSMUSG00000021395	59.2026	-29.9995	3.88032	-7.73118	1.06552e-14	5.65474e-11
ENSMUSG00000044465	59.2196	0.547012	3.12399	0.1751	0.861001	1
ENSMUSG00000032411	59.3687	-6.22687	3.66368	-1.69962	0.0892018	0.468359
ENSMUSG00000078974	59.3762	-22.4458	4.24776	-5.28415	1.26291e-07	3.16739e-06
ENSMUSG00000063221	59.383	-6.60205	4.20964	-1.56831	0.116808	0.551634
ENSMUSG00000048600	59.3857	0	4.40736	0	1	1
ENSMUSG00000021037	59.4382	24.883	4.24751	5.85825	4.67762e-09	2.23138e-07
ENSMUSG00000069307	59.4394	-13.9353	4.40736	-3.16183	0.00156783	0.0139313
ENSMUSG00000036928	59.4441	-5.89015	3.9213	-1.50209	0.133074	0.587539
ENSMUSG00000002948	59.4571	3.74098	4.12562	0.906768	0.364529	0.969839
ENSMUSG00000024042	59.4588	-2.02266	3.64009	-0.555662	0.578442	1
ENSMUSG00000094108	59.4663	0	4.40736	0	1	1
ENSMUSG00000095279	59.4768	23.4826	3.69289	6.35887	2.03246e-10	1.57464e-08
ENSMUSG00000027346	59.569	3.78136	3.91583	0.965661	0.334214	0.932403
ENSMUSG00000050108	59.5707	-12.0957	3.88377	-3.11441	0.00184312	0.0161544
ENSMUSG00000030788	59.5819	1.13159	2.70956	0.417628	0.676219	1
ENSMUSG00000096024	59.6585	-10.4649	3.60007	-2.90687	0.00365066	0.0306794
ENSMUSG00000113948	59.6905	2.87409	3.07246	0.935436	0.349563	0.949738
ENSMUSG00000093420	59.7133	-3.68722	4.08618	-0.902363	0.366864	0.972501
ENSMUSG00000113099	59.7145	28.8789	4.24768	6.79873	1.05546e-11	1.20723e-09
ENSMUSG00000063887	59.7414	-10.7679	4.24755	-2.53508	0.0112422	0.0865615
ENSMUSG00000099083	59.7634	-4.98789	4.16255	-1.19828	0.230809	0.779324
ENSMUSG00000033781	59.8105	-6.9703	4.14126	-1.68313	0.0923493	0.47786
ENSMUSG00000028086	59.8292	-7.92216	3.84008	-2.06302	0.0391109	0.25499
ENSMUSG00000022354	59.8467	0	4.40736	0	1	1
ENSMUSG00000034042	59.8573	-4.5353	3.54472	-1.27945	0.200738	0.728297
ENSMUSG00000016529	59.8877	2.43312	4.30867	0.564704	0.572275	1
ENSMUSG00000030528	59.9072	23.4958	4.27346	5.49808	3.83954e-08	1.25345e-06
ENSMUSG00000025485	59.9295	1.33453	4.15459	0.321218	0.748045	1
ENSMUSG00000024122	59.9752	-4.3395	3.78795	-1.14561	0.251958	0.812976
ENSMUSG00000048108	59.9763	1.92166	2.24967	0.854198	0.392995	1
ENSMUSG00000054934	60.0179	-6.893	4.25456	-1.62014	0.105202	0.519745
ENSMUSG00000059547	60.0508	-24.5048	4.24745	-5.7693	7.9603e-09	3.33851e-07
ENSMUSG00000009376	60.0567	-2.09828	4.31311	-0.486488	0.626621	1
ENSMUSG00000050982	60.0629	-8.13923	4.25035	-1.91496	0.0554978	0.332517
ENSMUSG00000113094	60.0797	-12.2932	4.33047	-2.83878	0.00452868	0.0375967
ENSMUSG00000018209	60.0921	-5.47135	2.94631	-1.85702	0.0633087	0.365426
ENSMUSG00000103348	60.1	-4.18604	4.08797	-1.02399	0.30584	0.891916
ENSMUSG00000102509	60.1004	-0.458607	4.40122	-0.1042	0.917011	1
ENSMUSG00000014767	60.1499	0.133807	3.84349	0.0348139	0.972228	1
ENSMUSG00000028013	60.1955	0.627195	3.34484	0.187511	0.85126	1
ENSMUSG00000031627	60.2253	6.68098	3.24994	2.05572	0.0398093	0.258511
ENSMUSG00000109195	60.2798	2.61485	2.20848	1.184	0.236411	0.789655
ENSMUSG00000022837	60.3145	-21.4083	4.24807	-5.03953	4.66667e-07	8.8767e-06
ENSMUSG00000041991	60.3848	23.1804	4.24869	5.4559	4.87244e-08	1.53006e-06
ENSMUSG00000028173	60.3909	1.05342	3.61815	0.291148	0.770938	1
ENSMUSG00000032265	60.4613	3.13885	3.63617	0.863227	0.388013	0.998513
ENSMUSG00000056851	60.4615	-1.65637	3.22437	-0.513703	0.60746	1
ENSMUSG00000031016	60.4746	8.59175	4.19867	2.0463	0.0407268	0.263261
ENSMUSG00000026553	60.4756	-1.89137	3.25406	-0.581234	0.561083	1
ENSMUSG00000019982	60.502	22.3933	4.2984	5.20969	1.89159e-07	4.35946e-06
ENSMUSG00000059070	60.5081	-1.61416	2.55392	-0.632034	0.527365	1
ENSMUSG00000039914	60.5153	-3.39037	4.09909	-0.827104	0.408178	1
ENSMUSG00000046699	60.6229	-20.3489	4.27618	-4.75866	1.94886e-06	3.04866e-05
ENSMUSG00000090394	60.6367	-1.06796	3.91139	-0.273038	0.784824	1
ENSMUSG00000000766	60.6401	-10.1752	3.85012	-2.64283	0.00822153	0.0651462
ENSMUSG00000003452	60.6699	-2.23661	2.85883	-0.782353	0.434007	1
ENSMUSG00000035024	60.6884	3.03801	3.45656	0.878912	0.379449	0.9887
ENSMUSG00000013593	60.713	-5.89548	4.08956	-1.44159	0.149417	0.625362
ENSMUSG00000034973	60.737	0.0420614	3.14414	0.0133777	0.989326	1
ENSMUSG00000019880	60.7501	-24.2962	4.24744	-5.72021	1.06395e-08	4.2454e-07
ENSMUSG00000034867	60.7554	-6.76444	3.99107	-1.69489	0.0900954	0.470515
ENSMUSG00000028261	60.8637	8.92124	4.0007	2.22992	0.0257529	0.179948
ENSMUSG00000054814	60.8942	0	4.40736	0	1	1
ENSMUSG00000034826	60.9054	0	4.40736	0	1	1
ENSMUSG00000049878	60.9157	-3.41974	3.23605	-1.05676	0.29062	0.867561
ENSMUSG00000095597	60.9298	1.53364	2.9905	0.512837	0.608065	1
ENSMUSG00000029152	60.968	-7.01521	4.21826	-1.66306	0.0963011	0.491768
ENSMUSG00000111912	60.9923	-3.84183	3.56706	-1.07703	0.281468	0.855037
ENSMUSG00000034028	61.0038	0	4.40736	0	1	1
ENSMUSG00000027650	61.0172	8.22799	3.90588	2.10657	0.0351551	0.233575
ENSMUSG00000038347	61.0439	3.9448	4.14168	0.952465	0.340861	0.937904
ENSMUSG00000061653	61.0611	0	4.40736	0	1	1
ENSMUSG00000053819	61.0624	-6.13134	3.12058	-1.96481	0.0494368	0.306317
ENSMUSG00000096401	61.1109	2.76699	4.08654	0.677099	0.498343	1
ENSMUSG00000052917	61.1248	-8.93629	3.22707	-2.76916	0.00562004	0.0460626
ENSMUSG00000030979	61.1781	-25.9637	4.35017	-5.96843	2.39547e-09	1.29064e-07
ENSMUSG00000040731	61.2037	-2.58674	3.29347	-0.785415	0.432211	1
ENSMUSG00000098905	61.2119	6.68714	3.42229	1.95399	0.0507021	0.311972
ENSMUSG00000102999	61.2346	-4.43685	4.19108	-1.05864	0.289764	0.86623
ENSMUSG00000108348	61.2408	0	4.40736	0	1	1
ENSMUSG00000053469	61.2517	-19.0927	4.26836	-4.47307	7.71043e-06	0.00010472
ENSMUSG00000034159	61.2756	-7.08037	4.13889	-1.71069	0.0871378	0.460713
ENSMUSG00000020532	61.2804	0.160293	2.60763	0.0614708	0.950984	1
ENSMUSG00000074170	61.3038	2.49109	4.17962	0.596008	0.55117	1
ENSMUSG00000052479	61.3121	14.1338	4.38521	3.22307	0.00126826	0.0115004
ENSMUSG00000032244	61.3152	9.06063	4.24757	2.13313	0.032914	0.221879
ENSMUSG00000028289	61.344	-4.26851	4.17396	-1.02265	0.306472	0.891916
ENSMUSG00000022901	61.3871	17.3737	4.35312	3.99109	6.57707e-05	0.000737549
ENSMUSG00000033845	61.45	6.77041	4.20619	1.60963	0.107479	0.525301
ENSMUSG00000042302	61.5161	23.8788	4.35015	5.4892	4.03768e-08	1.30658e-06
ENSMUSG00000035310	61.5607	2.65747	4.10035	0.64811	0.516914	1
ENSMUSG00000016756	61.6071	-9.55695	3.1277	-3.05558	0.00224625	0.0193993
ENSMUSG00000031711	61.6153	-0.253729	3.41193	-0.0743654	0.94072	1
ENSMUSG00000079017	61.6519	5.15038	4.26822	1.20668	0.227555	0.772392
ENSMUSG00000002129	61.6899	0	4.40736	0	1	1
ENSMUSG00000001998	61.7133	-9.96141	3.92755	-2.53629	0.0112034	0.0863252
ENSMUSG00000029440	61.7191	0.62893	4.08219	0.154067	0.877557	1
ENSMUSG00000026399	61.7366	-0.614799	3.85208	-0.159602	0.873195	1
ENSMUSG00000113704	61.7473	0	4.40736	0	1	1
ENSMUSG00000057278	61.761	4.22671	3.41636	1.2372	0.216014	0.754572
ENSMUSG00000032231	61.7867	29.9914	4.01281	7.47392	7.78425e-14	1.50222e-10
ENSMUSG00000046897	61.8237	26.0142	4.29761	6.05317	1.42027e-09	8.37485e-08
ENSMUSG00000040586	61.8274	-22.988	4.24837	-5.41103	6.26635e-08	1.8949e-06
ENSMUSG00000045294	61.8322	2.61746	4.08783	0.640305	0.521974	1
ENSMUSG00000027131	61.8378	5.4254	4.16832	1.30158	0.193059	0.71473
ENSMUSG00000044442	61.8795	3.81474	4.31311	0.884451	0.376453	0.986342
ENSMUSG00000034111	61.9101	0.611891	4.37746	0.139782	0.888832	1
ENSMUSG00000053134	61.9422	1.04253	4.12353	0.252824	0.800404	1
ENSMUSG00000015095	61.9512	-28.2055	3.74582	-7.52985	5.07977e-14	1.19815e-10
ENSMUSG00000030720	61.9681	0	4.40736	0	1	1
ENSMUSG00000037722	61.999	-10.4606	4.24742	-2.46282	0.0137851	0.104399
ENSMUSG00000071713	62.0465	2.82835	4.15643	0.680476	0.496203	1
ENSMUSG00000027111	62.0686	-1.35966	4.18785	-0.324668	0.745433	1
ENSMUSG00000024993	62.0818	5.97526	3.81861	1.56477	0.117636	0.553697
ENSMUSG00000027397	62.0951	4.62363	3.88396	1.19044	0.233873	0.784299
ENSMUSG00000102841	62.1334	28.8958	4.25589	6.7896	1.12444e-11	1.26966e-09
ENSMUSG00000059475	62.197	24.9975	4.24746	5.88528	3.97386e-09	1.95271e-07
ENSMUSG00000059136	62.2163	-2.50164	3.18154	-0.786299	0.431692	1
ENSMUSG00000019979	62.2224	-9.07449	3.24984	-2.79229	0.0052337	0.0430791
ENSMUSG00000095156	62.2335	-22.944	4.24745	-5.40183	6.59653e-08	1.96397e-06
ENSMUSG00000106825	62.3981	-1.34269	4.15229	-0.323362	0.746421	1
ENSMUSG00000028967	62.4019	1.01196	4.36241	0.231973	0.816559	1
ENSMUSG00000108218	62.416	-0.198894	3.29617	-0.0603409	0.951884	1
ENSMUSG00000022770	62.4286	4.30578	3.62385	1.18818	0.234764	0.785185
ENSMUSG00000035941	62.4428	-1.92145	3.35409	-0.572869	0.566734	1
ENSMUSG00000038560	62.4485	30	4.29689	6.9818	2.91425e-12	5.24806e-10
ENSMUSG00000109005	62.4619	-6.66028	4.20571	-1.58363	0.113278	0.541715
ENSMUSG00000026003	62.4974	30	4.29695	6.9817	2.91623e-12	5.24806e-10
ENSMUSG00000063804	62.4985	-2.58619	3.4869	-0.741686	0.458277	1
ENSMUSG00000028385	62.5123	-4.78687	4.09039	-1.17027	0.241891	0.796259
ENSMUSG00000007613	62.5136	6.48372	4.15352	1.56102	0.118519	0.555148
ENSMUSG00000032301	62.5399	22.0528	4.32724	5.09628	3.4639e-07	6.99635e-06
ENSMUSG00000035378	62.5454	1.84838	3.28726	0.562284	0.573922	1
ENSMUSG00000032586	62.5615	-5.6412	4.1978	-1.34385	0.178998	0.687033
ENSMUSG00000100839	62.5713	0	4.40736	0	1	1
ENSMUSG00000029551	62.5886	-27.3238	4.02524	-6.78812	1.13604e-11	1.27597e-09
ENSMUSG00000105728	62.5956	5.58502	4.17481	1.33779	0.180965	0.691543
ENSMUSG00000048574	62.6435	0	4.37999	0	1	1
ENSMUSG00000102629	62.6707	-18.8446	4.26814	-4.41519	1.00922e-05	0.000132572
ENSMUSG00000015880	62.7231	-7.30338	3.3957	-2.15077	0.0314943	0.213939
ENSMUSG00000053835	62.7617	22.9909	4.26986	5.38446	7.26633e-08	2.08608e-06
ENSMUSG00000020386	62.7693	23.9039	4.35015	5.49495	3.90824e-08	1.27051e-06
ENSMUSG00000040339	62.7724	-2.19633	3.51664	-0.624555	0.532263	1
ENSMUSG00000030096	62.7744	6.23448	4.13766	1.50676	0.131871	0.584296
ENSMUSG00000096009	62.8217	0	4.40736	0	1	1
ENSMUSG00000055216	62.9688	-10.3014	4.24746	-2.42532	0.015295	0.114446
ENSMUSG00000033569	63.0312	3.0373	3.88952	0.780892	0.434866	1
ENSMUSG00000102049	63.0325	-11.0757	4.18157	-2.64869	0.0080805	0.0642524
ENSMUSG00000073664	63.0333	1.40678	2.95916	0.475398	0.634503	1
ENSMUSG00000040025	63.0589	19.5637	4.27	4.58166	4.61296e-06	6.5501e-05
ENSMUSG00000027907	63.1349	10.055	3.0211	3.32825	0.000873935	0.00808713
ENSMUSG00000104503	63.2083	-0.709848	4.36933	-0.162461	0.870942	1
ENSMUSG00000033295	63.2126	-4.64334	4.09292	-1.13448	0.256593	0.820078
ENSMUSG00000107557	63.2755	0	4.37058	0	1	1
ENSMUSG00000038717	63.346	-9.93113	3.45496	-2.87445	0.00404729	0.0337985
ENSMUSG00000111570	63.4316	26.764	4.35021	6.15234	7.63476e-10	4.88165e-08
ENSMUSG00000084241	63.4588	1.20294	4.26834	0.28183	0.778074	1
ENSMUSG00000070639	63.4603	-3.02746	3.89946	-0.77638	0.437525	1
ENSMUSG00000021258	63.5254	-1.19045	4.08288	-0.291572	0.770614	1
ENSMUSG00000043943	63.5321	23.4597	4.35015	5.39285	6.93491e-08	2.02804e-06
ENSMUSG00000025173	63.5545	22.722	4.24906	5.34754	8.91593e-08	2.44531e-06
ENSMUSG00000111436	63.6191	0.722026	2.24032	0.322287	0.747236	1
ENSMUSG00000022440	63.6253	-25.5172	4.35017	-5.86579	4.46996e-09	2.15788e-07
ENSMUSG00000046230	63.6741	6.09846	3.46271	1.76118	0.0782076	0.426565
ENSMUSG00000033849	63.6747	23.7313	4.24756	5.58704	2.30968e-08	8.2542e-07
ENSMUSG00000047804	63.7225	-6.36379	3.26924	-1.94657	0.0515868	0.316042
ENSMUSG00000066760	63.7523	4.03108	2.6574	1.51693	0.129285	0.578856
ENSMUSG00000076432	63.7621	10.7716	4.2423	2.5391	0.0111137	0.0857898
ENSMUSG00000000056	63.7827	4.81837	4.24081	1.13619	0.255877	0.819144
ENSMUSG00000000982	63.8053	29.3324	4.29698	6.82627	8.71525e-12	1.05719e-09
ENSMUSG00000091971	63.8066	25.479	4.25403	5.98937	2.10653e-09	1.15549e-07
ENSMUSG00000020415	63.8084	-6.84588	4.12626	-1.6591	0.0970957	0.49357
ENSMUSG00000032405	63.8185	7.77113	3.34031	2.32647	0.0199937	0.144422
ENSMUSG00000038072	63.8514	1.95721	3.54073	0.552769	0.580422	1
ENSMUSG00000020982	63.8665	9.66783	3.8081	2.53875	0.0111248	0.0858169
ENSMUSG00000028228	63.9128	-1.55323	3.75358	-0.413798	0.679022	1
ENSMUSG00000025602	63.9546	3.45356	4.14414	0.833359	0.404642	1
ENSMUSG00000111174	63.9746	10.2501	4.24741	2.41326	0.0158103	0.117762
ENSMUSG00000002812	63.9853	29.9964	4.29719	6.98047	2.94196e-12	5.24806e-10
ENSMUSG00000069089	64.0338	-6.92685	4.1733	-1.6598	0.0969547	0.493178
ENSMUSG00000075254	64.0806	-1.83736	2.91497	-0.630321	0.528485	1
ENSMUSG00000032911	64.115	26.6186	4.24834	6.26564	3.71308e-10	2.5843e-08
ENSMUSG00000042572	64.1235	23.3453	4.35013	5.36657	8.02468e-08	2.23848e-06
ENSMUSG00000022757	64.1468	-1.21544	4.17532	-0.2911	0.770975	1
ENSMUSG00000098007	64.1894	-4.38366	4.16134	-1.05343	0.292145	0.869115
ENSMUSG00000018160	64.2116	-2.32632	3.64105	-0.638915	0.522878	1
ENSMUSG00000037801	64.2141	-6.42539	4.24322	-1.51427	0.129957	0.580185
ENSMUSG00000029314	64.2202	0	4.40736	0	1	1
ENSMUSG00000027936	64.2351	10.1108	4.23646	2.38662	0.0170038	0.12527
ENSMUSG00000020840	64.3302	-0.449306	4.1712	-0.107716	0.914221	1
ENSMUSG00000024833	64.34	29.9943	4.25979	7.04128	1.90486e-12	5.09609e-10
ENSMUSG00000054942	64.3521	-0.679612	3.35034	-0.202849	0.839253	1
ENSMUSG00000003283	64.3529	22.604	4.30708	5.24809	1.53684e-07	3.71149e-06
ENSMUSG00000037503	64.3562	4.14226	3.48017	1.19025	0.233949	0.784299
ENSMUSG00000048578	64.3593	4.79229	4.14354	1.15657	0.247449	0.805898
ENSMUSG00000054598	64.4115	-0.381906	3.65552	-0.104474	0.916794	1
ENSMUSG00000078122	64.4277	-21.6387	4.30473	-5.02674	4.98897e-07	9.3722e-06
ENSMUSG00000109022	64.4291	-22.3478	4.24815	-5.26058	1.43601e-07	3.49182e-06
ENSMUSG00000018143	64.4348	0	4.40736	0	1	1
ENSMUSG00000113053	64.4435	3.22277	3.69479	0.872248	0.383073	0.990802
ENSMUSG00000016256	64.4729	-2.12693	3.73489	-0.569476	0.569033	1
ENSMUSG00000028797	64.4919	-19.8478	3.98868	-4.97604	6.48995e-07	1.1745e-05
ENSMUSG00000039742	64.5203	-14.4019	4.38923	-3.28118	0.00103374	0.00948327
ENSMUSG00000072763	64.5983	-7.04885	4.25121	-1.65808	0.0973008	0.494258
ENSMUSG00000041890	64.599	-2.54228	3.14745	-0.807727	0.419248	1
ENSMUSG00000025898	64.6407	3.66548	3.24115	1.13092	0.25809	0.822018
ENSMUSG00000102321	64.7001	-15.0212	4.36662	-3.44002	0.000581674	0.00556841
ENSMUSG00000036208	64.712	6.95473	4.1766	1.66517	0.0958796	0.490328
ENSMUSG00000089774	64.7205	-6.18669	4.12144	-1.5011	0.13333	0.588181
ENSMUSG00000005103	64.7999	-6.86891	3.52005	-1.95137	0.0510134	0.313343
ENSMUSG00000057421	64.8071	17.1503	4.04776	4.237	2.26529e-05	0.000276843
ENSMUSG00000040613	64.863	1.22124	3.97687	0.307085	0.758779	1
ENSMUSG00000031639	64.8766	-5.33315	3.76957	-1.41479	0.15713	0.642189
ENSMUSG00000097853	64.937	-13.8761	4.26977	-3.24985	0.00115465	0.0105287
ENSMUSG00000024456	64.9768	4.10484	3.48248	1.17871	0.238514	0.792742
ENSMUSG00000102837	64.9825	6.5447	4.13685	1.58205	0.113639	0.54294
ENSMUSG00000052142	64.9863	-21.4704	4.30121	-4.99171	5.98478e-07	1.09616e-05
ENSMUSG00000030789	64.9878	7.52742	3.85447	1.95291	0.0508308	0.312464
ENSMUSG00000105705	65.011	-27.245	4.25168	-6.40805	1.47389e-10	1.18515e-08
ENSMUSG00000028948	65.0794	-11.6059	4.39022	-2.64359	0.00820328	0.0650258
ENSMUSG00000017670	65.1	3.85403	3.64681	1.05682	0.290592	0.867561
ENSMUSG00000078656	65.206	5.09355	4.26852	1.19328	0.23276	0.783207
ENSMUSG00000024045	65.2077	1.43531	3.6748	0.390582	0.696107	1
ENSMUSG00000011158	65.2724	-6.05326	3.92059	-1.54397	0.122596	0.564887
ENSMUSG00000056579	65.3081	1.37656	4.09063	0.336516	0.736482	1
ENSMUSG00000036568	65.3156	-4.2079	3.72591	-1.12936	0.258746	0.822489
ENSMUSG00000041695	65.3261	24.8771	4.35022	5.71857	1.07425e-08	4.27044e-07
ENSMUSG00000028886	65.357	-8.48593	4.13585	-2.0518	0.0401894	0.260286
ENSMUSG00000022711	65.3694	-14.7975	4.37486	-3.38239	0.000718574	0.00675549
ENSMUSG00000021248	65.381	2.71126	4.13465	0.655741	0.511991	1
ENSMUSG00000022450	65.4165	19.5922	4.31006	4.5457	5.4754e-06	7.66195e-05
ENSMUSG00000026516	65.4399	-4.90879	3.68126	-1.33345	0.182383	0.694871
ENSMUSG00000063894	65.4502	-9.58648	3.66982	-2.61225	0.00899494	0.0707464
ENSMUSG00000112349	65.5165	-2.94376	2.01494	-1.46097	0.144024	0.612272
ENSMUSG00000058793	65.5477	-1.17158	3.78753	-0.309326	0.757073	1
ENSMUSG00000022214	65.5642	0	4.31556	0	1	1
ENSMUSG00000020122	65.6236	22.5068	4.30151	5.23231	1.67403e-07	3.97499e-06
ENSMUSG00000037754	65.65	28.285	4.24732	6.65949	2.74774e-11	2.71e-09
ENSMUSG00000056770	65.6646	0.584532	3.83219	0.152532	0.878767	1
ENSMUSG00000027164	65.741	3.45391	3.54929	0.973126	0.33049	0.925304
ENSMUSG00000051212	65.7493	-9.81375	4.24763	-2.31041	0.0208656	0.149792
ENSMUSG00000051506	65.816	20.4926	4.01932	5.09852	3.42317e-07	6.92727e-06
ENSMUSG00000029131	65.835	5.62972	3.3069	1.70242	0.0886773	0.466297
ENSMUSG00000026646	65.868	2.34367	4.08369	0.573911	0.566028	1
ENSMUSG00000057997	65.9047	-12.4564	4.32755	-2.8784	0.00399696	0.0334176
ENSMUSG00000109167	65.9125	0	4.40736	0	1	1
ENSMUSG00000028068	65.9354	-24.5978	4.24733	-5.79137	6.98163e-09	3.07481e-07
ENSMUSG00000008348	65.9718	0.363421	2.78193	0.130636	0.896063	1
ENSMUSG00000046841	66.0001	-9.36667	4.24828	-2.20482	0.027467	0.190111
ENSMUSG00000055239	66.04	29.9949	4.2884	6.99443	2.66344e-12	5.24806e-10
ENSMUSG00000072931	66.1151	24.0579	4.35022	5.53027	3.1974e-08	1.08948e-06
ENSMUSG00000060216	66.1211	-4.74766	3.68882	-1.28704	0.19808	0.723096
ENSMUSG00000032034	66.1929	-8.67723	3.38501	-2.56343	0.0103643	0.0805609
ENSMUSG00000013465	66.1936	8.82139	4.23624	2.08236	0.0373096	0.245204
ENSMUSG00000003402	66.2133	24.4211	4.24736	5.7497	8.94019e-09	3.65669e-07
ENSMUSG00000034116	66.2675	8.16269	3.51946	2.3193	0.0203789	0.146844
ENSMUSG00000027947	66.2706	2.34958	3.55573	0.660786	0.50875	1
ENSMUSG00000003382	66.2721	-5.71686	3.48554	-1.64016	0.100972	0.506866
ENSMUSG00000004268	66.311	3.81163	3.74608	1.0175	0.308917	0.894149
ENSMUSG00000016487	66.3139	3.87061	4.08829	0.946754	0.343764	0.943063
ENSMUSG00000052981	66.3261	-12.4616	4.3274	-2.87971	0.00398045	0.0332928
ENSMUSG00000009731	66.3342	0	4.40203	0	1	1
ENSMUSG00000036835	66.4259	3.75047	4.25991	0.880411	0.378637	0.987725
ENSMUSG00000025544	66.5489	-24.1647	4.24933	-5.68671	1.29507e-08	4.99848e-07
ENSMUSG00000071669	66.5643	6.32484	3.99731	1.58227	0.113587	0.54294
ENSMUSG00000103818	66.5814	1.85197	4.114	0.450162	0.652593	1
ENSMUSG00000017146	66.5831	-0.388135	4.08367	-0.0950455	0.924279	1
ENSMUSG00000058761	66.5917	4.18437	3.83633	1.09072	0.275395	0.846329
ENSMUSG00000055670	66.6132	-0.219738	3.2159	-0.0683289	0.945524	1
ENSMUSG00000113244	66.6422	0.0289437	3.78883	0.00763921	0.993905	1
ENSMUSG00000038619	66.6526	-14.2801	4.21077	-3.39132	0.000695567	0.00656828
ENSMUSG00000026068	66.6724	-13.5931	4.37368	-3.10792	0.00188406	0.0164588
ENSMUSG00000031696	66.7038	-4.57504	3.40226	-1.34471	0.17872	0.687033
ENSMUSG00000090266	66.812	-0.203015	3.56781	-0.056902	0.954623	1
ENSMUSG00000037287	66.8178	7.82894	4.23645	1.848	0.0646027	0.370942
ENSMUSG00000019790	66.8398	-22.7098	4.24753	-5.34658	8.96295e-08	2.45187e-06
ENSMUSG00000113515	66.8869	-4.09892	4.24504	-0.965577	0.334256	0.932403
ENSMUSG00000019877	66.8941	22.7706	4.25039	5.35728	8.44832e-08	2.3291e-06
ENSMUSG00000106490	66.9309	10.6733	4.24739	2.51291	0.011974	0.0916643
ENSMUSG00000042439	66.9519	-7.74104	4.12512	-1.87656	0.0605783	0.353673
ENSMUSG00000033319	66.9747	1.49936	3.58458	0.418282	0.675741	1
ENSMUSG00000091028	66.9839	-1.60005	2.01431	-0.794342	0.426997	1
ENSMUSG00000015672	67.0049	-21.6411	4.25138	-5.09036	3.5739e-07	7.18435e-06
ENSMUSG00000017716	67.0503	-7.09442	3.37984	-2.09904	0.0358132	0.237428
ENSMUSG00000030126	67.0914	0.997424	2.20955	0.451415	0.651691	1
ENSMUSG00000029528	67.0988	9.8994	4.24763	2.33057	0.0197761	0.143083
ENSMUSG00000074748	67.1582	3.02353	3.34033	0.90516	0.365381	0.970899
ENSMUSG00000025451	67.2149	0	3.77909	0	1	1
ENSMUSG00000030264	67.2219	-2.52829	3.60356	-0.701609	0.482923	1
ENSMUSG00000007209	67.2377	-25.8383	4.35017	-5.93961	2.85707e-09	1.47208e-07
ENSMUSG00000027465	67.262	-15.7958	3.61877	-4.36496	1.27147e-05	0.000162988
ENSMUSG00000029722	67.2734	9.30067	4.19311	2.21808	0.0265491	0.184964
ENSMUSG00000078706	67.3377	25.9965	4.24779	6.12001	9.35671e-10	5.84064e-08
ENSMUSG00000022364	67.3385	6.21529	3.59758	1.72763	0.084054	0.449196
ENSMUSG00000034544	67.3769	-4.89711	3.83299	-1.27762	0.201382	0.730136
ENSMUSG00000020422	67.3874	4.53656	4.25008	1.06741	0.285789	0.859498
ENSMUSG00000004707	67.4298	24.6107	4.2473	5.79442	6.85565e-09	3.02561e-07
ENSMUSG00000029430	67.4392	-10.3016	3.28779	-3.13329	0.0017286	0.0152386
ENSMUSG00000042557	67.4759	-1.9357	4.09118	-0.473141	0.636113	1
ENSMUSG00000074342	67.5432	7.18727	4.25173	1.69043	0.0909455	0.472952
ENSMUSG00000019087	67.5624	0	4.40736	0	1	1
ENSMUSG00000024921	67.5759	1.89949	3.0849	0.615739	0.538067	1
ENSMUSG00000032058	67.5834	-8.17272	4.14956	-1.96954	0.0488911	0.303645
ENSMUSG00000036810	67.5853	-8.82366	4.2443	-2.07894	0.0376225	0.246802
ENSMUSG00000078866	67.5896	4.79543	3.82925	1.25232	0.210455	0.745354
ENSMUSG00000023068	67.5925	29.9788	4.24799	7.05719	1.69904e-12	5.09609e-10
ENSMUSG00000001786	67.6047	0	4.40736	0	1	1
ENSMUSG00000010175	67.6228	-18.7533	3.91558	-4.7894	1.67282e-06	2.65401e-05
ENSMUSG00000079671	67.646	6.5928	4.24549	1.55289	0.120448	0.559248
ENSMUSG00000033953	67.7424	-2.24605	3.51278	-0.639394	0.522567	1
ENSMUSG00000049164	67.7762	-3.93432	4.13368	-0.951771	0.341213	0.938491
ENSMUSG00000038388	67.7783	8.21284	3.85355	2.13124	0.0330692	0.222573
ENSMUSG00000026037	67.8263	10.3301	4.24769	2.43193	0.0150185	0.112575
ENSMUSG00000035152	67.8464	3.59274	4.1777	0.859981	0.389799	0.999677
ENSMUSG00000037458	67.9126	-0.350909	2.51394	-0.139585	0.888988	1
ENSMUSG00000035273	67.9337	0	4.40736	0	1	1
ENSMUSG00000037321	67.9384	-0.285325	3.95494	-0.0721438	0.942487	1
ENSMUSG00000032409	67.9435	-0.559314	3.19041	-0.175311	0.860835	1
ENSMUSG00000043909	67.9641	16.4097	3.92607	4.17968	2.91924e-05	0.000350111
ENSMUSG00000048534	67.9888	-9.91736	4.24766	-2.33478	0.0195549	0.141773
ENSMUSG00000105950	67.9941	-2.98028	4.14685	-0.718684	0.472336	1
ENSMUSG00000049357	68.0151	-6.4394	4.14957	-1.55182	0.120705	0.560029
ENSMUSG00000020564	68.0785	0.00701036	3.33694	0.00210083	0.998324	1
ENSMUSG00000020376	68.0847	2.05024	4.09618	0.500526	0.616705	1
ENSMUSG00000046185	68.1393	-22.7964	4.24757	-5.36692	8.00919e-08	2.23709e-06
ENSMUSG00000039607	68.1653	1.46697	3.10741	0.472089	0.636864	1
ENSMUSG00000028397	68.1668	29.9922	3.95393	7.58542	3.31413e-14	1.00503e-10
ENSMUSG00000017734	68.1962	-25.1771	4.25649	-5.91499	3.31906e-09	1.68961e-07
ENSMUSG00000026604	68.2334	0.166175	3.32246	0.0500156	0.96011	1
ENSMUSG00000049098	68.2569	1.37071	4.15241	0.330099	0.741325	1
ENSMUSG00000048706	68.3673	-9.72117	4.24771	-2.28857	0.0221045	0.157356
ENSMUSG00000042225	68.3887	30	4.29692	6.98174	2.91549e-12	5.24806e-10
ENSMUSG00000001909	68.3966	20.2906	4.25044	4.77376	1.80815e-06	2.84321e-05
ENSMUSG00000030766	68.4059	2.97836	3.42204	0.870344	0.384112	0.99136
ENSMUSG00000003199	68.4403	24.6737	4.24735	5.8092	6.27723e-09	2.82915e-07
ENSMUSG00000030374	68.5086	3.05866	3.65534	0.836767	0.402724	1
ENSMUSG00000050608	68.5317	-2.09823	4.08323	-0.513866	0.607346	1
ENSMUSG00000019990	68.5479	-7.47082	3.65146	-2.04598	0.0407581	0.263383
ENSMUSG00000028580	68.5526	2.62636	4.30866	0.609555	0.542157	1
ENSMUSG00000031918	68.5746	1.03518	2.74197	0.377531	0.705779	1
ENSMUSG00000022010	68.6543	2.21142	4.0832	0.54159	0.588101	1
ENSMUSG00000026563	68.6916	-5.24122	4.24766	-1.23391	0.217237	0.756535
ENSMUSG00000025903	68.7553	8.03807	3.89149	2.06555	0.0388708	0.253814
ENSMUSG00000021357	68.78	3.23668	3.61135	0.896251	0.370119	0.97905
ENSMUSG00000032750	68.7873	-1.21546	4.09663	-0.296698	0.766697	1
ENSMUSG00000032640	68.8677	29.5857	4.24716	6.96599	3.26101e-12	5.58264e-10
ENSMUSG00000066682	68.8687	1.24314	4.08214	0.304532	0.760723	1
ENSMUSG00000081745	68.925	0	4.40736	0	1	1
ENSMUSG00000042425	68.9261	14.4388	4.38102	3.29577	0.000981526	0.00903549
ENSMUSG00000006418	68.9319	30	4.29693	6.98173	2.9157e-12	5.24806e-10
ENSMUSG00000019892	68.9495	-13.8534	4.23693	-3.26968	0.00107669	0.00986022
ENSMUSG00000061244	68.9683	6.00738	3.22272	1.86407	0.0623118	0.361804
ENSMUSG00000028926	68.9756	-3.77243	3.73216	-1.01079	0.312116	0.898453
ENSMUSG00000021665	68.9911	22.6194	3.49626	6.46961	9.8258e-11	8.24435e-09
ENSMUSG00000001524	69.0452	23.689	4.30876	5.49787	3.84397e-08	1.25345e-06
ENSMUSG00000083011	69.0489	0	4.40736	0	1	1
ENSMUSG00000025199	69.0908	5.20788	2.80037	1.85971	0.062926	0.363713
ENSMUSG00000026279	69.1172	4.60603	4.08977	1.12623	0.260067	0.822489
ENSMUSG00000006763	69.1356	-4.37743	4.24719	-1.03067	0.302698	0.886788
ENSMUSG00000028873	69.1792	-8.90382	4.24173	-2.0991	0.0358079	0.237428
ENSMUSG00000028718	69.1901	-2.96602	3.00895	-0.985732	0.324265	0.919392
ENSMUSG00000109196	69.2088	1.2245	2.29222	0.5342	0.593203	1
ENSMUSG00000062980	69.2766	-30	4.24723	-7.06342	1.62448e-12	5.09609e-10
ENSMUSG00000052681	69.3461	-0.534337	3.11059	-0.17178	0.86361	1
ENSMUSG00000051412	69.4004	0	4.40736	0	1	1
ENSMUSG00000035649	69.4741	-8.6129	3.03654	-2.83641	0.00456232	0.0378612
ENSMUSG00000038765	69.5094	0	4.40736	0	1	1
ENSMUSG00000027012	69.5188	-5.91261	2.99697	-1.97286	0.0485114	0.301552
ENSMUSG00000099276	69.5217	21.4572	4.32621	4.95983	7.05551e-07	1.25755e-05
ENSMUSG00000086320	69.534	8.26028	3.26891	2.52692	0.0115067	0.0884372
ENSMUSG00000021198	69.5484	-1.07535	4.1518	-0.259009	0.795628	1
ENSMUSG00000032410	69.5588	8.29811	3.09977	2.67701	0.00742826	0.0594597
ENSMUSG00000073274	69.564	1.48908	3.83564	0.388222	0.697851	1
ENSMUSG00000026775	69.5878	1.39842	3.5703	0.39168	0.695294	1
ENSMUSG00000022346	69.6173	9.35417	4.00286	2.33687	0.0194458	0.141079
ENSMUSG00000030304	69.6389	-1.8233	3.68603	-0.494651	0.620847	1
ENSMUSG00000029191	69.691	-2.82626	3.71798	-0.760162	0.447158	1
ENSMUSG00000033767	69.7276	-8.87161	3.74515	-2.36882	0.0178447	0.130713
ENSMUSG00000031835	69.8252	5.09537	4.21319	1.20938	0.226516	0.770346
ENSMUSG00000057069	69.8315	4.79266	4.1296	1.16056	0.24582	0.803551
ENSMUSG00000047281	69.8531	0	4.40736	0	1	1
ENSMUSG00000033446	69.942	22.142	4.24842	5.21182	1.87e-07	4.31482e-06
ENSMUSG00000042854	70.0123	4.42884	4.14455	1.06859	0.285253	0.858357
ENSMUSG00000078786	70.0365	0	4.40736	0	1	1
ENSMUSG00000105651	70.0474	0	4.40736	0	1	1
ENSMUSG00000074237	70.061	-6.72479	4.23701	-1.58716	0.112477	0.53983
ENSMUSG00000043336	70.0666	-0.253691	3.60645	-0.0703437	0.94392	1
ENSMUSG00000058402	70.0731	-9.0941	3.95117	-2.30162	0.0213565	0.152799
ENSMUSG00000030376	70.0862	-22.9444	4.32382	-5.3065	1.11749e-07	2.90712e-06
ENSMUSG00000110118	70.1509	-26.1701	4.35017	-6.01589	1.789e-09	9.9939e-08
ENSMUSG00000096914	70.2236	-4.59698	4.09048	-1.12382	0.261088	0.823899
ENSMUSG00000066442	70.2374	-9.81903	3.50189	-2.80392	0.00504853	0.041668
ENSMUSG00000032026	70.2897	-11.0634	4.23795	-2.61056	0.00903933	0.0710692
ENSMUSG00000027955	70.298	-25.2416	4.24721	-5.94311	2.79667e-09	1.44892e-07
ENSMUSG00000022789	70.3277	-1.04614	4.11409	-0.254281	0.799278	1
ENSMUSG00000028271	70.3611	-3.88045	4.23954	-0.9153	0.360034	0.964027
ENSMUSG00000068966	70.362	-2.50322	4.09439	-0.611377	0.54095	1
ENSMUSG00000041153	70.3978	-9.07039	4.24865	-2.13489	0.0327701	0.221261
ENSMUSG00000048327	70.403	6.54553	3.8398	1.70465	0.088259	0.465019
ENSMUSG00000035933	70.4254	-2.70729	3.53819	-0.765162	0.444175	1
ENSMUSG00000026283	70.4388	-11.4452	4.35031	-2.6309	0.00851598	0.0673286
ENSMUSG00000036078	70.4749	12.1129	4.19463	2.88772	0.00388041	0.0324944
ENSMUSG00000030967	70.4803	22.4163	4.25906	5.2632	1.4157e-07	3.45829e-06
ENSMUSG00000039298	70.5039	-1.53673	3.84683	-0.39948	0.68954	1
ENSMUSG00000107306	70.5262	-7.68887	4.16402	-1.8465	0.0648194	0.371386
ENSMUSG00000024677	70.5269	-3.632	3.74021	-0.971067	0.331515	0.926988
ENSMUSG00000028676	70.5781	0.926744	3.18582	0.290896	0.771131	1
ENSMUSG00000030189	70.6139	-7.78249	4.13476	-1.88221	0.0598074	0.350522
ENSMUSG00000052229	70.6155	24.3412	4.35015	5.59549	2.20004e-08	7.95612e-07
ENSMUSG00000027995	70.6239	22.6787	4.27288	5.30759	1.11086e-07	2.89341e-06
ENSMUSG00000042671	70.6241	-6.16286	4.09139	-1.5063	0.13199	0.584633
ENSMUSG00000059173	70.6269	-9.14516	4.24326	-2.15522	0.0311444	0.21197
ENSMUSG00000005682	70.6655	-21.3093	4.25027	-5.01363	5.34127e-07	9.91124e-06
ENSMUSG00000097206	70.6817	-11.8871	4.34389	-2.73652	0.00620921	0.0505403
ENSMUSG00000027435	70.7438	6.02439	3.65381	1.6488	0.0991895	0.501451
ENSMUSG00000041966	70.7466	-6.59724	3.46108	-1.90612	0.0566349	0.337615
ENSMUSG00000005615	70.7927	22.9316	4.30455	5.32729	9.96878e-08	2.66449e-06
ENSMUSG00000030677	70.799	-0.180617	4.16266	-0.0433898	0.965391	1
ENSMUSG00000028452	70.8102	1.11107	4.1537	0.267489	0.789093	1
ENSMUSG00000006356	70.8879	24.1228	4.35015	5.54529	2.93474e-08	1.0097e-06
ENSMUSG00000085109	70.9037	-0.45582	4.19548	-0.108646	0.913484	1
ENSMUSG00000018199	70.9138	-10.0061	3.57027	-2.80261	0.00506902	0.0418209
ENSMUSG00000019868	70.9215	10.3258	3.76013	2.74611	0.0060306	0.0492375
ENSMUSG00000059474	71.0036	5.36174	3.42965	1.56335	0.117971	0.554224
ENSMUSG00000025962	71.0152	4.08294	4.08747	0.998893	0.317847	0.908476
ENSMUSG00000028800	71.0193	-7.84825	4.24936	-1.84692	0.0647581	0.371135
ENSMUSG00000107652	71.0248	-14.3062	4.38182	-3.26489	0.00109506	0.0100198
ENSMUSG00000027247	71.0356	-0.396182	4.16239	-0.0951815	0.924171	1
ENSMUSG00000022710	71.061	-3.04879	4.08936	-0.745543	0.455943	1
ENSMUSG00000037940	71.066	-18.8468	3.75179	-5.02342	5.07587e-07	9.5102e-06
ENSMUSG00000019857	71.1425	-24.6279	4.24769	-5.79796	6.71265e-09	2.98734e-07
ENSMUSG00000034321	71.1578	2.25659	4.32646	0.521579	0.601963	1
ENSMUSG00000048109	71.1792	-1.16212	3.10231	-0.374598	0.707959	1
ENSMUSG00000010067	71.1976	-7.19156	3.87521	-1.85579	0.0634842	0.365806
ENSMUSG00000100950	71.2228	22.9015	4.25324	5.38448	7.26538e-08	2.08608e-06
ENSMUSG00000097290	71.2406	-3.55839	3.61347	-0.984758	0.324743	0.920144
ENSMUSG00000025034	71.2464	-21.5331	4.30127	-5.00623	5.55073e-07	1.02551e-05
ENSMUSG00000058446	71.3029	0.494468	3.65734	0.135199	0.892455	1
ENSMUSG00000024538	71.3157	-15.6261	4.32903	-3.6096	0.000306664	0.00307214
ENSMUSG00000057036	71.3323	22.0438	3.83786	5.74377	9.25923e-09	3.73679e-07
ENSMUSG00000096463	71.3357	-3.30928	2.15266	-1.5373	0.12422	0.568306
ENSMUSG00000026455	71.3391	-6.61128	3.51333	-1.88177	0.0598674	0.350777
ENSMUSG00000072109	71.3505	-23.0196	4.2474	-5.41969	5.97036e-08	1.83679e-06
ENSMUSG00000022565	71.3699	1.00341	3.77037	0.26613	0.790139	1
ENSMUSG00000059921	71.4921	-22.2216	3.80628	-5.83813	5.27913e-09	2.45757e-07
ENSMUSG00000029472	71.5195	7.1554	3.50483	2.04158	0.0411929	0.265224
ENSMUSG00000030521	71.581	-2.49074	4.31255	-0.577557	0.563563	1
ENSMUSG00000046671	71.584	1.16667	4.09038	0.285224	0.775473	1
ENSMUSG00000027259	71.6454	23.7751	4.28424	5.54944	2.86589e-08	9.89223e-07
ENSMUSG00000022263	71.6728	5.54479	4.23229	1.31011	0.190157	0.709536
ENSMUSG00000026589	71.6821	-7.14488	4.25008	-1.68112	0.0927403	0.478767
ENSMUSG00000030286	71.6823	20.8712	4.25481	4.90532	9.3273e-07	1.60288e-05
ENSMUSG00000071359	71.6954	-1.21945	4.40685	-0.276717	0.781998	1
ENSMUSG00000008845	71.7063	-2.74553	3.896	-0.704706	0.480993	1
ENSMUSG00000036632	71.7113	-5.90698	4.14818	-1.42399	0.154448	0.636009
ENSMUSG00000034308	71.727	-6.92898	4.11851	-1.6824	0.0924913	0.477863
ENSMUSG00000030120	71.7328	-0.818374	4.20875	-0.194446	0.845827	1
ENSMUSG00000020801	71.7947	0	4.40736	0	1	1
ENSMUSG00000063415	71.8089	0	4.40736	0	1	1
ENSMUSG00000030265	71.8567	11.3857	4.18053	2.7235	0.00645949	0.0523766
ENSMUSG00000042410	71.8925	4.52436	3.2563	1.38942	0.164706	0.660038
ENSMUSG00000022148	71.9582	0.171225	3.28631	0.0521024	0.958447	1
ENSMUSG00000056268	71.9861	-6.07677	2.56359	-2.37042	0.0177681	0.130242
ENSMUSG00000013076	72.0367	-8.27097	4.22433	-1.95794	0.0502373	0.309831
ENSMUSG00000022811	72.0572	-1.14047	3.7059	-0.307743	0.758278	1
ENSMUSG00000005802	72.0788	-5.49269	3.35113	-1.63906	0.101202	0.507514
ENSMUSG00000021179	72.1217	2.76655	3.64053	0.75993	0.447297	1
ENSMUSG00000041396	72.2247	-22.2883	4.27465	-5.21406	1.84753e-07	4.27226e-06
ENSMUSG00000026385	72.2302	-2.0554	4.18174	-0.491517	0.623061	1
ENSMUSG00000063884	72.2483	24.8708	3.47052	7.1663	7.70516e-13	5.09609e-10
ENSMUSG00000000838	72.2812	1.94385	4.09454	0.474742	0.634971	1
ENSMUSG00000112393	72.318	0	4.40736	0	1	1
ENSMUSG00000037876	72.321	1.09627	2.82705	0.38778	0.698179	1
ENSMUSG00000111740	72.3841	9.44681	3.39087	2.78595	0.00533707	0.0438789
ENSMUSG00000050714	72.4145	2.647	3.96298	0.667931	0.504178	1
ENSMUSG00000044560	72.4381	-20.5472	4.25491	-4.82907	1.37172e-06	2.23151e-05
ENSMUSG00000035048	72.4952	-20.2353	4.29964	-4.70628	2.5228e-06	3.83624e-05
ENSMUSG00000043541	72.5277	0	4.40736	0	1	1
ENSMUSG00000029110	72.5379	-0.719214	3.13451	-0.22945	0.818519	1
ENSMUSG00000030929	72.5693	-0.203289	3.71278	-0.0547538	0.956335	1
ENSMUSG00000039879	72.6339	2.88186	4.22944	0.681382	0.49563	1
ENSMUSG00000018474	72.6354	-18.0349	4.25946	-4.23409	2.29479e-05	0.000280125
ENSMUSG00000089859	72.669	1.18386	4.29979	0.275331	0.783062	1
ENSMUSG00000076441	72.6691	23.9992	4.24816	5.64932	1.61084e-08	6.02023e-07
ENSMUSG00000026727	72.6923	0.6609	4.18173	0.158045	0.874422	1
ENSMUSG00000052854	72.722	-8.01922	4.20846	-1.9055	0.056715	0.337878
ENSMUSG00000022798	72.7666	-10.1809	4.2475	-2.39692	0.0165336	0.122419
ENSMUSG00000034101	72.7728	-22.221	4.24764	-5.23137	1.68255e-07	3.99075e-06
ENSMUSG00000022800	72.8423	-22.7059	4.2534	-5.3383	9.38244e-08	2.5372e-06
ENSMUSG00000031381	72.909	-20.4574	4.29977	-4.7578	1.95715e-06	3.05938e-05
ENSMUSG00000052459	73.0633	-1.13303	3.45125	-0.328295	0.742688	1
ENSMUSG00000025758	73.1046	-2.17005	4.09059	-0.530498	0.595767	1
ENSMUSG00000003037	73.1224	-21.1252	3.93685	-5.36603	8.04885e-08	2.23933e-06
ENSMUSG00000019841	73.1413	-1.52749	3.32	-0.460088	0.645453	1
ENSMUSG00000079509	73.1618	1.08649	4.08411	0.266028	0.790218	1
ENSMUSG00000029146	73.177	10.2335	4.19579	2.43899	0.0147285	0.110714
ENSMUSG00000032604	73.2338	-10.4998	3.88675	-2.70144	0.00690401	0.0555988
ENSMUSG00000060671	73.2937	-0.912903	4.08198	-0.223642	0.823036	1
ENSMUSG00000062203	73.3559	-14.0032	4.39149	-3.18871	0.00142908	0.0128218
ENSMUSG00000006728	73.3677	-18.5585	4.25505	-4.36153	1.29159e-05	0.000165467
ENSMUSG00000027490	73.3839	8.3587	3.72707	2.2427	0.0249159	0.17456
ENSMUSG00000063108	73.3908	4.58408	3.45938	1.32511	0.185134	0.700013
ENSMUSG00000112254	73.4315	-22.0276	4.25003	-5.18291	2.18446e-07	4.88124e-06
ENSMUSG00000074987	73.4522	-6.35623	4.25399	-1.49418	0.135128	0.592994
ENSMUSG00000027739	73.4629	-13.2311	4.21186	-3.14138	0.00168153	0.0148422
ENSMUSG00000081220	73.5323	23.176	4.24774	5.45608	4.86753e-08	1.53006e-06
ENSMUSG00000085786	73.5649	1.32213	4.34847	0.304044	0.761094	1
ENSMUSG00000015714	73.5695	6.736	3.84773	1.75064	0.0800076	0.433389
ENSMUSG00000097815	73.6355	3.41759	2.66644	1.2817	0.199946	0.727379
ENSMUSG00000023039	73.7048	27.797	3.79123	7.33193	2.26862e-13	3.21055e-10
ENSMUSG00000108049	73.7147	0	4.40736	0	1	1
ENSMUSG00000036943	73.7566	0.66068	3.39773	0.194448	0.845825	1
ENSMUSG00000037416	73.7753	3.47706	3.43275	1.01291	0.311104	0.898117
ENSMUSG00000045503	73.795	-27.2266	4.24715	-6.41055	1.44993e-10	1.17478e-08
ENSMUSG00000039396	73.8043	-1.39656	3.14396	-0.444206	0.656894	1
ENSMUSG00000021811	73.8324	30	4.24713	7.0636	1.62245e-12	5.09609e-10
ENSMUSG00000033916	73.873	28.7345	4.25053	6.76022	1.37783e-11	1.49227e-09
ENSMUSG00000108572	73.8854	0	4.40736	0	1	1
ENSMUSG00000113069	73.898	-6.5332	2.49471	-2.61883	0.00882329	0.069551
ENSMUSG00000029405	73.9109	4.99921	4.09945	1.21948	0.222661	0.764398
ENSMUSG00000033382	73.9944	-5.39562	3.54575	-1.52172	0.12808	0.576525
ENSMUSG00000049676	74.0056	-14.4637	4.31579	-3.35135	0.000804174	0.00749714
ENSMUSG00000003031	74.0602	1.24023	3.06485	0.404663	0.685725	1
ENSMUSG00000031751	74.0709	29.9438	4.24808	7.04879	1.80482e-12	5.09609e-10
ENSMUSG00000022412	74.1595	29.9585	4.24789	7.05257	1.75646e-12	5.09609e-10
ENSMUSG00000037103	74.1997	4.65608	4.23142	1.10036	0.271176	0.840519
ENSMUSG00000051727	74.2301	-8.22911	3.86052	-2.13161	0.0330391	0.222511
ENSMUSG00000021754	74.2704	4.48866	3.63977	1.23322	0.217492	0.756664
ENSMUSG00000031543	74.3035	3.71159	3.90565	0.950313	0.341953	0.939781
ENSMUSG00000103593	74.3991	1.8747	4.34767	0.431196	0.666326	1
ENSMUSG00000075470	74.4435	20.6693	4.30404	4.80232	1.56841e-06	2.50521e-05
ENSMUSG00000024524	74.474	-2.05023	3.95216	-0.518761	0.603927	1
ENSMUSG00000017550	74.476	-4.34781	3.48043	-1.24921	0.211587	0.747491
ENSMUSG00000039105	74.5113	-0.174334	3.43209	-0.0507953	0.959489	1
ENSMUSG00000024754	74.5223	29.9858	4.24746	7.0597	1.66859e-12	5.09609e-10
ENSMUSG00000109909	74.5245	3.31278	2.7605	1.20007	0.230114	0.778066
ENSMUSG00000074622	74.5343	0	4.40736	0	1	1
ENSMUSG00000029700	74.5609	-16.3437	4.35171	-3.75569	0.000172862	0.00179947
ENSMUSG00000022159	74.5827	-26.0212	4.29861	-6.05339	1.41831e-09	8.37485e-08
ENSMUSG00000055319	74.7061	-3.21091	3.06367	-1.04806	0.294611	0.872472
ENSMUSG00000031922	74.7245	6.1521	4.12036	1.4931	0.135412	0.592994
ENSMUSG00000028184	74.778	-7.15618	3.33037	-2.14876	0.0316532	0.214812
ENSMUSG00000079426	74.7924	0.538364	3.11294	0.172944	0.862696	1
ENSMUSG00000029253	74.8158	-2.29124	3.45825	-0.662543	0.507624	1
ENSMUSG00000037007	74.8598	20.4889	4.26501	4.80396	1.55559e-06	2.4866e-05
ENSMUSG00000036545	74.8819	24.3656	4.24735	5.73666	9.65639e-09	3.88231e-07
ENSMUSG00000039756	74.9176	-22.7113	3.88485	-5.84612	5.03186e-09	2.37369e-07
ENSMUSG00000039959	74.9725	-4.80316	4.10523	-1.17001	0.241997	0.796354
ENSMUSG00000050075	74.9927	1.67019	2.96424	0.563445	0.573132	1
ENSMUSG00000027678	75.0218	-2.42449	3.35658	-0.72231	0.470104	1
ENSMUSG00000025324	75.0424	6.01795	4.03949	1.48978	0.136282	0.594899
ENSMUSG00000030045	75.0751	-0.240677	4.06443	-0.0592156	0.95278	1
ENSMUSG00000036944	75.1633	11.3388	3.88514	2.9185	0.00351718	0.029622
ENSMUSG00000020185	75.1985	0.844331	3.59155	0.235088	0.81414	1
ENSMUSG00000078737	75.2183	0	4.31	0	1	1
ENSMUSG00000028560	75.2204	3.36014	3.3561	1.0012	0.316728	0.90765
ENSMUSG00000073458	75.2412	14.8724	4.24458	3.50385	0.000458587	0.00446554
ENSMUSG00000021496	75.2515	18.8281	4.35103	4.32727	1.50972e-05	0.000191448
ENSMUSG00000085148	75.2545	-21.1112	4.17413	-5.05763	4.24488e-07	8.23678e-06
ENSMUSG00000024056	75.2815	0	4.40736	0	1	1
ENSMUSG00000022548	75.3632	-29.9987	4.24762	-7.06248	1.63557e-12	5.09609e-10
ENSMUSG00000066899	75.3697	-7.95451	3.78279	-2.10282	0.0354817	0.235598
ENSMUSG00000003660	75.3981	-7.96652	3.46728	-2.29762	0.0215832	0.154265
ENSMUSG00000040462	75.4123	-5.07621	4.21725	-1.20368	0.228714	0.774716
ENSMUSG00000036622	75.4777	-4.53883	4.24298	-1.06973	0.284742	0.858228
ENSMUSG00000028863	75.4964	3.45011	3.07719	1.12119	0.262207	0.826248
ENSMUSG00000022338	75.5152	8.09509	4.23102	1.91327	0.0557136	0.333433
ENSMUSG00000019818	75.5576	2.79772	3.05799	0.91489	0.360249	0.964482
ENSMUSG00000005873	75.6362	2.81489	4.28128	0.657489	0.510867	1
ENSMUSG00000024404	75.6537	-4.47674	3.82225	-1.17123	0.241505	0.796259
ENSMUSG00000073421	75.7255	5.385	3.45142	1.56023	0.118706	0.555532
ENSMUSG00000028657	75.739	6.76736	3.92631	1.72359	0.0847812	0.451854
ENSMUSG00000046182	75.8032	-22.9195	4.24743	-5.39608	6.81125e-08	2.00818e-06
ENSMUSG00000038010	75.8339	-1.56432	4.08361	-0.383074	0.701665	1
ENSMUSG00000025465	75.8702	-22.4961	3.94929	-5.69623	1.22483e-08	4.77075e-07
ENSMUSG00000027550	75.8711	-4.9379	3.43278	-1.43845	0.150306	0.627523
ENSMUSG00000079429	75.8789	7.42154	3.7341	1.98751	0.0468663	0.293388
ENSMUSG00000027522	75.977	5.04806	3.87391	1.30309	0.192544	0.713445
ENSMUSG00000022186	76.1461	-1.58723	3.73985	-0.42441	0.671267	1
ENSMUSG00000048814	76.151	8.63402	4.27753	2.01846	0.0435434	0.277496
ENSMUSG00000032436	76.1608	-5.84944	4.27083	-1.36963	0.170804	0.671698
ENSMUSG00000018340	76.1707	-3.1212	3.49353	-0.893425	0.371629	0.982068
ENSMUSG00000018347	76.2018	29.6398	4.24923	6.97534	3.05138e-12	5.39788e-10
ENSMUSG00000069565	76.2397	12.4876	4.21202	2.96475	0.00302928	0.0257738
ENSMUSG00000031629	76.2534	-4.47571	3.64032	-1.22948	0.218891	0.758259
ENSMUSG00000021557	76.2546	-3.04658	3.46055	-0.880376	0.378656	0.987725
ENSMUSG00000035967	76.2759	1.26325	3.78986	0.333323	0.738891	1
ENSMUSG00000052557	76.2771	-1.77783	3.86218	-0.460318	0.645288	1
ENSMUSG00000024943	76.2932	0.418417	3.60035	0.116215	0.907482	1
ENSMUSG00000044847	76.3071	11.6809	4.2235	2.76568	0.00568036	0.0465031
ENSMUSG00000001017	76.39	-4.89147	4.14906	-1.17893	0.238424	0.792738
ENSMUSG00000031299	76.4824	0	4.40736	0	1	1
ENSMUSG00000056553	76.4956	1.78303	4.01617	0.443963	0.657069	1
ENSMUSG00000022048	76.6065	-0.189306	4.00228	-0.0472996	0.962274	1
ENSMUSG00000105265	76.7478	-5.00841	4.04876	-1.23702	0.216078	0.754574
ENSMUSG00000108523	76.763	0	4.40736	0	1	1
ENSMUSG00000024019	76.776	6.5773	3.53007	1.86322	0.062431	0.3621
ENSMUSG00000057788	76.7778	26.1263	4.32783	6.03682	1.57182e-09	8.99367e-08
ENSMUSG00000013275	76.8028	0	4.40736	0	1	1
ENSMUSG00000053580	76.8048	2.56936	4.23783	0.606292	0.544321	1
ENSMUSG00000026972	76.8135	-0.504353	3.90664	-0.129102	0.897277	1
ENSMUSG00000069744	76.8196	2.86547	3.93032	0.729067	0.46596	1
ENSMUSG00000001995	76.8958	-23.9817	4.2473	-5.64634	1.639e-08	6.11471e-07
ENSMUSG00000074224	76.9038	-6.31455	3.31904	-1.90252	0.0571027	0.339294
ENSMUSG00000004530	77.0079	1.78847	3.60843	0.495638	0.62015	1
ENSMUSG00000015882	77.0289	-0.142072	3.38966	-0.0419134	0.966568	1
ENSMUSG00000112516	77.0769	-2.97741	2.87673	-1.035	0.30067	0.881569
ENSMUSG00000102448	77.1086	-22.5953	4.24761	-5.31952	1.04042e-07	2.75044e-06
ENSMUSG00000059910	77.225	-8.17954	3.67173	-2.22771	0.0259	0.180738
ENSMUSG00000006398	77.2264	4.49414	4.20254	1.06939	0.284896	0.858326
ENSMUSG00000028152	77.3698	-5.9745	4.15068	-1.43941	0.150036	0.62696
ENSMUSG00000112148	77.3728	2.33227	2.92803	0.796533	0.425722	1
ENSMUSG00000031302	77.383	22.163	4.32712	5.12189	3.0249e-07	6.30999e-06
ENSMUSG00000036528	77.384	1.25685	3.52666	0.356386	0.721551	1
ENSMUSG00000038949	77.528	0	4.40736	0	1	1
ENSMUSG00000038683	77.5726	10.5289	4.14523	2.54001	0.0110849	0.0855987
ENSMUSG00000038268	77.5851	30	4.26036	7.04165	1.89971e-12	5.09609e-10
ENSMUSG00000058006	77.6075	-7.18282	2.9879	-2.40397	0.0162183	0.120449
ENSMUSG00000034158	77.6323	3.44058	3.13054	1.09904	0.27175	0.840554
ENSMUSG00000108553	77.6674	-23.8587	4.35014	-5.48457	4.14484e-08	1.33718e-06
ENSMUSG00000085257	77.6697	-13.6567	4.40736	-3.09861	0.00194428	0.0169291
ENSMUSG00000053287	77.6902	-13.8637	4.39284	-3.15597	0.00159966	0.0141726
ENSMUSG00000108237	77.7025	13.0892	4.39822	2.97601	0.00292023	0.0248659
ENSMUSG00000039294	77.7523	-1.47336	4.20252	-0.35059	0.725896	1
ENSMUSG00000018770	77.8328	-2.60618	3.2666	-0.797825	0.424972	1
ENSMUSG00000033450	77.8442	-5.10734	4.09241	-1.248	0.21203	0.747491
ENSMUSG00000027879	77.8508	22.6731	4.25653	5.32666	1.00038e-07	2.66449e-06
ENSMUSG00000066000	77.854	-6.46472	3.50644	-1.84367	0.0652307	0.373038
ENSMUSG00000098318	77.9699	7.34496	3.72148	1.97367	0.0484198	0.301071
ENSMUSG00000020101	77.989	8.33508	4.19115	1.98873	0.0467305	0.29271
ENSMUSG00000035051	78.1085	-10.1886	3.78807	-2.68964	0.00715284	0.0574718
ENSMUSG00000067212	78.2763	-7.70214	3.89106	-1.97944	0.047766	0.298053
ENSMUSG00000014195	78.3081	-7.55356	3.03442	-2.48929	0.0127999	0.0973542
ENSMUSG00000082278	78.3215	0	4.40736	0	1	1
ENSMUSG00000094736	78.3425	26.6213	4.35019	6.11958	9.38222e-10	5.84064e-08
ENSMUSG00000031479	78.3853	8.38501	4.28118	1.95858	0.0501625	0.309703
ENSMUSG00000081265	78.3998	0	4.40736	0	1	1
ENSMUSG00000046836	78.4455	-4.82829	4.21202	-1.14631	0.251666	0.81288
ENSMUSG00000018286	78.4566	23.0358	4.26444	5.40183	6.59641e-08	1.96397e-06
ENSMUSG00000035517	78.4584	-4.15644	4.10373	-1.01285	0.311134	0.898117
ENSMUSG00000092060	78.4743	3.40599	3.80713	0.894634	0.370983	0.980847
ENSMUSG00000008604	78.485	26.3057	4.25853	6.17717	6.52602e-10	4.28899e-08
ENSMUSG00000044453	78.5795	-22.48	4.28087	-5.25127	1.51051e-07	3.65253e-06
ENSMUSG00000029203	78.6503	-4.40771	2.32918	-1.89239	0.0584391	0.344883
ENSMUSG00000074164	78.6569	0	4.34697	0	1	1
ENSMUSG00000020455	78.6918	-19.7438	4.2508	-4.64474	3.40513e-06	4.99126e-05
ENSMUSG00000029390	78.7252	-1.05504	2.58083	-0.408801	0.682686	1
ENSMUSG00000001794	78.8061	7.71154	3.9541	1.95026	0.0511447	0.313903
ENSMUSG00000039748	78.8285	1.14101	4.35655	0.261906	0.793394	1
ENSMUSG00000003948	78.8746	10.0129	4.17696	2.39717	0.016522	0.122388
ENSMUSG00000003423	78.8784	30	4.29685	6.98185	2.91309e-12	5.24806e-10
ENSMUSG00000102846	78.8907	-26.7233	4.35016	-6.14306	8.09477e-10	5.16024e-08
ENSMUSG00000018372	78.8938	10.7013	4.24728	2.51956	0.0117503	0.0900812
ENSMUSG00000031781	78.9113	-22.1925	4.28596	-5.17796	2.24329e-07	4.96565e-06
ENSMUSG00000058881	78.9927	2.29683	3.65528	0.62836	0.529768	1
ENSMUSG00000001419	78.997	0.636131	3.70761	0.171574	0.863772	1
ENSMUSG00000032202	79.0152	-0.536765	3.60305	-0.148975	0.881573	1
ENSMUSG00000004567	79.0364	-17.7304	4.05077	-4.37705	1.20297e-05	0.000155076
ENSMUSG00000028251	79.1148	0	4.30972	0	1	1
ENSMUSG00000059834	79.118	-9.26048	4.12288	-2.24612	0.0246963	0.173421
ENSMUSG00000049350	79.1447	0	4.40736	0	1	1
ENSMUSG00000036879	79.1492	6.20667	4.19307	1.48022	0.138815	0.600766
ENSMUSG00000022095	79.1692	-10.8249	4.13807	-2.61594	0.00889829	0.0701034
ENSMUSG00000019579	79.2558	23.1985	4.34509	5.33901	9.34552e-08	2.53368e-06
ENSMUSG00000070337	79.3026	0.973641	3.99733	0.243573	0.807562	1
ENSMUSG00000031575	79.3222	-1.32145	3.84824	-0.343391	0.731304	1
ENSMUSG00000017264	79.5114	-5.16328	4.2498	-1.21495	0.224386	0.767488
ENSMUSG00000006673	79.5305	-6.84184	3.78937	-1.80554	0.0709907	0.397728
ENSMUSG00000109564	79.5399	-0.483178	2.89469	-0.166919	0.867434	1
ENSMUSG00000028345	79.6071	-10.2492	4.3509	-2.35564	0.0184907	0.13498
ENSMUSG00000024077	79.6422	-0.678032	3.46109	-0.195901	0.844687	1
ENSMUSG00000026701	79.6452	5.66197	3.61235	1.56739	0.117023	0.552189
ENSMUSG00000049299	79.766	0	4.40736	0	1	1
ENSMUSG00000000605	79.7972	3.40389	3.90765	0.871082	0.383709	0.990802
ENSMUSG00000060131	79.8875	-23.2383	3.77438	-6.15685	7.4204e-10	4.79237e-08
ENSMUSG00000002052	79.9114	-2.76004	3.75299	-0.735424	0.462081	1
ENSMUSG00000043535	79.9116	6.51085	3.07733	2.11575	0.0343664	0.229637
ENSMUSG00000028165	79.9292	-7.92842	3.04103	-2.60715	0.00912993	0.0717284
ENSMUSG00000024766	79.9604	-20.9459	4.35028	-4.81485	1.47311e-06	2.36903e-05
ENSMUSG00000062510	79.9687	2.29227	3.57398	0.641377	0.521277	1
ENSMUSG00000039210	80.0091	-2.52675	4.08525	-0.618505	0.536243	1
ENSMUSG00000020075	80.0607	-8.84193	4.15928	-2.12583	0.0335175	0.225019
ENSMUSG00000109581	80.0951	24.4152	4.24732	5.74837	9.01077e-09	3.67847e-07
ENSMUSG00000004936	80.1117	5.05297	4.11066	1.22923	0.218984	0.758458
ENSMUSG00000025163	80.1468	7.27146	4.24384	1.71342	0.0866362	0.458175
ENSMUSG00000108621	80.1584	-0.921786	2.8744	-0.320688	0.748447	1
ENSMUSG00000030225	80.1964	-2.94737	3.60883	-0.81671	0.414094	1
ENSMUSG00000026473	80.2317	-3.32579	4.1118	-0.808842	0.418606	1
ENSMUSG00000003746	80.2394	-7.89672	4.21291	-1.87441	0.0608737	0.355105
ENSMUSG00000038902	80.2454	18.0726	4.35177	4.15293	3.28241e-05	0.000388617
ENSMUSG00000020846	80.2565	-4.02907	4.13979	-0.973255	0.330427	0.925304
ENSMUSG00000023350	80.2624	6.08352	3.49772	1.73928	0.081985	0.440937
ENSMUSG00000096991	80.2676	7.79398	4.16684	1.87048	0.0614174	0.357392
ENSMUSG00000040253	80.3504	8.16064	4.27882	1.90722	0.0564924	0.337049
ENSMUSG00000028772	80.3528	24.271	4.24733	5.71443	1.10075e-08	4.34325e-07
ENSMUSG00000045799	80.3598	7.8193	4.26008	1.83548	0.0664341	0.378696
ENSMUSG00000106634	80.3678	-2.18167	3.33369	-0.654431	0.512834	1
ENSMUSG00000049001	80.3884	0	4.17132	0	1	1
ENSMUSG00000017677	80.4082	-0.206188	2.81653	-0.0732062	0.941642	1
ENSMUSG00000020220	80.4169	3.30073	3.0929	1.0672	0.285883	0.859498
ENSMUSG00000114094	80.4932	25.6619	4.24731	6.04191	1.52303e-09	8.80951e-08
ENSMUSG00000030592	80.5026	-3.0641	4.02062	-0.762096	0.446003	1
ENSMUSG00000004056	80.5528	-6.29249	4.25392	-1.47922	0.139081	0.601421
ENSMUSG00000033653	80.6148	14.976	4.39739	3.40567	0.000660031	0.00625776
ENSMUSG00000048878	80.6391	20.2122	4.29597	4.70493	2.53948e-06	3.85609e-05
ENSMUSG00000027680	80.6399	0.470193	3.20232	0.146829	0.883267	1
ENSMUSG00000050179	80.7227	-21.4457	4.25203	-5.04365	4.56735e-07	8.69558e-06
ENSMUSG00000021071	80.7405	-5.62918	3.65856	-1.53863	0.123895	0.567551
ENSMUSG00000025980	80.9063	-1.88411	3.73197	-0.504856	0.61366	1
ENSMUSG00000021451	80.9643	6.54643	3.77889	1.73237	0.0832076	0.445931
ENSMUSG00000031540	81.0279	0.589127	3.6157	0.162936	0.870569	1
ENSMUSG00000070828	81.0456	2.01827	4.25112	0.47476	0.634958	1
ENSMUSG00000031729	81.0686	1.96305	3.80282	0.51621	0.605708	1
ENSMUSG00000025498	81.0743	-12.0528	4.16663	-2.8927	0.0038194	0.0320215
ENSMUSG00000025925	81.2149	-7.63222	3.49958	-2.1809	0.029191	0.200799
ENSMUSG00000057286	81.2275	2.3537	4.08282	0.576488	0.564285	1
ENSMUSG00000021072	81.2636	4.47593	3.59524	1.24496	0.213147	0.748873
ENSMUSG00000020097	81.2968	2.23051	3.46957	0.642877	0.520304	1
ENSMUSG00000042814	81.4056	22.5185	4.27721	5.26477	1.40362e-07	3.43629e-06
ENSMUSG00000012350	81.543	-1.09379	4.36909	-0.250346	0.802319	1
ENSMUSG00000041671	81.5464	6.64276	3.75278	1.77009	0.0767121	0.420896
ENSMUSG00000026409	81.5731	-9.21129	3.92862	-2.34466	0.0190443	0.138497
ENSMUSG00000003131	81.5838	24.6194	4.24757	5.79611	6.78725e-09	3.01422e-07
ENSMUSG00000071054	81.603	23.6661	4.24773	5.57148	2.52588e-08	8.84808e-07
ENSMUSG00000029427	81.6438	-15.6362	4.362	-3.58465	0.000337533	0.00335604
ENSMUSG00000037331	81.6477	3.78855	3.78724	1.00035	0.317143	0.908112
ENSMUSG00000022033	81.6751	16.638	3.96236	4.19901	2.68087e-05	0.000324085
ENSMUSG00000063931	81.7152	-30	4.29687	-6.98182	2.9138e-12	5.24806e-10
ENSMUSG00000034247	81.8012	-5.15762	3.5368	-1.45827	0.144766	0.614435
ENSMUSG00000020128	81.8096	-4.32885	3.17228	-1.36458	0.172384	0.674623
ENSMUSG00000005370	81.9324	4.2406	4.14539	1.02297	0.306323	0.891916
ENSMUSG00000030287	81.9791	5.83393	3.81641	1.52864	0.126353	0.573223
ENSMUSG00000099757	81.9998	3.82722	3.38411	1.13094	0.258081	0.822018
ENSMUSG00000027583	82.0057	-3.83667	4.14052	-0.926615	0.354126	0.955925
ENSMUSG00000031584	82.0062	0.589469	4.01494	0.146819	0.883275	1
ENSMUSG00000002981	82.0515	0.664231	3.40454	0.195102	0.845313	1
ENSMUSG00000036473	82.0653	0.713642	4.09306	0.174354	0.861587	1
ENSMUSG00000029120	82.0735	12.1163	4.16861	2.90657	0.00365415	0.0306966
ENSMUSG00000108912	82.0902	17.7118	4.2823	4.13606	3.5332e-05	0.000415988
ENSMUSG00000032228	82.1352	6.38751	3.11319	2.05176	0.040193	0.260286
ENSMUSG00000031626	82.3156	-21.4132	4.25098	-5.03723	4.72321e-07	8.96017e-06
ENSMUSG00000111341	82.3231	0	4.40736	0	1	1
ENSMUSG00000097695	82.3401	-2.35932	2.03956	-1.15678	0.247362	0.805898
ENSMUSG00000038633	82.445	7.79326	4.1367	1.88393	0.0595745	0.34964
ENSMUSG00000000686	82.4998	-25.6749	4.24718	-6.04515	1.49274e-09	8.69161e-08
ENSMUSG00000059288	82.5073	-12.7158	4.32217	-2.94201	0.00326091	0.0275787
ENSMUSG00000030786	82.5159	2.95015	3.63549	0.811487	0.417086	1
ENSMUSG00000021703	82.5374	16.1969	4.22938	3.82961	0.000128345	0.0013641
ENSMUSG00000001376	82.5538	9.66911	3.75996	2.5716	0.0101231	0.0788887
ENSMUSG00000086189	82.5829	0	4.40736	0	1	1
ENSMUSG00000027189	82.6133	8.02494	3.56033	2.25399	0.024197	0.170445
ENSMUSG00000000290	82.6478	8.35899	3.17839	2.62994	0.00853999	0.0674933
ENSMUSG00000027193	82.6495	-0.789459	4.10168	-0.192472	0.847373	1
ENSMUSG00000068893	82.6523	3.74707	3.18796	1.17538	0.239842	0.795493
ENSMUSG00000032501	82.6571	23.9304	4.35015	5.50106	3.77522e-08	1.23673e-06
ENSMUSG00000036606	82.7414	-20.8073	4.0101	-5.18874	2.11727e-07	4.77126e-06
ENSMUSG00000104093	82.8018	17.1175	4.36648	3.92021	8.84718e-05	0.000966587
ENSMUSG00000031833	82.8065	5.2358	4.2612	1.22871	0.219179	0.758869
ENSMUSG00000073616	82.8785	-4.62638	3.52395	-1.31284	0.189237	0.707506
ENSMUSG00000055214	82.8822	14.1555	4.07427	3.47436	0.000512066	0.00494097
ENSMUSG00000021076	82.8875	-23.2641	4.22054	-5.51212	3.54542e-08	1.17231e-06
ENSMUSG00000079487	82.8914	23.5002	4.25561	5.52217	3.34831e-08	1.12465e-06
ENSMUSG00000049739	82.9768	2.38825	3.34925	0.713069	0.475803	1
ENSMUSG00000044857	83.042	25.6535	4.24811	6.03881	1.55254e-09	8.90738e-08
ENSMUSG00000066440	83.0868	-4.84934	3.66802	-1.32206	0.186148	0.701466
ENSMUSG00000027405	83.1598	0	4.40736	0	1	1
ENSMUSG00000020078	83.3676	6.93029	4.14626	1.67146	0.0946318	0.48672
ENSMUSG00000015501	83.3932	3.32364	3.82807	0.868229	0.385269	0.993597
ENSMUSG00000085870	83.5143	-14.9483	4.24337	-3.52275	0.000427088	0.00419344
ENSMUSG00000037922	83.5303	-4.26998	3.67636	-1.16147	0.245451	0.802704
ENSMUSG00000034641	83.578	-25.1186	4.24799	-5.91305	3.35821e-09	1.70546e-07
ENSMUSG00000003923	83.6173	0	4.40736	0	1	1
ENSMUSG00000059586	83.7193	8.56739	4.26142	2.01045	0.0443831	0.281411
ENSMUSG00000032355	83.722	20.1545	3.30622	6.09594	1.08796e-09	6.69424e-08
ENSMUSG00000004356	83.7468	3.88924	4.1606	0.934779	0.349902	0.949738
ENSMUSG00000074272	83.7606	23.4422	4.25054	5.51511	3.48562e-08	1.15433e-06
ENSMUSG00000048118	83.7609	-1.47041	2.29046	-0.641971	0.520892	1
ENSMUSG00000023707	83.772	29.3832	4.26889	6.88311	5.85611e-12	8.63288e-10
ENSMUSG00000060735	83.7847	9.1333	4.20435	2.17234	0.0298297	0.204596
ENSMUSG00000072235	83.7941	-10.1337	3.10151	-3.26735	0.00108558	0.00993733
ENSMUSG00000025810	83.8003	0.456326	3.80953	0.119785	0.904653	1
ENSMUSG00000035011	83.8111	-8.66268	3.91312	-2.21375	0.0268459	0.186603
ENSMUSG00000019528	83.8762	-22.3232	4.30164	-5.18947	2.10896e-07	4.77126e-06
ENSMUSG00000036452	83.9293	-2.46601	3.36143	-0.733618	0.463181	1
ENSMUSG00000040785	84.1281	-0.0569686	2.62519	-0.0217008	0.982687	1
ENSMUSG00000050619	84.1488	27.5459	3.91555	7.03501	1.99254e-12	5.09609e-10
ENSMUSG00000027475	84.1776	1.90653	3.85755	0.494235	0.62114	1
ENSMUSG00000034480	84.2478	3.0047	4.30245	0.69837	0.484946	1
ENSMUSG00000010277	84.2598	-1.32114	3.85548	-0.342665	0.73185	1
ENSMUSG00000096519	84.306	-0.651565	2.00391	-0.325147	0.74507	1
ENSMUSG00000033940	84.3886	12.8372	4.2365	3.03014	0.00244439	0.021059
ENSMUSG00000105347	84.409	-25.7816	4.24767	-6.06958	1.28244e-09	7.66861e-08
ENSMUSG00000004771	84.4212	-5.42005	4.10345	-1.32085	0.18655	0.702641
ENSMUSG00000024853	84.5032	-0.200412	4.18756	-0.0478588	0.961829	1
ENSMUSG00000041747	84.5304	1.65741	4.11114	0.403152	0.686837	1
ENSMUSG00000034940	84.5434	7.11057	3.78817	1.87705	0.0605115	0.353478
ENSMUSG00000020166	84.5449	6.98496	3.50326	1.99385	0.0461689	0.290135
ENSMUSG00000051234	84.5626	5.48187	4.14491	1.32255	0.185984	0.701131
ENSMUSG00000000708	84.578	7.8863	3.44095	2.2919	0.0219115	0.156191
ENSMUSG00000025358	84.6622	7.25303	3.56374	2.03523	0.0418278	0.26866
ENSMUSG00000027523	84.6973	0.792983	3.29033	0.241004	0.809552	1
ENSMUSG00000030468	84.7499	5.41948	3.89155	1.39263	0.163733	0.657533
ENSMUSG00000085471	84.7662	-20.7996	4.30205	-4.83481	1.33274e-06	2.18129e-05
ENSMUSG00000026176	84.8737	-1.63024	3.16487	-0.515105	0.60648	1
ENSMUSG00000037355	84.8752	2.76071	3.55206	0.777213	0.437033	1
ENSMUSG00000079179	84.8764	3.03077	2.86011	1.05967	0.289294	0.865639
ENSMUSG00000053411	84.8863	23.2099	4.33062	5.35948	8.3461e-08	2.30638e-06
ENSMUSG00000027787	84.916	3.27264	3.23826	1.01062	0.312201	0.898453
ENSMUSG00000025041	84.9597	0	4.40736	0	1	1
ENSMUSG00000052139	84.9674	1.63129	3.61669	0.451045	0.651957	1
ENSMUSG00000026656	85.0359	-1.86326	3.83063	-0.48641	0.626676	1
ENSMUSG00000028053	85.1149	-4.97303	2.67468	-1.8593	0.0629843	0.363917
ENSMUSG00000033943	85.1381	4.09681	2.76275	1.48287	0.138109	0.598931
ENSMUSG00000107023	85.162	-25.5515	4.2486	-6.01411	1.80876e-09	1.00251e-07
ENSMUSG00000027006	85.2299	8.08611	4.16896	1.9396	0.0524286	0.319539
ENSMUSG00000022674	85.3113	10.3009	3.83216	2.68802	0.00718779	0.0577089
ENSMUSG00000044627	85.3429	-1.05768	3.75407	-0.281742	0.778141	1
ENSMUSG00000042032	85.3662	7.90631	3.18963	2.47876	0.0131841	0.100026
ENSMUSG00000113032	85.4031	-2.21492	1.99984	-1.10755	0.268056	0.836791
ENSMUSG00000034330	85.4412	2.85673	3.23693	0.882543	0.377483	0.98696
ENSMUSG00000022962	85.5994	-27.9271	4.25123	-6.56918	5.05919e-11	4.62916e-09
ENSMUSG00000105071	85.6552	-15.3058	4.36004	-3.51048	0.000447293	0.00437161
ENSMUSG00000009585	85.6606	4.0467	3.0031	1.34751	0.177817	0.685754
ENSMUSG00000040990	85.7471	2.54145	3.14511	0.808065	0.419053	1
ENSMUSG00000025888	85.7605	-8.4154	4.16529	-2.02036	0.0433456	0.276484
ENSMUSG00000083789	85.7629	24.241	4.35014	5.57246	2.51166e-08	8.82742e-07
ENSMUSG00000047412	85.8038	-22.0302	3.50237	-6.29007	3.17328e-10	2.26048e-08
ENSMUSG00000081945	85.8517	22.8885	4.25187	5.38317	7.31858e-08	2.09379e-06
ENSMUSG00000048758	85.8603	-0.880583	3.35067	-0.262808	0.792698	1
ENSMUSG00000024013	85.8686	4.95802	3.48455	1.42286	0.154777	0.63631
ENSMUSG00000020137	85.8857	1.33434	4.35839	0.306155	0.759487	1
ENSMUSG00000052563	85.8958	0	4.40736	0	1	1
ENSMUSG00000031311	85.8986	9.0447	3.22222	2.80698	0.00500081	0.0412902
ENSMUSG00000007564	85.9572	0	4.40736	0	1	1
ENSMUSG00000002885	86.0204	2.81201	4.17746	0.673139	0.500859	1
ENSMUSG00000033106	86.0525	-17.4557	4.27139	-4.08666	4.37622e-05	0.000504883
ENSMUSG00000029014	86.1428	1.63954	3.34165	0.490638	0.623682	1
ENSMUSG00000048458	86.2931	-22.5053	4.30899	-5.22286	1.76179e-07	4.11887e-06
ENSMUSG00000001052	86.3436	-0.494412	3.01892	-0.163771	0.869911	1
ENSMUSG00000066979	86.346	4.9663	4.09288	1.2134	0.224978	0.768127
ENSMUSG00000090115	86.3491	-1.78671	3.62983	-0.49223	0.622557	1
ENSMUSG00000086049	86.4233	2.32563	4.15078	0.560289	0.575283	1
ENSMUSG00000025203	86.4246	-0.792276	4.08203	-0.194089	0.846106	1
ENSMUSG00000047674	86.4651	-26.167	4.35016	-6.01519	1.79672e-09	1.00107e-07
ENSMUSG00000032698	86.5219	-22.3991	4.35026	-5.14892	2.61995e-07	5.60648e-06
ENSMUSG00000021670	86.5871	0.408308	3.59896	0.113452	0.909672	1
ENSMUSG00000096289	86.5946	10.5811	4.21926	2.50782	0.0121479	0.0927942
ENSMUSG00000026339	86.6258	0.460388	4.20705	0.109433	0.912859	1
ENSMUSG00000029202	86.6972	6.83394	2.88164	2.37155	0.0177138	0.129934
ENSMUSG00000084024	86.6995	4.92479	4.29126	1.14763	0.25112	0.81163
ENSMUSG00000040128	86.7728	9.77446	3.7185	2.62861	0.00857359	0.0677336
ENSMUSG00000028603	87.0044	-9.07827	3.77985	-2.40176	0.0163166	0.121066
ENSMUSG00000030341	87.0603	-4.1785	4.08739	-1.02229	0.306643	0.891916
ENSMUSG00000015536	87.1746	-8.07144	4.17374	-1.93386	0.05313	0.322149
ENSMUSG00000062210	87.1906	-2.8653	3.42066	-0.837643	0.402231	1
ENSMUSG00000021936	87.2775	-0.487919	3.36148	-0.14515	0.884592	1
ENSMUSG00000063882	87.2779	-4.25749	3.70641	-1.14868	0.250686	0.810779
ENSMUSG00000029428	87.3064	22.5152	4.25395	5.29276	1.20482e-07	3.06666e-06
ENSMUSG00000078676	87.3775	29.9705	4.24749	7.05604	1.71313e-12	5.09609e-10
ENSMUSG00000027882	87.4585	-4.18868	3.05263	-1.37216	0.170015	0.669734
ENSMUSG00000020171	87.519	0.180651	4.08203	0.0442551	0.964701	1
ENSMUSG00000048279	87.5289	6.07603	3.74825	1.62103	0.105011	0.51926
ENSMUSG00000025241	87.5576	3.44564	2.93915	1.17233	0.241066	0.796259
ENSMUSG00000018412	87.7455	5.74347	3.33724	1.72102	0.0852469	0.453767
ENSMUSG00000046844	87.8275	-23.4033	4.32239	-5.41443	6.14842e-08	1.86722e-06
ENSMUSG00000019987	87.9621	-14.5403	4.37991	-3.31977	0.000900907	0.00832584
ENSMUSG00000027580	88.0515	3.62876	3.15811	1.14903	0.250544	0.810708
ENSMUSG00000004698	88.0607	4.66953	3.83194	1.21858	0.223003	0.765137
ENSMUSG00000007041	88.1551	8.64745	3.25012	2.66066	0.00779886	0.062215
ENSMUSG00000028848	88.2866	24.4482	4.31923	5.66032	1.51095e-08	5.72757e-07
ENSMUSG00000030068	88.2957	-9.29021	3.81221	-2.43696	0.0148112	0.111257
ENSMUSG00000026254	88.3064	24.0967	4.24746	5.6732	1.40151e-08	5.37026e-07
ENSMUSG00000020649	88.3103	0.782806	3.57137	0.219189	0.826502	1
ENSMUSG00000083752	88.3187	27.3111	4.29878	6.35322	2.1085e-10	1.62107e-08
ENSMUSG00000022195	88.3322	20.1338	4.35048	4.62794	3.6932e-06	5.37718e-05
ENSMUSG00000113795	88.3543	1.53546	2.11084	0.727417	0.46697	1
ENSMUSG00000044533	88.4362	7.61216	3.64875	2.08624	0.036957	0.243263
ENSMUSG00000021067	88.5138	1.41951	4.26149	0.333102	0.739057	1
ENSMUSG00000025393	88.5408	-7.50972	3.65595	-2.05411	0.039965	0.259206
ENSMUSG00000036918	88.5992	8.72647	3.96449	2.20116	0.0277247	0.19159
ENSMUSG00000032497	88.7791	22.0411	4.24772	5.18892	2.11515e-07	4.77126e-06
ENSMUSG00000038357	88.8073	15.2007	4.40736	3.44893	0.000562811	0.00540359
ENSMUSG00000021417	88.8144	-2.76453	3.05517	-0.904869	0.365535	0.970899
ENSMUSG00000040774	88.8165	-22.643	4.27041	-5.30231	1.14346e-07	2.95296e-06
ENSMUSG00000025917	88.8376	-16.2183	4.28835	-3.78195	0.000155606	0.00163282
ENSMUSG00000057469	88.838	2.02049	4.10056	0.492736	0.622199	1
ENSMUSG00000037795	88.9908	5.52288	2.77975	1.98682	0.0469419	0.293688
ENSMUSG00000030314	89.0603	-22.43	4.29903	-5.21746	1.81397e-07	4.21301e-06
ENSMUSG00000051985	89.0926	-8.90214	4.24824	-2.09549	0.0361277	0.239065
ENSMUSG00000097079	89.1138	-4.83821	4.10958	-1.1773	0.239076	0.793728
ENSMUSG00000022957	89.1614	-11.3213	3.79795	-2.9809	0.002874	0.0245027
ENSMUSG00000023791	89.165	-10.4765	4.24741	-2.46656	0.0136417	0.10335
ENSMUSG00000041444	89.1829	6.58185	2.86838	2.29462	0.0217549	0.155388
ENSMUSG00000028149	89.2066	-4.85913	3.33298	-1.45789	0.14487	0.614435
ENSMUSG00000026924	89.2446	3.99407	3.8065	1.04928	0.294051	0.871236
ENSMUSG00000045205	89.2599	4.39819	3.67278	1.19751	0.231108	0.779713
ENSMUSG00000111517	89.3505	-3.40097	4.08374	-0.832807	0.404954	1
ENSMUSG00000036333	89.3609	-9.24788	4.14136	-2.23306	0.0255453	0.178615
ENSMUSG00000029076	89.4197	-22.5966	4.24753	-5.31993	1.03805e-07	2.75005e-06
ENSMUSG00000079470	89.4272	10.9716	3.96673	2.7659	0.00567651	0.0464896
ENSMUSG00000044819	89.435	0	4.10736	0	1	1
ENSMUSG00000021767	89.441	-5.60749	2.78082	-2.01649	0.0437489	0.278555
ENSMUSG00000021313	89.5166	-0.684014	3.16441	-0.216158	0.828864	1
ENSMUSG00000100768	89.5493	4.26004	2.6142	1.62958	0.103191	0.514127
ENSMUSG00000026131	89.639	-5.37438	3.25451	-1.65136	0.0986641	0.499867
ENSMUSG00000109498	89.6531	9.118	4.2479	2.14647	0.0318354	0.215704
ENSMUSG00000053391	89.7446	-9.12286	3.80964	-2.39468	0.016635	0.123041
ENSMUSG00000040751	89.7517	-3.08398	3.68491	-0.836921	0.402637	1
ENSMUSG00000024805	89.7616	-14.2955	4.3141	-3.31366	0.000920834	0.00849889
ENSMUSG00000006740	89.8337	4.73098	2.91734	1.62167	0.104873	0.51894
ENSMUSG00000054737	89.912	-4.96456	4.25259	-1.16742	0.243041	0.798031
ENSMUSG00000035078	89.9584	24.1609	4.35014	5.55406	2.79114e-08	9.66562e-07
ENSMUSG00000069633	90.0697	-13.9703	4.38892	-3.18309	0.00145714	0.0130571
ENSMUSG00000028245	90.0996	10.7019	3.59018	2.98089	0.00287412	0.0245027
ENSMUSG00000022403	90.1483	3.32285	4.27413	0.777433	0.436904	1
ENSMUSG00000111511	90.1611	-7.22326	4.25513	-1.69754	0.0895941	0.469258
ENSMUSG00000017561	90.1683	-1.88988	3.80464	-0.49673	0.619379	1
ENSMUSG00000092035	90.2338	-5.66443	4.26802	-1.32718	0.184449	0.698745
ENSMUSG00000028707	90.2545	23.3783	4.2473	5.50428	3.70685e-08	1.21623e-06
ENSMUSG00000059851	90.2676	7.32298	4.12446	1.7755	0.0758155	0.417595
ENSMUSG00000032381	90.4556	7.08722	4.25193	1.66682	0.0955497	0.489344
ENSMUSG00000040850	90.4859	7.99034	4.17013	1.91609	0.0553535	0.33184
ENSMUSG00000109461	90.4999	4.74204	4.09743	1.15732	0.247141	0.805898
ENSMUSG00000042797	90.5056	4.69842	3.16948	1.48239	0.138235	0.599359
ENSMUSG00000031843	90.5125	0	4.40736	0	1	1
ENSMUSG00000021962	90.5136	5.06227	4.08603	1.23892	0.215374	0.753081
ENSMUSG00000029062	90.5705	4.31102	3.64118	1.18396	0.236428	0.789655
ENSMUSG00000097768	90.5782	0	4.40736	0	1	1
ENSMUSG00000113161	90.6142	-2.5428	2.11742	-1.2009	0.229792	0.777154
ENSMUSG00000106858	90.6198	-9.27135	4.19309	-2.2111	0.027029	0.18763
ENSMUSG00000022769	90.6467	28.2691	4.24874	6.65353	2.86153e-11	2.79929e-09
ENSMUSG00000073198	90.6529	23.2117	4.27965	5.42373	5.8368e-08	1.80093e-06
ENSMUSG00000041977	90.7103	-3.3269	4.14299	-0.80302	0.421963	1
ENSMUSG00000030199	90.7761	4.49389	4.26087	1.05469	0.291569	0.868116
ENSMUSG00000025959	90.7954	10.6454	4.2475	2.50627	0.0122011	0.0931337
ENSMUSG00000010505	90.8208	-0.49609	4.1845	-0.118554	0.905629	1
ENSMUSG00000038418	90.8645	-10.3439	4.23059	-2.44503	0.0144839	0.109107
ENSMUSG00000036985	90.8839	0	4.40736	0	1	1
ENSMUSG00000102423	90.8932	-25.971	4.35015	-5.97013	2.37068e-09	1.28053e-07
ENSMUSG00000036822	90.9492	18.9461	4.31452	4.39125	1.12702e-05	0.000146326
ENSMUSG00000069601	90.9802	1.1276	3.08888	0.365051	0.715074	1
ENSMUSG00000009207	91.0379	4.38744	3.3853	1.29603	0.194966	0.717372
ENSMUSG00000062901	91.1819	-6.04749	3.3233	-1.81973	0.0688008	0.388845
ENSMUSG00000022667	91.1905	4.82286	3.5902	1.34334	0.179162	0.687253
ENSMUSG00000024521	91.1978	10.5934	3.41546	3.10161	0.00192469	0.0167791
ENSMUSG00000041220	91.1983	-11.5116	4.24722	-2.71038	0.00672059	0.0542451
ENSMUSG00000009079	91.2172	-2.82707	2.98566	-0.946883	0.343698	0.943005
ENSMUSG00000010097	91.2522	-0.730204	2.62656	-0.278008	0.781006	1
ENSMUSG00000055850	91.2705	2.0832	3.24475	0.642021	0.520859	1
ENSMUSG00000042564	91.2808	-1.99068	3.92635	-0.507005	0.612151	1
ENSMUSG00000098065	91.309	-8.07235	4.24864	-1.89998	0.0574353	0.339999
ENSMUSG00000030172	91.3249	1.03272	3.23622	0.319112	0.749641	1
ENSMUSG00000048922	91.3666	3.02841	3.56344	0.849857	0.395404	1
ENSMUSG00000106375	91.3684	-21.9748	3.97501	-5.52823	3.23484e-08	1.10047e-06
ENSMUSG00000019899	91.4122	-2.66478	4.08359	-0.652558	0.514041	1
ENSMUSG00000048271	91.4579	6.45385	4.02785	1.6023	0.109088	0.529914
ENSMUSG00000029502	91.5102	-0.259975	3.52615	-0.0737277	0.941227	1
ENSMUSG00000065037	91.5274	-1.24976	3.04461	-0.410483	0.681451	1
ENSMUSG00000021113	91.5636	0	4.40736	0	1	1
ENSMUSG00000074698	91.5676	-1.58114	4.16773	-0.379378	0.704407	1
ENSMUSG00000057335	91.6048	-1.48934	3.23409	-0.460512	0.645149	1
ENSMUSG00000068749	91.6193	-26.1486	4.24717	-6.1567	7.42741e-10	4.79237e-08
ENSMUSG00000008976	91.6729	-1.2687	3.54027	-0.358363	0.720071	1
ENSMUSG00000040483	91.734	-11.9538	4.40612	-2.71299	0.00666783	0.0539012
ENSMUSG00000034243	91.7923	4.45957	3.8069	1.17145	0.24142	0.796259
ENSMUSG00000108238	91.9451	13.4577	4.22877	3.18242	0.00146051	0.0130818
ENSMUSG00000020132	91.9579	-2.14907	4.0952	-0.524779	0.599737	1
ENSMUSG00000032959	91.9679	23.5993	4.28703	5.50481	3.69561e-08	1.21623e-06
ENSMUSG00000041841	91.9865	-2.3071	3.07362	-0.750614	0.452885	1
ENSMUSG00000096385	92.0468	-0.918716	2.00905	-0.457289	0.647463	1
ENSMUSG00000022721	92.0835	4.01987	4.26053	0.943513	0.345418	0.94515
ENSMUSG00000032946	92.0899	-0.0225776	2.89087	-0.00780997	0.993769	1
ENSMUSG00000034673	92.1402	24.5067	4.24786	5.76919	7.96529e-09	3.33851e-07
ENSMUSG00000025968	92.1947	8.01813	3.80202	2.10891	0.0349519	0.232808
ENSMUSG00000068267	92.2656	-17.6489	4.33694	-4.06943	4.71282e-05	0.000540777
ENSMUSG00000025823	92.2687	10.9008	4.19232	2.60018	0.00931745	0.0730934
ENSMUSG00000057858	92.3004	24.8279	4.30021	5.77366	7.75656e-09	3.313e-07
ENSMUSG00000055944	92.3282	0	4.40736	0	1	1
ENSMUSG00000000399	92.3398	11.88	4.17054	2.84855	0.00439188	0.0365611
ENSMUSG00000005886	92.3649	1.75681	3.12024	0.563036	0.57341	1
ENSMUSG00000032243	92.3792	9.28901	4.23802	2.19183	0.0283918	0.19581
ENSMUSG00000020741	92.3836	25.1125	4.24728	5.9126	3.36753e-09	1.70611e-07
ENSMUSG00000021948	92.4301	0.0243087	3.42296	0.00710167	0.994334	1
ENSMUSG00000018189	92.4457	4.63397	3.56923	1.29831	0.194181	0.716134
ENSMUSG00000030322	92.4528	-4.15246	4.10147	-1.01243	0.311331	0.898329
ENSMUSG00000027007	92.4578	1.94559	4.1248	0.471681	0.637155	1
ENSMUSG00000083542	92.516	-0.109082	4.19439	-0.0260066	0.979252	1
ENSMUSG00000031838	92.5924	5.85645	3.71973	1.57443	0.115388	0.547432
ENSMUSG00000049336	92.5935	21.6444	4.25943	5.08152	3.74421e-07	7.4631e-06
ENSMUSG00000032178	92.6275	0.552795	3.03587	0.182088	0.855514	1
ENSMUSG00000028232	92.6407	-7.4923	4.13397	-1.81238	0.0699283	0.39322
ENSMUSG00000033542	92.6555	-21.7949	3.96868	-5.49174	3.98003e-08	1.2899e-06
ENSMUSG00000033705	92.702	-2.84699	3.33654	-0.853276	0.393507	1
ENSMUSG00000053536	92.7355	8.69378	3.86521	2.24924	0.0244973	0.172309
ENSMUSG00000039477	92.7382	9.13267	4.21719	2.16558	0.030343	0.207513
ENSMUSG00000033083	92.766	-16.0107	4.31529	-3.71022	0.00020708	0.00212567
ENSMUSG00000029478	92.7777	-17.3721	3.91955	-4.43216	9.32941e-06	0.000123267
ENSMUSG00000113226	92.9035	4.22187	2.81807	1.49814	0.134096	0.590324
ENSMUSG00000025724	93.1159	-3.15859	3.76735	-0.838411	0.4018	1
ENSMUSG00000039531	93.1324	1.62177	3.15515	0.514007	0.607247	1
ENSMUSG00000034218	93.1371	-11.0494	4.24723	-2.60156	0.00928009	0.0728273
ENSMUSG00000040481	93.3099	-1.21979	3.27146	-0.372857	0.709255	1
ENSMUSG00000032217	93.5893	1.53399	3.41267	0.449499	0.653072	1
ENSMUSG00000040084	93.606	-7.46827	3.57207	-2.09074	0.0365514	0.241342
ENSMUSG00000031701	93.7543	9.47222	3.96005	2.39195	0.0167592	0.123701
ENSMUSG00000079162	93.8004	-12.8668	4.31949	-2.97878	0.00289401	0.0246525
ENSMUSG00000031402	93.8357	-0.610173	4.19234	-0.145545	0.884281	1
ENSMUSG00000025508	93.8359	3.98466	3.72861	1.06867	0.285218	0.858357
ENSMUSG00000021669	94.0522	-17.878	4.29776	-4.15983	3.18488e-05	0.000378548
ENSMUSG00000072974	94.1967	0	4.40736	0	1	1
ENSMUSG00000071708	94.2037	1.68799	3.83256	0.440434	0.659623	1
ENSMUSG00000050708	94.2089	-7.31092	3.11413	-2.34766	0.0188916	0.137576
ENSMUSG00000050846	94.3159	7.17572	4.26245	1.68347	0.0922833	0.477686
ENSMUSG00000034593	94.3204	3.21541	2.28129	1.40947	0.158696	0.646273
ENSMUSG00000015942	94.3386	17.6264	4.22584	4.17109	3.03147e-05	0.000362139
ENSMUSG00000015755	94.4222	5.77866	3.38213	1.70858	0.087528	0.4622
ENSMUSG00000042406	94.4888	1.68149	3.74599	0.448876	0.653521	1
ENSMUSG00000043017	94.5202	19.948	4.38195	4.55231	5.30602e-06	7.45935e-05
ENSMUSG00000028034	94.5205	-4.07062	3.31508	-1.22791	0.219481	0.759437
ENSMUSG00000070797	94.526	-10.2362	4.24759	-2.40988	0.0159579	0.118694
ENSMUSG00000016831	94.5508	1.01044	3.24552	0.311334	0.755546	1
ENSMUSG00000106631	94.5972	-1.30678	2.29455	-0.569515	0.569007	1
ENSMUSG00000086636	94.5981	0	4.40736	0	1	1
ENSMUSG00000106641	94.6604	-19.7024	4.25067	-4.63513	3.56707e-06	5.20782e-05
ENSMUSG00000038304	94.7546	-22.6024	4.25603	-5.31067	1.09222e-07	2.85187e-06
ENSMUSG00000030105	94.8773	-3.96491	4.28979	-0.924265	0.355348	0.957033
ENSMUSG00000046295	94.927	-8.87482	4.00403	-2.21647	0.0266593	0.185427
ENSMUSG00000042508	95.0239	-4.65743	3.24548	-1.43505	0.151272	0.630132
ENSMUSG00000083993	95.0298	-24.6293	4.24776	-5.79818	6.70394e-09	2.98734e-07
ENSMUSG00000035004	95.075	22.3695	4.2484	5.26539	1.39891e-07	3.42912e-06
ENSMUSG00000028029	95.0793	24.8675	4.29757	5.78641	7.1905e-09	3.13429e-07
ENSMUSG00000020593	95.1372	0	4.40736	0	1	1
ENSMUSG00000017781	95.1689	-18.9027	3.59662	-5.25568	1.47479e-07	3.57792e-06
ENSMUSG00000024817	95.1974	-7.07924	2.74398	-2.57992	0.00988243	0.0771833
ENSMUSG00000074247	95.275	25.6857	4.24734	6.04748	1.47127e-09	8.62763e-08
ENSMUSG00000002055	95.3702	3.1193	3.75426	0.830869	0.406048	1
ENSMUSG00000041415	95.3826	1.02488	3.91453	0.261815	0.793464	1
ENSMUSG00000030209	95.3838	-4.62594	2.92356	-1.5823	0.113582	0.54294
ENSMUSG00000041028	95.3852	0.708108	4.10411	0.172536	0.863016	1
ENSMUSG00000037958	95.4017	-12.9295	4.31895	-2.99368	0.00275635	0.0235745
ENSMUSG00000030830	95.4282	-4.49679	4.15261	-1.08288	0.27886	0.85089
ENSMUSG00000018449	95.45	0	4.40736	0	1	1
ENSMUSG00000028962	95.4847	0	4.40736	0	1	1
ENSMUSG00000027810	95.573	7.25264	3.4863	2.08033	0.0374956	0.246197
ENSMUSG00000049764	95.6769	22.1729	4.19622	5.28402	1.26379e-07	3.16739e-06
ENSMUSG00000029234	95.7358	16.7056	4.23185	3.9476	7.89387e-05	0.000870047
ENSMUSG00000054412	95.7851	14.5682	4.40736	3.30542	0.000948332	0.00873371
ENSMUSG00000097122	95.796	-4.1822	3.17706	-1.31637	0.188049	0.705782
ENSMUSG00000113711	95.8104	-22.0936	4.24826	-5.20063	1.98613e-07	4.53838e-06
ENSMUSG00000040681	95.9454	-2.81307	3.4553	-0.81413	0.415571	1
ENSMUSG00000005533	96.0295	-8.36836	3.23739	-2.58491	0.00974053	0.0761872
ENSMUSG00000090112	96.1291	5.42395	3.667	1.47912	0.139108	0.601421
ENSMUSG00000058503	96.1417	-1.87301	3.22875	-0.580104	0.561845	1
ENSMUSG00000097823	96.2127	0	4.40736	0	1	1
ENSMUSG00000049717	96.2812	24.8839	4.24727	5.85878	4.66277e-09	2.22931e-07
ENSMUSG00000085047	96.3721	0	4.40736	0	1	1
ENSMUSG00000030428	96.3879	24.1995	4.35014	5.56293	2.65289e-08	9.24722e-07
ENSMUSG00000022419	96.4112	-1.06691	3.68753	-0.28933	0.772329	1
ENSMUSG00000026309	96.4143	-11.045	3.69218	-2.99145	0.00277658	0.0237093
ENSMUSG00000113517	96.4954	1.27903	3.44411	0.371366	0.710365	1
ENSMUSG00000043091	96.5636	-20.2937	3.37424	-6.01431	1.80656e-09	1.00251e-07
ENSMUSG00000108064	96.6273	3.0997	3.7456	0.827557	0.407921	1
ENSMUSG00000025958	96.6492	0.959316	3.17514	0.302133	0.76255	1
ENSMUSG00000061143	96.7798	23.0093	4.2543	5.40847	6.3564e-08	1.91124e-06
ENSMUSG00000025909	96.7847	-0.614684	4.31032	-0.142607	0.8866	1
ENSMUSG00000026469	96.878	6.31231	3.38035	1.86735	0.0618526	0.359629
ENSMUSG00000020262	96.9342	29.9975	3.93258	7.62795	2.38525e-14	8.43901e-11
ENSMUSG00000097352	96.9435	-6.53732	4.19389	-1.55877	0.11905	0.556407
ENSMUSG00000020523	96.986	15.0121	4.37017	3.43514	0.000592253	0.00566322
ENSMUSG00000106837	97.0274	-18.4617	4.25111	-4.3428	1.40677e-05	0.000179357
ENSMUSG00000020525	97.07	-20.2372	4.26825	-4.74134	2.12311e-06	3.26826e-05
ENSMUSG00000060441	97.1021	-1.0533	4.1907	-0.251342	0.80155	1
ENSMUSG00000046743	97.1599	-4.22719	3.58468	-1.17924	0.238303	0.792527
ENSMUSG00000056608	97.1988	-1.30931	2.52445	-0.518652	0.604004	1
ENSMUSG00000069769	97.2027	5.66688	4.25775	1.33096	0.183204	0.696537
ENSMUSG00000024735	97.272	1.11557	3.79015	0.294334	0.768503	1
ENSMUSG00000018820	97.3213	8.59687	4.22484	2.03484	0.041867	0.268749
ENSMUSG00000027242	97.4381	3.7022	4.24274	0.872597	0.382883	0.990802
ENSMUSG00000075376	97.5695	-1.28699	2.54563	-0.505569	0.613159	1
ENSMUSG00000078945	97.5844	0	3.90456	0	1	1
ENSMUSG00000024659	97.6165	-17.6871	3.61815	-4.88844	1.0164e-06	1.71785e-05
ENSMUSG00000039621	97.6967	0.156986	4.08406	0.0384388	0.969338	1
ENSMUSG00000022617	97.7364	-5.28884	3.14366	-1.68238	0.0924951	0.477863
ENSMUSG00000102740	97.7407	0	4.40736	0	1	1
ENSMUSG00000042520	97.7828	0.976454	3.05709	0.319407	0.749418	1
ENSMUSG00000026112	97.8278	0.024934	4.30853	0.00578711	0.995383	1
ENSMUSG00000032050	97.9507	-0.0575943	3.4077	-0.0169012	0.986515	1
ENSMUSG00000018293	97.9678	-6.02153	3.41974	-1.76082	0.0782693	0.426682
ENSMUSG00000028273	97.9713	3.94169	3.4888	1.12981	0.258555	0.822386
ENSMUSG00000024014	98.2834	9.94019	3.49452	2.84451	0.00444797	0.0369845
ENSMUSG00000062397	98.3149	0.00342591	3.53111	0.000970209	0.999226	1
ENSMUSG00000104793	98.4625	24.48	4.35019	5.62735	1.83002e-08	6.7444e-07
ENSMUSG00000079685	98.5111	-16.1202	4.29033	-3.75733	0.000171733	0.00179054
ENSMUSG00000049608	98.5239	8.16178	4.242	1.92404	0.0543493	0.327577
ENSMUSG00000018965	98.6305	-7.98513	3.28587	-2.43014	0.0150928	0.113052
ENSMUSG00000058755	98.6617	-15.4521	4.36879	-3.53693	0.000404806	0.00398758
ENSMUSG00000030649	98.6676	26.0023	4.24815	6.12086	9.30724e-10	5.82815e-08
ENSMUSG00000032939	98.6723	-2.89331	4.09226	-0.70702	0.479554	1
ENSMUSG00000051235	98.7158	-4.74737	3.28695	-1.44431	0.148653	0.623314
ENSMUSG00000106037	98.75	3.88636	3.41676	1.13744	0.255354	0.817843
ENSMUSG00000090000	98.8209	-5.63844	4.24696	-1.32764	0.184297	0.698619
ENSMUSG00000038485	98.8469	-8.75416	4.35248	-2.0113	0.0442935	0.280927
ENSMUSG00000028729	98.9293	-8.70573	4.2485	-2.04913	0.0404492	0.261626
ENSMUSG00000036815	98.9605	-21.0661	4.26467	-4.93967	7.82541e-07	1.37288e-05
ENSMUSG00000017132	98.9792	-17.2409	4.30922	-4.00094	6.30908e-05	0.000708994
ENSMUSG00000041654	99.0128	21.2673	4.35023	4.88876	1.01471e-06	1.71635e-05
ENSMUSG00000092086	99.447	1.18572	3.0033	0.394805	0.692987	1
ENSMUSG00000030557	99.6132	-3.27107	2.50436	-1.30615	0.191501	0.711317
ENSMUSG00000019710	99.62	-23.4486	4.33535	-5.40869	6.34886e-08	1.91124e-06
ENSMUSG00000039768	99.6426	23.8457	3.62675	6.57495	4.86694e-11	4.51159e-09
ENSMUSG00000036893	99.6541	-30	4.24716	-7.06355	1.62307e-12	5.09609e-10
ENSMUSG00000031907	99.6558	-11.2226	4.24735	-2.64225	0.00823565	0.0652337
ENSMUSG00000090100	99.7012	7.08121	3.57199	1.98243	0.0474314	0.296226
ENSMUSG00000074452	99.8434	-16.164	4.31306	-3.74769	0.000178472	0.00185067
ENSMUSG00000041084	99.9302	13.383	4.19221	3.19235	0.00141118	0.012672
ENSMUSG00000027067	99.956	4.87854	4.15912	1.17298	0.240806	0.796259
ENSMUSG00000020949	100.016	4.37673	4.09213	1.06955	0.284823	0.858326
ENSMUSG00000043252	100.037	-12.9432	4.31824	-2.99732	0.00272362	0.0233227
ENSMUSG00000101970	100.081	-7.13518	2.94465	-2.4231	0.0153887	0.115066
ENSMUSG00000109331	100.34	-2.97939	4.18643	-0.711677	0.476665	1
ENSMUSG00000056220	100.373	-23.1238	3.5485	-6.51651	7.19637e-11	6.33878e-09
ENSMUSG00000054509	100.422	3.5519	3.12126	1.13797	0.255133	0.817381
ENSMUSG00000029730	100.448	-1.46877	3.57996	-0.410277	0.681603	1
ENSMUSG00000022150	100.521	1.91099	4.27264	0.447263	0.654685	1
ENSMUSG00000001440	100.535	-5.91221	3.67872	-1.60714	0.108024	0.526947
ENSMUSG00000053641	100.659	6.44791	3.39113	1.90141	0.0572487	0.339613
ENSMUSG00000009350	100.797	-4.718	3.96344	-1.19038	0.233898	0.784299
ENSMUSG00000102383	100.983	-1.26485	4.38337	-0.288557	0.77292	1
ENSMUSG00000014074	101.023	7.41322	3.7324	1.98618	0.0470135	0.293963
ENSMUSG00000040797	101.134	-22.2956	4.2485	-5.24788	1.53861e-07	3.71154e-06
ENSMUSG00000028082	101.167	0	4.40736	0	1	1
ENSMUSG00000004591	101.22	-1.41941	3.55942	-0.398777	0.690058	1
ENSMUSG00000089773	101.326	-5.3894	4.36109	-1.23579	0.216536	0.755304
ENSMUSG00000006276	101.339	13.4605	3.82775	3.51656	0.000437172	0.00428279
ENSMUSG00000021694	101.379	-24.2395	3.89712	-6.21984	4.97659e-10	3.36142e-08
ENSMUSG00000018707	101.517	3.49573	3.18771	1.09663	0.272804	0.842047
ENSMUSG00000003814	101.555	2.06451	4.03927	0.511109	0.609275	1
ENSMUSG00000030257	101.618	4.90103	3.20245	1.5304	0.125917	0.571984
ENSMUSG00000021156	101.68	-9.08	3.4262	-2.65017	0.00804521	0.0640374
ENSMUSG00000068240	101.803	-5.36738	3.7127	-1.44568	0.148267	0.622387
ENSMUSG00000005813	101.848	23.0839	3.83328	6.02197	1.72309e-09	9.70234e-08
ENSMUSG00000104208	101.904	2.63946	3.66124	0.720919	0.470959	1
ENSMUSG00000103779	101.95	-8.75501	4.23193	-2.0688	0.0385651	0.25205
ENSMUSG00000036898	101.985	2.17269	3.2178	0.67521	0.499542	1
ENSMUSG00000026843	102.003	1.46763	3.88565	0.377706	0.705649	1
ENSMUSG00000090559	102.079	0	4.40736	0	1	1
ENSMUSG00000031617	102.132	-30	4.29684	-6.98188	2.9125e-12	5.24806e-10
ENSMUSG00000031333	102.151	7.41919	3.93963	1.88322	0.0596703	0.349815
ENSMUSG00000020460	102.18	-0.680948	2.05851	-0.330796	0.740799	1
ENSMUSG00000080727	102.285	2.5445	4.3155	0.589619	0.555446	1
ENSMUSG00000030619	102.297	-9.4212	3.67466	-2.56383	0.0103524	0.0804982
ENSMUSG00000027304	102.333	-21.5972	4.24832	-5.08371	3.70133e-07	7.40268e-06
ENSMUSG00000098557	102.402	-0.252679	3.37754	-0.0748117	0.940364	1
ENSMUSG00000028932	102.412	-7.93787	3.69142	-2.15036	0.031527	0.214093
ENSMUSG00000071644	102.431	0.659195	3.16701	0.208144	0.835117	1
ENSMUSG00000036372	102.649	-12.9738	4.31776	-3.00474	0.00265805	0.0227796
ENSMUSG00000002496	102.736	0	4.40736	0	1	1
ENSMUSG00000014763	102.898	1.42432	4.06419	0.350456	0.725996	1
ENSMUSG00000029814	102.992	29.9881	4.2523	7.05222	1.76089e-12	5.09609e-10
ENSMUSG00000025986	102.993	8.53438	3.72433	2.29152	0.0219331	0.156293
ENSMUSG00000103377	102.996	-5.92705	4.13741	-1.43255	0.151986	0.632001
ENSMUSG00000103047	103.012	4.35425	4.32234	1.00738	0.313751	0.900284
ENSMUSG00000027652	103.039	-2.88024	3.30445	-0.871626	0.383413	0.990802
ENSMUSG00000039221	103.045	3.32821	3.85706	0.862888	0.388199	0.99863
ENSMUSG00000036138	103.106	-6.11762	4.13635	-1.47899	0.139143	0.601451
ENSMUSG00000028618	103.123	2.54754	4.13981	0.615377	0.538306	1
ENSMUSG00000002342	103.13	-9.63695	4.24812	-2.26852	0.0232974	0.164743
ENSMUSG00000038301	103.209	7.63083	3.70891	2.05743	0.0396447	0.257757
ENSMUSG00000015120	103.239	2.6731	3.029	0.882502	0.377505	0.98696
ENSMUSG00000037974	103.249	6.6264	3.55848	1.86214	0.0625828	0.362485
ENSMUSG00000038784	103.283	-23.2504	4.24733	-5.47411	4.39707e-08	1.40152e-06
ENSMUSG00000063077	103.32	-8.20085	3.83875	-2.13633	0.0326523	0.220606
ENSMUSG00000090031	103.364	-10.4132	4.24744	-2.45163	0.0142211	0.107356
ENSMUSG00000024054	103.398	-8.78235	2.96753	-2.95948	0.00308155	0.0261765
ENSMUSG00000111021	103.411	-10.3463	4.22522	-2.4487	0.0143374	0.108157
ENSMUSG00000011179	103.412	2.36294	3.02961	0.779948	0.435422	1
ENSMUSG00000022956	103.433	-25.6914	4.24956	-6.04567	1.48786e-09	8.69161e-08
ENSMUSG00000043415	103.482	-7.78921	4.19749	-1.85568	0.0634991	0.365806
ENSMUSG00000017631	103.5	4.73916	3.73634	1.2684	0.204657	0.735476
ENSMUSG00000062519	103.615	3.3677	3.67077	0.917439	0.358912	0.962967
ENSMUSG00000041353	103.634	-12.3314	4.32089	-2.85389	0.0043187	0.035983
ENSMUSG00000022462	103.66	0	4.09402	0	1	1
ENSMUSG00000046139	103.701	-24.4136	4.24808	-5.74698	9.08527e-09	3.68058e-07
ENSMUSG00000037348	103.813	-21.5404	4.29165	-5.01915	5.18994e-07	9.68971e-06
ENSMUSG00000020115	103.821	29.2186	4.25072	6.87381	6.25095e-12	8.9659e-10
ENSMUSG00000026281	103.851	24.7275	4.25893	5.80604	6.39678e-09	2.87084e-07
ENSMUSG00000000278	103.853	-9.08823	3.98695	-2.2795	0.0226376	0.160666
ENSMUSG00000042249	103.868	-4.47226	3.42693	-1.30503	0.191882	0.71199
ENSMUSG00000020893	103.876	0.436076	4.08675	0.106705	0.915023	1
ENSMUSG00000021236	103.962	-24.8077	4.29863	-5.77108	7.87662e-09	3.33851e-07
ENSMUSG00000030058	103.962	-5.32606	3.37804	-1.57667	0.114871	0.546133
ENSMUSG00000073557	103.98	-9.90298	3.6979	-2.678	0.00740628	0.0593061
ENSMUSG00000037474	104.037	2.92704	2.72937	1.07242	0.28353	0.856803
ENSMUSG00000010554	104.068	-7.48637	3.36842	-2.22252	0.0262483	0.182928
ENSMUSG00000072501	104.099	-4.59396	3.36724	-1.36431	0.172469	0.674748
ENSMUSG00000045098	104.156	0.115968	3.06574	0.0378271	0.969826	1
ENSMUSG00000022672	104.216	5.05681	3.88752	1.30078	0.193334	0.715206
ENSMUSG00000040345	104.217	-18.3975	4.30886	-4.26968	1.95753e-05	0.000242725
ENSMUSG00000045482	104.315	-9.95957	3.38991	-2.93801	0.00330329	0.0278816
ENSMUSG00000006494	104.336	4.06946	3.38602	1.20184	0.229425	0.776336
ENSMUSG00000034595	104.37	0	4.40736	0	1	1
ENSMUSG00000093866	104.371	23.2523	4.24726	5.47465	4.38389e-08	1.39942e-06
ENSMUSG00000031015	104.416	-21.5487	3.98451	-5.40813	6.36858e-08	1.91219e-06
ENSMUSG00000038886	104.533	-1.34475	3.44197	-0.390692	0.696025	1
ENSMUSG00000102133	104.565	0	4.40736	0	1	1
ENSMUSG00000026698	104.583	-22.9005	4.24744	-5.39159	6.98366e-08	2.0341e-06
ENSMUSG00000033454	104.691	3.8649	3.35608	1.15161	0.24948	0.810085
ENSMUSG00000028478	104.757	2.68199	3.73567	0.717941	0.472794	1
ENSMUSG00000005299	104.865	-8.22586	3.92356	-2.09653	0.036035	0.238649
ENSMUSG00000061787	104.896	0.42462	3.10077	0.13694	0.891078	1
ENSMUSG00000041959	104.943	6.16808	4.16804	1.47985	0.138913	0.600945
ENSMUSG00000078515	104.978	6.56595	3.73873	1.7562	0.0790547	0.43008
ENSMUSG00000038084	104.986	3.08164	3.66868	0.839986	0.400916	1
ENSMUSG00000055932	105.046	10.9362	4.23636	2.5815	0.0098371	0.0768576
ENSMUSG00000021460	105.103	-8.05119	3.71619	-2.16652	0.0302716	0.207092
ENSMUSG00000102616	105.143	-12.6767	4.31884	-2.9352	0.00333331	0.0281127
ENSMUSG00000022016	105.222	0.510964	2.60328	0.196277	0.844393	1
ENSMUSG00000027326	105.303	0.447102	2.88492	0.154979	0.876838	1
ENSMUSG00000032097	105.349	1.42858	3.08838	0.462566	0.643675	1
ENSMUSG00000110163	105.356	-21.381	4.24835	-5.03277	4.83438e-07	9.14655e-06
ENSMUSG00000032913	105.364	-12.159	4.13613	-2.9397	0.0032853	0.0277518
ENSMUSG00000007880	105.4	-5.7194	2.94074	-1.94489	0.0517888	0.31664
ENSMUSG00000033701	105.452	14.5227	4.40736	3.29509	0.000983884	0.00905327
ENSMUSG00000000346	105.529	4.83662	3.11296	1.5537	0.120255	0.559176
ENSMUSG00000023027	105.566	19.8	4.29301	4.61215	3.98528e-06	5.75506e-05
ENSMUSG00000040761	105.585	3.38932	3.55571	0.953203	0.340487	0.937904
ENSMUSG00000035851	105.654	-3.95333	2.94231	-1.34362	0.179073	0.687033
ENSMUSG00000042599	105.706	0	4.40003	0	1	1
ENSMUSG00000038290	105.797	-8.60868	3.80515	-2.26238	0.0236741	0.167295
ENSMUSG00000036712	105.807	0.571881	3.49033	0.163847	0.869852	1
ENSMUSG00000029385	105.854	-0.782406	3.60295	-0.217157	0.828086	1
ENSMUSG00000027361	105.915	-10.1512	3.20862	-3.16372	0.00155765	0.0138582
ENSMUSG00000086386	105.937	-0.927877	4.00675	-0.231579	0.816865	1
ENSMUSG00000101061	105.98	0	4.40736	0	1	1
ENSMUSG00000113427	105.996	23.5799	4.25105	5.54684	2.90887e-08	1.00243e-06
ENSMUSG00000039089	106.023	-4.98363	4.30577	-1.15743	0.247096	0.805898
ENSMUSG00000038648	106.047	29.9842	4.24844	7.05769	1.69289e-12	5.09609e-10
ENSMUSG00000022801	106.124	2.51126	4.1727	0.601831	0.547286	1
ENSMUSG00000039202	106.205	8.20836	3.13047	2.62209	0.00873932	0.0689659
ENSMUSG00000054408	106.237	9.84956	3.87562	2.54142	0.0110404	0.0852863
ENSMUSG00000020454	106.272	24.151	4.03641	5.98328	2.18685e-09	1.19338e-07
ENSMUSG00000032458	106.305	-4.59131	4.08732	-1.1233	0.261308	0.824326
ENSMUSG00000103175	106.392	-26.2965	4.35015	-6.04496	1.49446e-09	8.69161e-08
ENSMUSG00000047749	106.433	2.23325	3.64213	0.613172	0.539762	1
ENSMUSG00000049470	106.461	-8.60872	3.46025	-2.48789	0.0128504	0.0977033
ENSMUSG00000052915	106.539	3.00184	3.42142	0.877365	0.380289	0.989324
ENSMUSG00000026095	106.599	3.84662	4.25329	0.904387	0.36579	0.970899
ENSMUSG00000020738	106.66	8.03337	3.64165	2.20597	0.0273862	0.189675
ENSMUSG00000028671	106.668	26.5751	4.35019	6.10897	1.00279e-09	6.22433e-08
ENSMUSG00000038762	106.685	5.23504	4.09666	1.27788	0.201292	0.729932
ENSMUSG00000109511	106.74	7.31395	3.75826	1.9461	0.0516426	0.316291
ENSMUSG00000039994	106.753	-4.98075	4.26742	-1.16716	0.243146	0.798254
ENSMUSG00000028668	106.783	-1.86585	3.34816	-0.557276	0.577339	1
ENSMUSG00000006262	106.809	0.0695763	3.6239	0.0191993	0.984682	1
ENSMUSG00000048154	106.866	-0.158091	3.76477	-0.0419921	0.966505	1
ENSMUSG00000074802	106.887	2.59998	3.61757	0.718709	0.47232	1
ENSMUSG00000021282	106.94	-2.24146	3.17039	-0.706997	0.479568	1
ENSMUSG00000023186	106.949	9.08481	3.71424	2.44594	0.0144476	0.108911
ENSMUSG00000090175	107.03	27.2003	4.33889	6.26895	3.63492e-10	2.5466e-08
ENSMUSG00000030662	107.093	0.320643	3.6097	0.0888281	0.929219	1
ENSMUSG00000029462	107.136	10.0576	4.16323	2.41581	0.0157001	0.117064
ENSMUSG00000021254	107.17	0.609842	3.9616	0.153938	0.877658	1
ENSMUSG00000040061	107.231	27.0286	4.24827	6.36226	1.98805e-10	1.54587e-08
ENSMUSG00000027187	107.309	23.4666	4.29883	5.45883	4.79275e-08	1.51174e-06
ENSMUSG00000034773	107.343	-9.69226	4.24808	-2.28156	0.0225152	0.159957
ENSMUSG00000102869	107.433	2.1389	2.95743	0.72323	0.469539	1
ENSMUSG00000007812	107.445	-22.3862	4.29133	-5.21661	1.82231e-07	4.22775e-06
ENSMUSG00000028088	107.479	3.29392	4.18974	0.786186	0.431758	1
ENSMUSG00000031529	107.482	0.67065	3.23183	0.207514	0.835608	1
ENSMUSG00000024791	107.542	0	4.40736	0	1	1
ENSMUSG00000034560	107.635	-11.2256	4.16435	-2.69565	0.00702505	0.0565306
ENSMUSG00000068479	107.762	3.23573	4.24586	0.762092	0.446005	1
ENSMUSG00000032336	107.79	-2.23577	3.27386	-0.682915	0.494661	1
ENSMUSG00000056305	107.836	-12.3461	4.32024	-2.85774	0.00426664	0.0355743
ENSMUSG00000019920	107.965	-1.14251	4.15173	-0.275189	0.783171	1
ENSMUSG00000033126	108.059	3.54865	4.26624	0.831798	0.405523	1
ENSMUSG00000051278	108.106	-10.3018	4.23347	-2.43342	0.014957	0.112233
ENSMUSG00000021356	108.133	21.1546	4.26076	4.96497	6.87114e-07	1.23045e-05
ENSMUSG00000046718	108.243	7.48616	3.61074	2.0733	0.0381439	0.249759
ENSMUSG00000062070	108.281	-0.75943	4.21473	-0.180185	0.857008	1
ENSMUSG00000055067	108.459	-0.502648	4.2456	-0.118393	0.905757	1
ENSMUSG00000032870	108.534	3.30374	3.7852	0.872806	0.382769	0.990802
ENSMUSG00000026377	108.57	30	4.29684	6.98187	2.91267e-12	5.24806e-10
ENSMUSG00000025809	108.664	29.9937	4.25128	7.05522	1.72329e-12	5.09609e-10
ENSMUSG00000113640	108.668	25.3163	4.24724	5.96065	2.51243e-09	1.33669e-07
ENSMUSG00000071647	108.717	22.7972	4.2642	5.34619	8.98243e-08	2.452e-06
ENSMUSG00000058856	108.735	19.667	4.30856	4.56464	5.00349e-06	7.05741e-05
ENSMUSG00000112647	108.758	0	4.40736	0	1	1
ENSMUSG00000024621	108.763	21.3849	4.25647	5.02409	5.05815e-07	9.49376e-06
ENSMUSG00000047126	108.764	-7.69401	3.04699	-2.52512	0.011566	0.0887643
ENSMUSG00000025616	108.777	-4.62128	3.37043	-1.37112	0.170336	0.67048
ENSMUSG00000038812	108.778	2.46406	4.08599	0.603052	0.546474	1
ENSMUSG00000004113	108.991	-9.19882	3.3998	-2.7057	0.00681615	0.0549537
ENSMUSG00000104406	109.006	-22.977	4.27136	-5.37931	7.47722e-08	2.13056e-06
ENSMUSG00000029106	109.113	5.01516	2.97211	1.68741	0.0915248	0.475687
ENSMUSG00000079419	109.114	16.8124	3.69628	4.54847	5.40374e-06	7.57166e-05
ENSMUSG00000031591	109.164	3.82401	3.62069	1.05616	0.290897	0.867561
ENSMUSG00000059447	109.167	-10.3679	3.7811	-2.74203	0.00610611	0.0497201
ENSMUSG00000028028	109.189	-6.07534	4.24462	-1.4313	0.152343	0.632825
ENSMUSG00000059498	109.19	0	4.40736	0	1	1
ENSMUSG00000005483	109.206	10.0992	3.81314	2.64852	0.00808452	0.0642524
ENSMUSG00000022812	109.222	-1.02627	3.44046	-0.298295	0.765478	1
ENSMUSG00000060261	109.251	1.471	3.42584	0.429384	0.667644	1
ENSMUSG00000038024	109.298	-0.983747	4.0842	-0.240867	0.809659	1
ENSMUSG00000055069	109.362	-17.1111	4.2358	-4.03964	5.35339e-05	0.000606737
ENSMUSG00000078903	109.461	-4.44454	2.74155	-1.62118	0.104979	0.519218
ENSMUSG00000027699	109.628	4.7128	4.10607	1.14776	0.251066	0.811578
ENSMUSG00000003134	109.665	7.8908	4.28023	1.84355	0.0652494	0.373045
ENSMUSG00000019814	109.682	-23.5454	4.24753	-5.54332	2.96791e-08	1.01791e-06
ENSMUSG00000001150	109.71	1.96167	3.88707	0.504665	0.613794	1
ENSMUSG00000011960	109.79	-5.22122	3.45809	-1.50986	0.13108	0.58291
ENSMUSG00000029064	109.832	3.41318	3.77604	0.903904	0.366046	0.97094
ENSMUSG00000030760	109.85	2.8958	3.86175	0.749868	0.453334	1
ENSMUSG00000029763	109.855	2.03669	3.37617	0.603255	0.546339	1
ENSMUSG00000037544	109.859	-1.14701	3.92914	-0.291925	0.770344	1
ENSMUSG00000104263	109.905	-1.75591	4.33421	-0.405128	0.685383	1
ENSMUSG00000029414	109.946	6.4079	4.14567	1.54568	0.122181	0.563699
ENSMUSG00000042228	110.067	0.111438	3.16259	0.0352365	0.971891	1
ENSMUSG00000024949	110.119	-0.270603	3.01274	-0.0898195	0.928431	1
ENSMUSG00000003929	110.119	-26.9946	4.27649	-6.31232	2.7488e-10	2.02609e-08
ENSMUSG00000104020	110.199	-22.8619	4.25205	-5.37668	7.58719e-08	2.14777e-06
ENSMUSG00000040433	110.301	5.37527	4.23751	1.2685	0.20462	0.735476
ENSMUSG00000046591	110.304	-8.66127	3.75066	-2.30926	0.0209291	0.150197
ENSMUSG00000054051	110.306	-7.61713	4.23651	-1.79797	0.0721814	0.403056
ENSMUSG00000055725	110.323	-6.10915	3.65942	-1.66943	0.0950317	0.487396
ENSMUSG00000056531	110.335	-15.0954	4.33631	-3.48115	0.000499257	0.00483276
ENSMUSG00000007080	110.425	0.441345	3.47668	0.126944	0.898984	1
ENSMUSG00000087141	110.529	12.62	4.23117	2.98262	0.00285789	0.0243937
ENSMUSG00000028923	110.552	-21.9123	4.24988	-5.15597	2.52315e-07	5.41571e-06
ENSMUSG00000026158	110.621	8.07504	3.20725	2.51775	0.0118109	0.0905129
ENSMUSG00000030336	110.692	-16.3491	4.23419	-3.86121	0.000112828	0.00120841
ENSMUSG00000109119	110.74	14.2096	4.38697	3.23905	0.00119929	0.010917
ENSMUSG00000096405	110.761	0	4.40736	0	1	1
ENSMUSG00000015749	110.845	-9.57064	3.30642	-2.89456	0.00379684	0.0318449
ENSMUSG00000015829	110.875	-9.0015	3.65676	-2.4616	0.0138318	0.10464
ENSMUSG00000060600	111.053	-25.9324	4.35015	-5.96127	2.50292e-09	1.33497e-07
ENSMUSG00000063268	111.064	0	4.40736	0	1	1
ENSMUSG00000057135	111.161	-13.0695	4.31633	-3.02793	0.00246239	0.0211883
ENSMUSG00000032998	111.182	-1.48244	3.6492	-0.406239	0.684567	1
ENSMUSG00000003955	111.201	26.1908	4.24838	6.1649	7.05264e-10	4.59244e-08
ENSMUSG00000015697	111.269	-0.368994	3.33925	-0.110502	0.912011	1
ENSMUSG00000029826	111.287	1.66151	2.9684	0.559733	0.575661	1
ENSMUSG00000012405	111.306	1.63755	2.76847	0.5915	0.554186	1
ENSMUSG00000053063	111.372	0.53568	2.73068	0.196171	0.844477	1
ENSMUSG00000026634	111.45	-3.53879	4.15505	-0.851685	0.394389	1
ENSMUSG00000027248	111.541	7.50341	3.79672	1.97629	0.0481221	0.299483
ENSMUSG00000038233	111.597	-22.923	4.25204	-5.39105	7.00455e-08	2.0341e-06
ENSMUSG00000062753	111.66	0	4.40736	0	1	1
ENSMUSG00000068227	111.667	-1.03013	4.38441	-0.234952	0.814246	1
ENSMUSG00000047534	111.738	-2.58502	2.75869	-0.937047	0.348734	0.949738
ENSMUSG00000042444	111.848	6.34697	3.35226	1.89334	0.0583125	0.344615
ENSMUSG00000000682	111.91	8.86619	3.60037	2.46258	0.0137942	0.104431
ENSMUSG00000018995	111.911	-24.2231	4.25801	-5.68882	1.27922e-08	4.95536e-07
ENSMUSG00000002668	111.949	5.89042	4.29462	1.37158	0.170194	0.670044
ENSMUSG00000034171	111.965	-26.6167	4.25162	-6.26038	3.84051e-10	2.66426e-08
ENSMUSG00000036501	112.026	-21.1701	4.25022	-4.98093	6.32786e-07	1.14908e-05
ENSMUSG00000000420	112.044	7.47154	3.59675	2.0773	0.0377738	0.247489
ENSMUSG00000030888	112.052	23.5264	4.24915	5.53673	3.08172e-08	1.05514e-06
ENSMUSG00000021340	112.167	-7.4173	4.2	-1.76602	0.0773918	0.423203
ENSMUSG00000025613	112.254	5.66832	3.74734	1.51262	0.130375	0.581063
ENSMUSG00000020978	112.345	20.4065	4.03323	5.0596	4.20131e-07	8.17465e-06
ENSMUSG00000051615	112.443	-0.948631	4.08274	-0.232352	0.816265	1
ENSMUSG00000034343	112.48	2.58788	3.46765	0.746293	0.45549	1
ENSMUSG00000024298	112.503	1.95027	3.06069	0.6372	0.523994	1
ENSMUSG00000040943	112.551	-3.86461	2.77355	-1.39338	0.163505	0.656868
ENSMUSG00000036875	112.663	0.116572	4.08189	0.0285584	0.977217	1
ENSMUSG00000024660	112.757	2.62059	3.03731	0.862802	0.388247	0.99863
ENSMUSG00000078517	112.792	-20.9829	4.2363	-4.95311	7.30361e-07	1.29416e-05
ENSMUSG00000054808	112.816	2.56362	4.08762	0.627168	0.530549	1
ENSMUSG00000027959	112.831	-0.740126	4.08422	-0.181216	0.856198	1
ENSMUSG00000007050	112.868	0	4.40736	0	1	1
ENSMUSG00000022538	112.883	-4.26729	3.35211	-1.27302	0.203013	0.732874
ENSMUSG00000018501	112.937	-2.336	3.02201	-0.772994	0.439526	1
ENSMUSG00000096768	112.954	7.15942	3.02566	2.36624	0.0179699	0.131494
ENSMUSG00000058407	113.091	0	4.40736	0	1	1
ENSMUSG00000047213	113.096	3.14681	3.38295	0.930198	0.352269	0.951879
ENSMUSG00000026626	113.115	1.9992	2.90863	0.687334	0.491872	1
ENSMUSG00000107143	113.186	24.4002	4.24724	5.74496	9.1943e-09	3.71765e-07
ENSMUSG00000026355	113.204	-8.16155	3.35637	-2.43166	0.0150297	0.112619
ENSMUSG00000032194	113.264	-2.01897	4.25904	-0.474043	0.63547	1
ENSMUSG00000029363	113.268	19.3723	4.26126	4.54614	5.46386e-06	7.65084e-05
ENSMUSG00000053963	113.282	26.9822	4.24734	6.35273	2.1153e-10	1.62107e-08
ENSMUSG00000026096	113.313	-4.65082	4.09413	-1.13597	0.255968	0.819207
ENSMUSG00000026429	113.359	-1.44115	3.82265	-0.377003	0.706171	1
ENSMUSG00000003644	113.389	0.144133	4.08117	0.0353166	0.971827	1
ENSMUSG00000028999	113.431	-9.45664	4.13601	-2.28642	0.02223	0.158143
ENSMUSG00000064330	113.492	3.30293	3.74801	0.881248	0.378184	0.987725
ENSMUSG00000074582	113.554	-1.98381	3.19584	-0.620748	0.534766	1
ENSMUSG00000045777	113.611	25.4152	4.35018	5.84234	5.14736e-09	2.41744e-07
ENSMUSG00000020873	113.613	22.4781	4.262	5.27408	1.3342e-07	3.29714e-06
ENSMUSG00000042901	113.715	-1.38966	3.88329	-0.357856	0.720451	1
ENSMUSG00000097354	113.8	-22.91	4.24938	-5.39139	6.9916e-08	2.0341e-06
ENSMUSG00000031634	113.903	-6.16271	4.2311	-1.45653	0.145248	0.615316
ENSMUSG00000047909	113.907	2.0267	4.11375	0.492664	0.62225	1
ENSMUSG00000029657	113.961	5.63726	3.51478	1.60387	0.108742	0.528913
ENSMUSG00000055240	114.032	3.80099	3.45984	1.0986	0.271941	0.84102
ENSMUSG00000042903	114.045	5.79165	4.09299	1.41502	0.157063	0.642046
ENSMUSG00000051437	114.102	0.961377	4.37247	0.21987	0.825972	1
ENSMUSG00000027285	114.185	0	4.30769	0	1	1
ENSMUSG00000028423	114.21	-2.03844	3.49342	-0.583508	0.559551	1
ENSMUSG00000026987	114.235	-0.628559	2.90948	-0.216038	0.828958	1
ENSMUSG00000097857	114.277	-0.630414	3.08993	-0.204022	0.838336	1
ENSMUSG00000037994	114.352	-0.969537	4.09608	-0.236699	0.812891	1
ENSMUSG00000047731	114.434	29.9957	4.29694	6.98071	2.93687e-12	5.24806e-10
ENSMUSG00000031967	114.574	-4.14672	4.08888	-1.01415	0.310513	0.897301
ENSMUSG00000031583	114.592	-0.163823	3.61039	-0.0453755	0.963808	1
ENSMUSG00000020669	114.63	0	4.40736	0	1	1
ENSMUSG00000029655	114.677	-1.57935	3.5097	-0.449996	0.652713	1
ENSMUSG00000056763	114.696	0.550537	3.09064	0.17813	0.858621	1
ENSMUSG00000020163	114.765	10.335	4.24735	2.43328	0.0149626	0.112236
ENSMUSG00000047888	114.766	5.77596	3.7276	1.54951	0.121259	0.561291
ENSMUSG00000020962	114.806	3.34012	3.04997	1.09513	0.273459	0.842769
ENSMUSG00000041859	114.815	-1.7891	3.48689	-0.513094	0.607886	1
ENSMUSG00000028256	114.864	-4.39471	3.62072	-1.21377	0.224837	0.767831
ENSMUSG00000021322	114.877	-0.787176	3.87722	-0.203026	0.839115	1
ENSMUSG00000097507	114.894	-20.0792	4.2614	-4.71188	2.45447e-06	3.74039e-05
ENSMUSG00000057133	114.897	1.03581	3.18764	0.324944	0.745223	1
ENSMUSG00000075229	114.914	24.6417	4.35014	5.66457	1.47394e-08	5.62748e-07
ENSMUSG00000026600	114.922	4.559	3.1937	1.4275	0.153436	0.634216
ENSMUSG00000022781	114.973	-25.1239	4.25362	-5.90648	3.49498e-09	1.75809e-07
ENSMUSG00000023010	115.229	6.31208	4.1665	1.51496	0.129783	0.579832
ENSMUSG00000033760	115.349	23.4482	4.24841	5.51928	3.40392e-08	1.13614e-06
ENSMUSG00000020516	115.36	2.63826	3.79981	0.694314	0.487485	1
ENSMUSG00000029883	115.371	-30	4.26103	-7.04055	1.91481e-12	5.09609e-10
ENSMUSG00000004880	115.459	-5.38665	2.79048	-1.93036	0.0535617	0.324303
ENSMUSG00000053604	115.473	-0.400914	3.65251	-0.109764	0.912596	1
ENSMUSG00000004508	115.547	-3.45407	3.5681	-0.968041	0.333024	0.929869
ENSMUSG00000021301	115.575	-23.7666	3.67957	-6.45909	1.05336e-10	8.73464e-09
ENSMUSG00000108456	115.633	-12.2153	4.24421	-2.8781	0.00400081	0.0334367
ENSMUSG00000002428	115.646	1.62532	3.21641	0.505321	0.613333	1
ENSMUSG00000002147	115.691	5.41256	3.80264	1.42337	0.154629	0.63631
ENSMUSG00000026622	115.712	10.9023	4.22148	2.58258	0.00980644	0.0766745
ENSMUSG00000032096	115.969	2.72372	2.65811	1.02468	0.305514	0.891916
ENSMUSG00000022206	116.047	4.11624	3.90732	1.05347	0.292126	0.869115
ENSMUSG00000101599	116.149	-0.725452	3.67929	-0.197172	0.843693	1
ENSMUSG00000029461	116.181	18.7802	4.35129	4.316	1.58882e-05	0.000200416
ENSMUSG00000015757	116.285	-2.99061	3.15948	-0.946549	0.343869	0.943146
ENSMUSG00000021969	116.409	-0.030325	3.1532	-0.00961723	0.992327	1
ENSMUSG00000033186	116.466	-6.66847	3.882	-1.71779	0.0858348	0.455298
ENSMUSG00000060791	116.619	1.23545	3.74543	0.329856	0.741509	1
ENSMUSG00000030157	116.701	-23.379	4.24742	-5.50428	3.70689e-08	1.21623e-06
ENSMUSG00000027109	116.901	1.67532	2.73676	0.612155	0.540435	1
ENSMUSG00000056737	116.924	-3.4851	4.24572	-0.820851	0.411731	1
ENSMUSG00000055491	117.016	-22.8418	4.31722	-5.29087	1.21739e-07	3.08754e-06
ENSMUSG00000024191	117.094	-17.4351	4.23309	-4.11878	3.80889e-05	0.000444503
ENSMUSG00000023923	117.316	-21.1312	4.25309	-4.96843	6.74977e-07	1.21222e-05
ENSMUSG00000034320	117.453	5.66895	3.79735	1.49287	0.135471	0.592994
ENSMUSG00000039109	117.603	22.0189	3.82	5.7641	8.20969e-09	3.39718e-07
ENSMUSG00000034990	117.734	25.8119	4.2478	6.07654	1.22803e-09	7.38488e-08
ENSMUSG00000036427	117.735	9.97025	3.20643	3.10946	0.00187432	0.0163872
ENSMUSG00000030123	117.744	9.2984	3.33642	2.78694	0.00532085	0.0437794
ENSMUSG00000000561	117.819	-1.3592	4.34849	-0.312567	0.754609	1
ENSMUSG00000032803	117.916	-0.415582	3.17235	-0.131002	0.895774	1
ENSMUSG00000074420	117.924	29.9122	4.24845	7.04073	1.91231e-12	5.09609e-10
ENSMUSG00000034203	117.931	-20.2965	4.24943	-4.77628	1.78564e-06	2.81617e-05
ENSMUSG00000106219	118.013	-21.8654	4.30157	-5.08311	3.71301e-07	7.41484e-06
ENSMUSG00000021713	118.054	1.19775	3.69808	0.323885	0.746025	1
ENSMUSG00000039047	118.06	-8.25735	3.29856	-2.50332	0.0123035	0.0938482
ENSMUSG00000051344	118.241	6.81416	3.84852	1.77059	0.076629	0.420673
ENSMUSG00000021686	118.385	3.9632	3.50901	1.12944	0.258714	0.822489
ENSMUSG00000025790	118.413	3.88676	3.45102	1.12627	0.260053	0.822489
ENSMUSG00000034317	118.45	-9.04573	3.69769	-2.44632	0.0144324	0.108835
ENSMUSG00000048799	118.619	-6.31021	4.20835	-1.49945	0.133757	0.588969
ENSMUSG00000024498	118.655	1.09378	3.27328	0.334153	0.738264	1
ENSMUSG00000039770	118.664	0.37671	4.08186	0.0922888	0.926469	1
ENSMUSG00000045515	118.682	-3.86082	4.11558	-0.9381	0.348193	0.948959
ENSMUSG00000028309	118.731	-3.22877	3.26949	-0.987546	0.323375	0.917728
ENSMUSG00000086392	118.744	-4.08582	4.24794	-0.961834	0.336133	0.935916
ENSMUSG00000017428	118.858	0	3.88255	0	1	1
ENSMUSG00000109125	118.879	-1.30455	3.23673	-0.403046	0.686914	1
ENSMUSG00000037548	118.924	24.4355	4.24811	5.75209	8.81445e-09	3.61222e-07
ENSMUSG00000065954	119.024	-2.66892	3.30585	-0.807331	0.419476	1
ENSMUSG00000022139	119.041	-17.0301	4.35355	-3.91177	9.1621e-05	0.000997912
ENSMUSG00000084306	119.158	-15.5202	4.31023	-3.60079	0.000317253	0.00316775
ENSMUSG00000086172	119.168	-13.1513	4.31517	-3.0477	0.00230598	0.0198908
ENSMUSG00000031278	119.21	-10.8081	3.56807	-3.02913	0.00245257	0.0211124
ENSMUSG00000050663	119.26	-9.10271	4.24936	-2.14214	0.0321825	0.217917
ENSMUSG00000083364	119.354	-22.5308	4.24755	-5.30443	1.13028e-07	2.92961e-06
ENSMUSG00000062866	119.571	3.19868	3.84643	0.831598	0.405636	1
ENSMUSG00000084834	119.592	-25.5081	4.35012	-5.86376	4.52512e-09	2.17821e-07
ENSMUSG00000030652	119.63	4.10108	4.23989	0.967262	0.333413	0.93054
ENSMUSG00000074505	119.732	1.16505	3.30489	0.352524	0.724445	1
ENSMUSG00000068220	119.739	0.208499	4.14466	0.0503056	0.959879	1
ENSMUSG00000022558	119.815	-1.08325	2.98165	-0.363304	0.716378	1
ENSMUSG00000041297	119.969	-3.42119	2.81318	-1.21613	0.223936	0.767093
ENSMUSG00000027312	119.994	3.89991	3.30095	1.18145	0.237423	0.791325
ENSMUSG00000026035	120.096	-20.8481	4.30019	-4.84819	1.24596e-06	2.0567e-05
ENSMUSG00000005698	120.139	2.4376	3.11974	0.781347	0.434598	1
ENSMUSG00000041997	120.209	0.97242	3.28438	0.296074	0.767173	1
ENSMUSG00000024383	120.371	-10.9269	4.35964	-2.50638	0.0121975	0.0931337
ENSMUSG00000098630	120.387	0	4.40736	0	1	1
ENSMUSG00000019977	120.575	3.93845	4.08825	0.963359	0.335367	0.934526
ENSMUSG00000025728	120.79	-24.7507	3.94888	-6.26777	3.66248e-10	2.55747e-08
ENSMUSG00000027784	120.8	8.28922	3.94394	2.10176	0.0355745	0.236066
ENSMUSG00000025354	120.959	-1.32977	3.16553	-0.420079	0.674428	1
ENSMUSG00000031508	120.982	-9.68715	3.54448	-2.73303	0.00627552	0.0510409
ENSMUSG00000052040	120.999	8.99361	3.35064	2.68415	0.00727145	0.0583145
ENSMUSG00000024981	121.106	-0.557997	4.15687	-0.134235	0.893217	1
ENSMUSG00000034024	121.157	4.16957	3.36005	1.24092	0.214634	0.751707
ENSMUSG00000056952	121.206	-0.944246	3.66133	-0.257897	0.796487	1
ENSMUSG00000039585	121.268	7.46803	3.14092	2.37766	0.0174231	0.127978
ENSMUSG00000054387	121.434	-0.791738	2.99424	-0.264421	0.791456	1
ENSMUSG00000100755	121.538	-2.45566	2.69524	-0.911107	0.362239	0.967611
ENSMUSG00000021693	121.589	-4.46029	3.80924	-1.17091	0.241633	0.796259
ENSMUSG00000033220	121.637	2.10608	2.97156	0.708746	0.478482	1
ENSMUSG00000004661	121.684	8.29688	3.24674	2.55545	0.0106051	0.0822828
ENSMUSG00000041777	121.729	1.96973	3.78837	0.519941	0.603105	1
ENSMUSG00000059895	121.736	-22.8045	4.2997	-5.30375	1.13451e-07	2.93341e-06
ENSMUSG00000067288	121.856	5.48226	3.08301	1.77822	0.0753685	0.415564
ENSMUSG00000043279	121.915	29.9965	3.90028	7.69084	1.46171e-14	6.20586e-11
ENSMUSG00000090841	122.001	1.24251	3.1199	0.398255	0.690442	1
ENSMUSG00000070348	122.061	2.97172	3.75831	0.790707	0.429115	1
ENSMUSG00000099657	122.15	7.8205	4.24818	1.8409	0.0656356	0.374849
ENSMUSG00000085091	122.247	-0.534908	4.24262	-0.12608	0.899669	1
ENSMUSG00000029501	122.315	-3.34	4.1134	-0.811981	0.416803	1
ENSMUSG00000026019	122.366	-8.6845	3.14772	-2.75898	0.00579813	0.0473942
ENSMUSG00000030254	122.386	2.00277	4.3367	0.461819	0.644211	1
ENSMUSG00000028710	122.495	-20.8116	4.24877	-4.89826	9.66902e-07	1.6458e-05
ENSMUSG00000029629	122.523	1.33369	3.45041	0.386531	0.699103	1
ENSMUSG00000029640	122.602	3.38084	4.23182	0.798909	0.424343	1
ENSMUSG00000061356	122.821	25.267	4.32524	5.84175	5.16545e-09	2.42058e-07
ENSMUSG00000109586	122.855	-6.14577	3.31793	-1.85229	0.0639846	0.367782
ENSMUSG00000001441	122.938	7.97647	4.20681	1.89608	0.057949	0.342658
ENSMUSG00000063535	122.966	4.19785	3.79884	1.10503	0.269145	0.838368
ENSMUSG00000003119	123.009	29.9819	3.79747	7.89523	2.89788e-15	3.07581e-11
ENSMUSG00000097011	123.123	0	4.40736	0	1	1
ENSMUSG00000026721	123.156	1.29122	3.11824	0.414087	0.67881	1
ENSMUSG00000059890	123.28	9.13574	4.13645	2.2086	0.0272027	0.188651
ENSMUSG00000017417	123.286	-0.541254	4.08841	-0.132387	0.894678	1
ENSMUSG00000020300	123.425	5.38575	3.2842	1.6399	0.101027	0.506995
ENSMUSG00000032398	123.44	-11.1284	4.01785	-2.76973	0.00561021	0.0459998
ENSMUSG00000001741	123.651	6.15607	3.77533	1.6306	0.102974	0.513526
ENSMUSG00000094724	123.715	-7.65065	3.74459	-2.04312	0.0410405	0.264566
ENSMUSG00000024052	123.722	5.3093	3.30364	1.60711	0.108031	0.526947
ENSMUSG00000052146	124.053	0.640437	3.24364	0.197444	0.84348	1
ENSMUSG00000052384	124.26	-6.93237	4.22979	-1.63894	0.101226	0.507516
ENSMUSG00000052144	124.278	3.53211	3.1112	1.13529	0.256254	0.819364
ENSMUSG00000029177	124.305	22.9263	3.9743	5.76865	7.99099e-09	3.33851e-07
ENSMUSG00000033159	124.344	-2.74235	4.09732	-0.669304	0.503301	1
ENSMUSG00000035842	124.446	-4.32965	4.08689	-1.0594	0.289417	0.865682
ENSMUSG00000037400	124.448	-2.58827	3.40946	-0.759145	0.447766	1
ENSMUSG00000024146	124.62	0	4.40736	0	1	1
ENSMUSG00000026104	124.786	0.878189	3.07551	0.285543	0.775228	1
ENSMUSG00000027306	124.816	-9.61056	3.78158	-2.54142	0.0110405	0.0852863
ENSMUSG00000029221	125.065	-9.40202	3.66223	-2.56729	0.0102496	0.0797865
ENSMUSG00000057406	125.135	4.18114	3.33244	1.25468	0.209596	0.743783
ENSMUSG00000112751	125.171	-24.8738	4.24722	-5.85648	4.72774e-09	2.2452e-07
ENSMUSG00000022185	125.247	-4.011	3.21291	-1.2484	0.211885	0.747491
[truncated: 1,572 more rows]

## Sheet: KO.pcDC2B_vs_WT.pcDC2B
ID	baseMean	log2FoldChange	lfcSE	stat	pvalue	padj		ID	Description	GeneRatio	BgRatio	pvalue	p.adjust	qvalue	geneID	Count		ID	Description	GeneRatio	BgRatio	pvalue	p.adjust	qvalue	geneID	Count
ENSMUSG00000025927	17.7736	-59.8619	4.25344	-14.0738	5.50504e-45	1.16861e-40		WP567	Eukaryotic transcription initiation	10/317	41/4560	0.000367853652901754	0.0526030723649509	0.0526030723649509	Gtf2h4/Gtf2h1/Polr3h/Ercc3/Taf5/Gtf2b/Taf12/Taf6/Taf9/Ak6	10		GO:0060021	roof of mouth development	18/1364	73/14667	9.29791e-05	0.462571	0.462571	ENSMUSG00000003721/ENSMUSG00000007613/ENSMUSG00000020097/ENSMUSG00000021253/ENSMUSG00000021318/ENSMUSG00000021483/ENSMUSG00000024563/ENSMUSG00000026971/ENSMUSG00000028207/ENSMUSG00000028664/ENSMUSG00000030093/ENSMUSG00000038122/ENSMUSG00000038331/ENSMUSG00000039239/ENSMUSG00000042821/ENSMUSG00000044177/ENSMUSG00000045294/ENSMUSG00000046982	18
ENSMUSG00000050953	12.5585	-58.3982	4.26255	-13.7003	1.01127e-42	1.07336e-38		WP1244	Estrogen signaling	12/317	75/4560	0.00505711543387473	0.233285464883729	0.233285464883729	Gtf2h4/Map2k1/Gtf2h1/Brca1/Ercc3/Taf5/Gtf2b/Taf12/Taf6/Ccnd1/Taf9/Ak6	12		GO:0006914	autophagy	53/1364	370/14667	0.000985505	0.906966	0.906966	ENSMUSG00000000266/ENSMUSG00000001018/ENSMUSG00000001750/ENSMUSG00000002496/ENSMUSG00000002546/ENSMUSG00000004936/ENSMUSG00000006056/ENSMUSG00000008604/ENSMUSG00000018171/ENSMUSG00000020402/ENSMUSG00000020538/ENSMUSG00000021559/ENSMUSG00000021701/ENSMUSG00000022534/ENSMUSG00000023826/ENSMUSG00000023990/ENSMUSG00000024101/ENSMUSG00000024413/ENSMUSG00000025040/ENSMUSG00000025173/ENSMUSG00000025417/…	53
ENSMUSG00000069796	6.0796	58.1306	4.26691	13.6236	2.89977e-42	2.05188e-38		WP207	Nucleotide GPCRs	4/317	12/4560	0.00725328457222258	0.233285464883729	0.233285464883729	Adora3/Tmigd3/Adora2b/Lpar6	4		GO:0061919	process utilizing autophagic mechanism	53/1364	370/14667	0.000985505	0.906966	0.906966	ENSMUSG00000000266/ENSMUSG00000001018/ENSMUSG00000001750/ENSMUSG00000002496/ENSMUSG00000002546/ENSMUSG00000004936/ENSMUSG00000006056/ENSMUSG00000008604/ENSMUSG00000018171/ENSMUSG00000020402/ENSMUSG00000020538/ENSMUSG00000021559/ENSMUSG00000021701/ENSMUSG00000022534/ENSMUSG00000023826/ENSMUSG00000023990/ENSMUSG00000024101/ENSMUSG00000024413/ENSMUSG00000025040/ENSMUSG00000025173/ENSMUSG00000025417/…	53
ENSMUSG00000028252	14.3084	57.8264	4.26206	13.5677	6.22296e-42	3.30253e-38		WP317	Glycogen metabolism	7/317	34/4560	0.00770978100423017	0.233285464883729	0.233285464883729	Ugp2/Ppp2r1a/Ppp2r5c/Gyg/Ppp2r2c/Ppp2r1b/Ppp2r5d	7		GO:0034470	ncRNA processing	45/1364	302/14667	0.00102549	0.906966	0.906966	ENSMUSG00000000167/ENSMUSG00000000916/ENSMUSG00000001305/ENSMUSG00000001783/ENSMUSG00000001909/ENSMUSG00000004268/ENSMUSG00000006289/ENSMUSG00000015126/ENSMUSG00000022704/ENSMUSG00000024037/ENSMUSG00000024446/ENSMUSG00000024505/ENSMUSG00000025047/ENSMUSG00000025138/ENSMUSG00000026127/ENSMUSG00000026377/ENSMUSG00000027487/ENSMUSG00000027951/ENSMUSG00000028187/ENSMUSG00000028431/ENSMUSG00000028706/…	45
ENSMUSG00000026283	70.4388	50.5321	4.2806	11.8049	3.68197e-32	1.56322e-28		WP310	mRNA processing	45/317	455/4560	0.00815683443649401	0.233285464883729	0.233285464883729	Raver1/Srp19/Ddx19a/Brca1/Slc6a8/Ltv1/Hnrnpab/Slu7/Eftud2/Wbp4/Ankrd33b/Ncbp2/Txnl4a/Gm16286/Imp4/Bard1/Tsn/Nifk/Cstf3/Adar/Aimp1/Srsf4/Rsrc2/Cpsf4/Igf2bp3/Snrpa1/Rbm10/Rbmx/Zrsr2/Adat1/Afg3l1/Rbm42/Zmat4/Ankar/Cpeb3/Rbms2/Mcts2/Lsm11/Cpsf3/Elmod3/Srpk2/Rps4l/Dazap1/Tut1/Rbm4	45		GO:0036314	response to sterol	7/1364	19/14667	0.00109383	0.906966	0.906966	ENSMUSG00000001761/ENSMUSG00000003721/ENSMUSG00000007613/ENSMUSG00000021466/ENSMUSG00000024563/ENSMUSG00000036292/ENSMUSG00000045294	7
ENSMUSG00000019863	54.8001	49.7408	4.27727	11.6291	2.93227e-31	1.03744e-27		WP116	Hedgehog signaling pathway	5/317	22/4560	0.0154944482347954	0.352958207648834	0.352958207648834	Smo/Gli3/Ptch1/Sufu/Hhip	5		GO:0042634	regulation of hair cycle	7/1364	19/14667	0.00109383	0.906966	0.906966	ENSMUSG00000001761/ENSMUSG00000020893/ENSMUSG00000029238/ENSMUSG00000031887/ENSMUSG00000035273/ENSMUSG00000039239/ENSMUSG00000066306	7
ENSMUSG00000113788	18.7191	49.4504	4.28504	11.5402	8.26985e-31	2.50789e-27		WP1763	Mechanisms associated with pluripotency	30/317	291/4560	0.0172776745002926	0.352958207648834	0.352958207648834	Uhrf1/Smo/Relb/Pias4/Map2k1/Ppp2r1a/Tgfbr1/Brca1/P4ha1/Xpo4/Tfeb/Smad2/Ssrp1/Fgf5/Rbbp7/Rcn2/Mbd3/Zfp57/Kdm1a/Satb2/Jarid2/Pik3cd/Phc1/Lifr/Zfp143/Mapk3/Lyar/Ccnd1/Zfx/Xist	30		GO:0008033	tRNA processing	19/1364	98/14667	0.00154293	0.92059	0.92059	ENSMUSG00000001783/ENSMUSG00000001909/ENSMUSG00000006289/ENSMUSG00000022704/ENSMUSG00000024037/ENSMUSG00000024446/ENSMUSG00000024505/ENSMUSG00000027487/ENSMUSG00000028431/ENSMUSG00000028706/ENSMUSG00000030264/ENSMUSG00000031949/ENSMUSG00000032103/ENSMUSG00000032342/ENSMUSG00000033439/ENSMUSG00000036941/ENSMUSG00000042389/ENSMUSG00000048495/ENSMUSG00000090290	19
ENSMUSG00000052142	64.9863	46.7506	4.24898	11.0028	3.7051e-28	9.83149e-25		WP519	Proteasome degradation	7/317	51/4560	0.060746437731842	0.977408347427961	0.97740834742796	Psmb6/Ube2b/Psmc6/Psmd9/H2ax/Psma5/Psme3	7		GO:0034660	ncRNA metabolic process	53/1364	379/14667	0.00169746	0.92059	0.92059	ENSMUSG00000000167/ENSMUSG00000000916/ENSMUSG00000001305/ENSMUSG00000001783/ENSMUSG00000001909/ENSMUSG00000004268/ENSMUSG00000006289/ENSMUSG00000015126/ENSMUSG00000018848/ENSMUSG00000019863/ENSMUSG00000020464/ENSMUSG00000022704/ENSMUSG00000024037/ENSMUSG00000024446/ENSMUSG00000024505/ENSMUSG00000025047/ENSMUSG00000025138/ENSMUSG00000026127/ENSMUSG00000026377/ENSMUSG00000027487/ENSMUSG00000027951/…	53
ENSMUSG00000020776	13.9436	-46.3776	4.28245	-10.8297	2.49031e-27	5.28643e-24		WP4346	Cholesterol metabolism with Bloch and Kandutsch-Russell pathways	7/317	52/4560	0.0662183543987436	0.977408347427961	0.97740834742796	Abca1/Srebf1/Abcg1/Hsd17b7/Msmo1/Nr1h2/Hmgcs1	7		GO:0010508	positive regulation of autophagy	21/1364	114/14667	0.00176209	0.92059	0.92059	ENSMUSG00000000266/ENSMUSG00000002496/ENSMUSG00000004936/ENSMUSG00000006056/ENSMUSG00000020402/ENSMUSG00000021559/ENSMUSG00000021701/ENSMUSG00000022534/ENSMUSG00000023826/ENSMUSG00000023990/ENSMUSG00000025417/ENSMUSG00000026289/ENSMUSG00000037062/ENSMUSG00000039318/ENSMUSG00000042677/ENSMUSG00000046879/ENSMUSG00000057143/ENSMUSG00000057596/ENSMUSG00000063065/ENSMUSG00000072244/ENSMUSG00000074170	21
ENSMUSG00000086924	12.8248	46.3682	4.2788	10.8367	2.30591e-27	5.28643e-24		WP1245	Transcriptional activation by Nfe2l2 in response to phytochemicals	3/317	14/4560	0.0683502340858714	0.977408347427961	0.97740834742796	Nfe2l2/Ephb2/Gclc	3		GO:0051797	regulation of hair follicle development	5/1364	11/14667	0.00197674	0.92059	0.92059	ENSMUSG00000001761/ENSMUSG00000031887/ENSMUSG00000035273/ENSMUSG00000039239/ENSMUSG00000066306	5
ENSMUSG00000026578	14.1854	-46.2148	4.28214	-10.7925	3.73671e-27	7.21116e-24		WP240	Alanine and aspartate metabolism	3/317	15/4560	0.0812016587465157	0.993141787718867	0.993141787718867	Got1/Crat/Abat	3		GO:0006400	tRNA modification	14/1364	65/14667	0.00223387	0.92059	0.92059	ENSMUSG00000001909/ENSMUSG00000006289/ENSMUSG00000022704/ENSMUSG00000024037/ENSMUSG00000024505/ENSMUSG00000027487/ENSMUSG00000028431/ENSMUSG00000028706/ENSMUSG00000030264/ENSMUSG00000032103/ENSMUSG00000032342/ENSMUSG00000033439/ENSMUSG00000048495/ENSMUSG00000090290	14
ENSMUSG00000025190	21.9171	-45.5827	4.25426	-10.7146	8.69329e-27	1.53784e-23		WP3625	Tyrobp causal network in microglia	7/317	58/4560	0.105083759575093	0.993141787718867	0.993141787718867	Tcirg1/Tgfbr1/Cd37/Abcc4/Lyl1/Igsf6/Capg	7		GO:0010506	regulation of autophagy	35/1364	229/14667	0.00229592	0.92059	0.92059	ENSMUSG00000000266/ENSMUSG00000002496/ENSMUSG00000002546/ENSMUSG00000004936/ENSMUSG00000006056/ENSMUSG00000008604/ENSMUSG00000020402/ENSMUSG00000020538/ENSMUSG00000021559/ENSMUSG00000021701/ENSMUSG00000022534/ENSMUSG00000023826/ENSMUSG00000023990/ENSMUSG00000024101/ENSMUSG00000024413/ENSMUSG00000025417/ENSMUSG00000025437/ENSMUSG00000026278/ENSMUSG00000026289/ENSMUSG00000027879/ENSMUSG00000031202/…	35
ENSMUSG00000017405	55.5217	-45.2074	4.26127	-10.6089	2.70897e-26	4.42353e-23		WP5024	Hypoxia-dependent proliferation of myoblasts	3/317	19/4560	0.14141081243591	0.993141787718867	0.993141787718867	Tsc2/Smad2/Rheb	3		GO:0009451	RNA modification	21/1364	118/14667	0.00272902	0.92059	0.92059	ENSMUSG00000000916/ENSMUSG00000001909/ENSMUSG00000004268/ENSMUSG00000004460/ENSMUSG00000006289/ENSMUSG00000015126/ENSMUSG00000022704/ENSMUSG00000024037/ENSMUSG00000024505/ENSMUSG00000027487/ENSMUSG00000027951/ENSMUSG00000028431/ENSMUSG00000028706/ENSMUSG00000030264/ENSMUSG00000032103/ENSMUSG00000032342/ENSMUSG00000033439/ENSMUSG00000048495/ENSMUSG00000055660/ENSMUSG00000055932/ENSMUSG00000090290	21
ENSMUSG00000107652	71.0248	-45.2032	4.26678	-10.5942	3.17008e-26	4.80674e-23		WP3991	miR-127 in mesendoderm differentiation	2/317	10/4560	0.149886745255751	0.993141787718867	0.993141787718867	Smad2/Acvr2a	2		GO:0000245	spliceosomal complex assembly	10/1364	40/14667	0.00295785	0.92059	0.92059	ENSMUSG00000002007/ENSMUSG00000020409/ENSMUSG00000024735/ENSMUSG00000028060/ENSMUSG00000030056/ENSMUSG00000031134/ENSMUSG00000031370/ENSMUSG00000035125/ENSMUSG00000056305/ENSMUSG00000062604	10
ENSMUSG00000017734	68.1962	-45.061	4.30487	-10.4674	1.21889e-25	1.69439e-22		WP4265	Ethanol metabolism resulting in production of ROS by CYP2E1	2/317	10/4560	0.149886745255751	0.993141787718867	0.993141787718867	Map2k1/Nfe2l2	2		GO:0042454	ribonucleoside catabolic process	5/1364	12/14667	0.00313077	0.92059	0.92059	ENSMUSG00000021982/ENSMUSG00000023961/ENSMUSG00000027259/ENSMUSG00000027597/ENSMUSG00000045211	5
ENSMUSG00000027540	375.654	44.4915	4.25226	10.463	1.2771e-25	1.69439e-22		WP431	Nuclear receptors in lipid metabolism and toxicity	4/317	31/4560	0.165184521005249	0.993141787718867	0.993141787718867	Pparg/Rarg/Abca1/Abcg1	4		GO:0060831	smoothened signaling pathway involved in dorsal/ventral neural tube patterning	5/1364	12/14667	0.00313077	0.92059	0.92059	ENSMUSG00000021318/ENSMUSG00000021466/ENSMUSG00000021483/ENSMUSG00000025231/ENSMUSG00000038122	5
ENSMUSG00000102258	28.1253	-44.3806	4.27027	-10.3929	2.66986e-25	3.33387e-22		WP730	Glutathione and one-carbon metabolism	4/317	31/4560	0.165184521005249	0.993141787718867	0.993141787718867	Chdh/Ahcy/Gclc/Anpep	4		GO:0070085	glycosylation	27/1364	167/14667	0.00314573	0.92059	0.92059	ENSMUSG00000002546/ENSMUSG00000006731/ENSMUSG00000020520/ENSMUSG00000021360/ENSMUSG00000021978/ENSMUSG00000022769/ENSMUSG00000022793/ENSMUSG00000022885/ENSMUSG00000024413/ENSMUSG00000026028/ENSMUSG00000026944/ENSMUSG00000028277/ENSMUSG00000028757/ENSMUSG00000028794/ENSMUSG00000031749/ENSMUSG00000032108/ENSMUSG00000032306/ENSMUSG00000034893/ENSMUSG00000036632/ENSMUSG00000038007/ENSMUSG00000043671/…	27
ENSMUSG00000019528	83.8762	44.3933	4.29767	10.3296	5.17708e-25	6.10551e-22		WP1243	EBV LMP1 signaling	3/317	21/4560	0.17574983193648	0.993141787718867	0.993141787718867	Map3k3/Map3k14/Tradd	3		GO:0006399	tRNA metabolic process	23/1364	137/14667	0.00380632	0.988838	0.988838	ENSMUSG00000001783/ENSMUSG00000001909/ENSMUSG00000006289/ENSMUSG00000018848/ENSMUSG00000019863/ENSMUSG00000022704/ENSMUSG00000024037/ENSMUSG00000024446/ENSMUSG00000024505/ENSMUSG00000027487/ENSMUSG00000028431/ENSMUSG00000028706/ENSMUSG00000030264/ENSMUSG00000030871/ENSMUSG00000031949/ENSMUSG00000032103/ENSMUSG00000032342/ENSMUSG00000033439/ENSMUSG00000035208/ENSMUSG00000036941/ENSMUSG00000042389/…	23
ENSMUSG00000102437	29.334	-44.0124	4.26965	-10.3082	6.47068e-25	7.22945e-22		WP2902	p53 signaling	7/317	67/4560	0.181574683598448	0.993141787718867	0.993141787718867	Bbc3/Tsc2/Ppm1d/Fas/Chek2/Ccnb2/Ccnd1	7		GO:0030201	heparan sulfate proteoglycan metabolic process	7/1364	23/14667	0.00382294	0.988838	0.988838	ENSMUSG00000021978/ENSMUSG00000026556/ENSMUSG00000027971/ENSMUSG00000027977/ENSMUSG00000029201/ENSMUSG00000035273/ENSMUSG00000045216	7
ENSMUSG00000018541	50.1924	43.5229	4.2594	10.2181	1.64555e-24	1.74659e-21		WP1264	Estrogen metabolism	2/317	13/4560	0.227323231384618	0.993141787718867	0.993141787718867	Sult1a1/Ugt1a9	2		GO:0045879	negative regulation of smoothened signaling pathway	8/1364	29/14667	0.00397523	0.988838	0.988838	ENSMUSG00000020037/ENSMUSG00000021318/ENSMUSG00000021466/ENSMUSG00000021483/ENSMUSG00000025231/ENSMUSG00000046096/ENSMUSG00000046731/ENSMUSG00000064325	8
ENSMUSG00000003868	23.9353	-43.5307	4.27287	-10.1877	2.25034e-24	2.27477e-21		WP723	Wnt signaling pathway and pluripotency	9/317	98/4560	0.239498537669988	0.993141787718867	0.993141787718867	Ppp2r1a/Ppp2r5c/Fzd6/Csnk1e/Ppp2r2c/Wnt7a/Ppp2r1b/Ppp2r2d/Ccnd1	9		GO:0015012	heparan sulfate proteoglycan biosynthetic process	6/1364	19/14667	0.0060025	0.998546	0.998546	ENSMUSG00000021978/ENSMUSG00000026556/ENSMUSG00000027971/ENSMUSG00000027977/ENSMUSG00000029201/ENSMUSG00000045216	6
ENSMUSG00000024451	8.99225	43.595	4.2853	10.1732	2.61287e-24	2.52118e-21		WP1270	Endochondral ossification	6/317	61/4560	0.247900260137019	0.993141787718867	0.993141787718867	Gli3/Ptch1/Adamts5/Acan/Tgfb2/Hmgcs1	6		GO:0062009	secondary palate development	6/1364	19/14667	0.0060025	0.998546	0.998546	ENSMUSG00000021253/ENSMUSG00000024563/ENSMUSG00000026971/ENSMUSG00000030093/ENSMUSG00000039239/ENSMUSG00000046982	6
ENSMUSG00000061195	140.381	-42.5172	4.24776	-10.0093	1.38722e-23	1.28035e-20		WP3654	Novel Jun-Dmp1 pathway	3/317	25/4560	0.249886754492996	0.993141787718867	0.993141787718867	Map2k1/Mapk3/Ccnd1	3		GO:0045833	negative regulation of lipid metabolic process	14/1364	73/14667	0.0067349	0.998546	0.998546	ENSMUSG00000003721/ENSMUSG00000017146/ENSMUSG00000024101/ENSMUSG00000025417/ENSMUSG00000026003/ENSMUSG00000026097/ENSMUSG00000026385/ENSMUSG00000026944/ENSMUSG00000028252/ENSMUSG00000030527/ENSMUSG00000034614/ENSMUSG00000042821/ENSMUSG00000045294/ENSMUSG00000078683	14
ENSMUSG00000107017	10.7531	42.8091	4.28209	9.99724	1.56698e-23	1.38599e-20		WP544	Exercise-induced circadian regulation	5/317	49/4560	0.252171109683031	0.993141787718867	0.993141787718867	Ugp2/Per1/Clock/H2-DMa/Pura	5		GO:0006071	glycerol metabolic process	5/1364	14/14667	0.00675946	0.998546	0.998546	ENSMUSG00000025190/ENSMUSG00000027513/ENSMUSG00000033788/ENSMUSG00000052396/ENSMUSG00000053624	5
ENSMUSG00000053931	194.836	42.3241	4.24831	9.96259	2.22194e-23	1.81413e-20		WP1771	Kennedy pathway	2/317	14/4560	0.253818730934409	0.993141787718867	0.993141787718867	Sgpl1/Cept1	2		GO:0036315	cellular response to sterol	5/1364	14/14667	0.00675946	0.998546	0.998546	ENSMUSG00000001761/ENSMUSG00000003721/ENSMUSG00000021466/ENSMUSG00000036292/ENSMUSG00000045294	5
ENSMUSG00000079165	9.76839	-42.8186	4.29761	-9.96336	2.20475e-23	1.81413e-20		WP4491	Elongation of (very) long chain fatty acids	2/317	14/4560	0.253818730934409	0.993141787718867	0.993141787718867	Scd3/Scd4	2		GO:1901028	regulation of mitochondrial outer membrane permeabilization involved in apoptotic signaling pathway	5/1364	14/14667	0.00675946	0.998546	0.998546	ENSMUSG00000000915/ENSMUSG00000002083/ENSMUSG00000026278/ENSMUSG00000032350/ENSMUSG00000037062	5
ENSMUSG00000085257	77.6697	41.7051	4.24734	9.8191	9.31722e-23	7.32541e-20		WP37	IL-1 signaling pathway	4/317	37/4560	0.253990853124685	0.993141787718867	0.993141787718867	Map2k1/Map3k14/Elp1/Mapk3	4		GO:1904355	positive regulation of telomere capping	5/1364	14/14667	0.00675946	0.998546	0.998546	ENSMUSG00000002948/ENSMUSG00000026622/ENSMUSG00000029454/ENSMUSG00000031529/ENSMUSG00000063065	5
ENSMUSG00000110558	22.8877	-41.9305	4.27356	-9.8116	1.00368e-22	7.60936e-20		WP1249	EPO receptor signaling	3/317	26/4560	0.269146076606426	0.993141787718867	0.993141787718867	Map2k1/Irs2/Mapk3	3		GO:0006984	ER-nucleus signaling pathway	9/1364	38/14667	0.00691392	0.998546	0.998546	ENSMUSG00000003721/ENSMUSG00000015461/ENSMUSG00000015839/ENSMUSG00000020538/ENSMUSG00000026278/ENSMUSG00000027540/ENSMUSG00000029467/ENSMUSG00000045294/ENSMUSG00000052428	9
ENSMUSG00000064120	22.8721	41.7777	4.26921	9.78581	1.29559e-22	9.4837e-20		WP5242	Comprehensive IL-17A signaling	9/317	102/4560	0.276845334051553	0.993141787718867	0.993141787718867	Ccl3/Blmh/Psmc6/Angpt1/Smad2/Hyou1/Gng12/Snai1/Pura	9		GO:0016126	sterol biosynthetic process	9/1364	38/14667	0.00691392	0.998546	0.998546	ENSMUSG00000003721/ENSMUSG00000018042/ENSMUSG00000020538/ENSMUSG00000021252/ENSMUSG00000024030/ENSMUSG00000026675/ENSMUSG00000031604/ENSMUSG00000045294/ENSMUSG00000093930	9
ENSMUSG00000001995	76.8958	-41.5603	4.24872	-9.78185	1.34731e-22	9.53359e-20		WP103	Cholesterol biosynthesis	2/317	15/4560	0.2803752035787	0.993141787718867	0.993141787718867	Msmo1/Hmgcs1	2		GO:0006486	protein glycosylation	24/1364	153/14667	0.00755412	0.998546	0.998546	ENSMUSG00000002546/ENSMUSG00000020520/ENSMUSG00000021360/ENSMUSG00000021978/ENSMUSG00000022769/ENSMUSG00000022885/ENSMUSG00000024413/ENSMUSG00000026028/ENSMUSG00000026944/ENSMUSG00000028277/ENSMUSG00000028757/ENSMUSG00000031749/ENSMUSG00000032108/ENSMUSG00000032306/ENSMUSG00000034893/ENSMUSG00000036632/ENSMUSG00000038007/ENSMUSG00000043671/ENSMUSG00000051650/ENSMUSG00000053897/ENSMUSG00000074892/…	24
ENSMUSG00000030798	12.7917	-42.0283	4.32796	-9.71089	2.70948e-22	1.85538e-19
ENSMUSG00000001891	22.5418	41.3083	4.28157	9.64795	5.01483e-22	3.20523e-19
ENSMUSG00000029625	15.8804	41.2353	4.27507	9.64555	5.13369e-22	3.20523e-19
ENSMUSG00000040327	50.368	-41.4619	4.29764	-9.6476	5.03198e-22	3.20523e-19
ENSMUSG00000000562	26.9118	41.1225	4.26686	9.63765	5.54416e-22	3.36261e-19
ENSMUSG00000066704	16.823	-41.2287	4.29732	-9.59403	8.47071e-22	4.99489e-19
ENSMUSG00000107596	35.6011	-40.9581	4.30201	-9.52069	1.72034e-21	9.87012e-19
ENSMUSG00000110163	105.356	-40.3387	4.24731	-9.49746	2.15081e-21	1.20151e-18
ENSMUSG00000091811	38.4092	40.6564	4.29975	9.45553	3.21381e-21	1.7493e-18
ENSMUSG00000105279	47.4571	40.1606	4.29698	9.34625	9.08128e-21	4.81944e-18
ENSMUSG00000054499	130.545	39.7133	4.25243	9.33895	9.729e-21	5.03725e-18
ENSMUSG00000017801	57.5642	39.4371	4.24836	9.28291	1.64917e-20	8.33536e-18
ENSMUSG00000028345	79.6071	-39.556	4.27305	-9.25707	2.10127e-20	1.03734e-17
ENSMUSG00000052031	47.8412	39.2882	4.24916	9.2461	2.32843e-20	1.12336e-17
ENSMUSG00000109167	65.9125	-39.2208	4.24746	-9.23393	2.60879e-20	1.23065e-17
ENSMUSG00000097484	53.2837	-39.2067	4.248	-9.22945	2.7202e-20	1.25531e-17
ENSMUSG00000107023	85.162	39.1666	4.25059	9.21438	3.13087e-20	1.41409e-17
ENSMUSG00000072620	20.0818	39.3534	4.29713	9.15807	5.28353e-20	2.33664e-17
ENSMUSG00000044560	72.4381	-38.8365	4.24955	-9.13896	6.30531e-20	2.73162e-17
ENSMUSG00000079685	98.5111	-38.782	4.24727	-9.13106	6.78348e-20	2.87999e-17
ENSMUSG00000098197	18.2792	-38.7218	4.24968	-9.11168	8.11146e-20	3.37628e-17
ENSMUSG00000097354	113.8	38.6405	4.24881	9.09444	9.50745e-20	3.88123e-17
ENSMUSG00000094777	23.7977	-39.0317	4.29718	-9.08309	1.05536e-19	4.22703e-17
ENSMUSG00000067231	28.1295	38.4909	4.24782	9.06134	1.28859e-19	4.97351e-17
ENSMUSG00000106419	8.8591	-38.5352	4.25201	-9.06283	1.27111e-19	4.97351e-17
ENSMUSG00000041396	72.2247	38.7017	4.27427	9.05458	1.37094e-19	5.19683e-17
ENSMUSG00000059981	28.6828	38.3766	4.24822	9.03356	1.66173e-19	6.18862e-17
ENSMUSG00000106715	32.0594	38.3037	4.24765	9.01761	1.92236e-19	7.03584e-17
ENSMUSG00000029674	129.733	38.3203	4.25433	9.00736	2.11077e-19	7.23368e-17
ENSMUSG00000038520	22.9132	-38.7071	4.29733	-9.00726	2.11272e-19	7.23368e-17
ENSMUSG00000043017	94.5202	38.4582	4.26793	9.01098	2.04219e-19	7.23368e-17
ENSMUSG00000051811	23.5388	38.7106	4.29708	9.00859	2.08721e-19	7.23368e-17
ENSMUSG00000100249	38.5255	-38.9013	4.32434	-8.9959	2.34315e-19	7.8953e-17
ENSMUSG00000005682	70.6655	38.164	4.24811	8.98376	2.61678e-19	8.67955e-17
ENSMUSG00000056531	110.335	38.1132	4.24728	8.97356	2.87085e-19	9.37575e-17
ENSMUSG00000029076	89.4197	-37.9959	4.2476	-8.94527	3.71049e-19	1.19343e-16
ENSMUSG00000058755	98.6617	37.888	4.2528	8.90896	5.15147e-19	1.63217e-16
ENSMUSG00000038304	94.7546	37.999	4.2688	8.90156	5.50655e-19	1.71901e-16
ENSMUSG00000038750	39.3523	-38.1216	4.28962	-8.88695	6.28073e-19	1.93228e-16
ENSMUSG00000104041	44.0441	-37.723	4.24957	-8.87691	6.87418e-19	2.08464e-16
ENSMUSG00000028945	44.8258	37.6878	4.24881	8.8702	7.30161e-19	2.18308e-16
ENSMUSG00000031353	34.5781	37.7654	4.30028	8.78207	1.60497e-18	4.6799e-16
ENSMUSG00000073067	135.528	37.7358	4.29706	8.78176	1.60935e-18	4.6799e-16
ENSMUSG00000028268	56.0085	37.2774	4.24822	8.77484	1.71147e-18	4.90962e-16
ENSMUSG00000013997	7.16716	37.2313	4.25247	8.75523	2.0369e-18	5.76525e-16
ENSMUSG00000019710	99.62	37.5904	4.29998	8.74199	2.29033e-18	6.39727e-16
ENSMUSG00000024030	37.2963	37.3206	4.27103	8.73809	2.37095e-18	6.50602e-16
ENSMUSG00000029467	140.368	34.7532	3.97764	8.73715	2.39057e-18	6.50602e-16
ENSMUSG00000097135	39.1496	-37.0353	4.25683	-8.70021	3.31259e-18	8.90123e-16
ENSMUSG00000053684	12.5081	-37.3528	4.29745	-8.69186	3.5655e-18	9.46107e-16
ENSMUSG00000106396	18.2044	37.2764	4.29717	8.67465	4.1481e-18	1.08711e-15
ENSMUSG00000016503	7.20859	-36.7694	4.24948	-8.65268	5.03029e-18	1.30223e-15
ENSMUSG00000105909	42.3607	-37.1103	4.29061	-8.64919	5.18661e-18	1.32652e-15
ENSMUSG00000031781	78.9113	36.6964	4.25009	8.63427	5.91039e-18	1.48198e-15
ENSMUSG00000078122	64.4277	-36.7032	4.2511	-8.63381	5.93406e-18	1.48198e-15
ENSMUSG00000001333	38.3771	-36.7005	4.25206	-8.63123	6.06938e-18	1.49815e-15
ENSMUSG00000021606	21.8436	36.3733	4.24761	8.56324	1.09736e-17	2.64713e-15
ENSMUSG00000024897	54.1619	36.7364	4.28996	8.56333	1.0965e-17	2.64713e-15
ENSMUSG00000015305	8.10522	36.7684	4.29744	8.55586	1.16988e-17	2.79037e-15
ENSMUSG00000035048	72.4952	-36.2347	4.24901	-8.52779	1.49165e-17	3.5183e-15
ENSMUSG00000026853	48.584	36.7387	4.31689	8.51044	1.73276e-17	4.00558e-15
ENSMUSG00000054309	264.069	-36.2492	4.25949	-8.51022	1.73598e-17	4.00558e-15
ENSMUSG00000101391	9.80136	36.4122	4.29709	8.4737	2.37721e-17	5.42617e-15
ENSMUSG00000010205	58.3836	36.259	4.27966	8.4724	2.40381e-17	5.42852e-15
ENSMUSG00000045078	53.8914	30.6431	3.61752	8.47075	2.43814e-17	5.44809e-15
ENSMUSG00000061165	14.6661	36.355	4.29741	8.45976	2.67939e-17	5.92479e-15
ENSMUSG00000073893	264.451	35.832	4.24824	8.43455	3.32483e-17	7.27625e-15
ENSMUSG00000022974	1029.02	31.2431	3.70627	8.42979	3.46279e-17	7.50083e-15
ENSMUSG00000030157	116.701	35.8654	4.2572	8.42465	3.61836e-17	7.75864e-15
ENSMUSG00000064325	26.0757	35.6181	4.24776	8.38515	5.06606e-17	1.07542e-14
ENSMUSG00000003762	16.1455	-35.6124	4.24817	-8.38299	5.16002e-17	1.08452e-14
ENSMUSG00000048480	39.2939	36.1345	4.31299	8.37806	5.38077e-17	1.11983e-14
ENSMUSG00000022885	29.861	35.3867	4.24749	8.33121	8.00197e-17	1.63848e-14
ENSMUSG00000040188	178.374	35.7969	4.29691	8.33084	8.02721e-17	1.63848e-14
ENSMUSG00000097792	38.3387	-35.982	4.3272	-8.3153	9.1523e-17	1.85033e-14
ENSMUSG00000043003	15.4395	-35.3071	4.24868	-8.31014	9.55898e-17	1.91432e-14
ENSMUSG00000022237	483.043	35.2896	4.24722	8.30888	9.66105e-17	1.91668e-14
ENSMUSG00000032350	42.7017	35.7113	4.30021	8.30457	1.00186e-16	1.94216e-14
ENSMUSG00000034071	34.9736	-35.8783	4.32115	-8.30295	1.01555e-16	1.94216e-14
ENSMUSG00000044453	78.5795	-35.725	4.30241	-8.30349	1.01097e-16	1.94216e-14
ENSMUSG00000053856	46.9585	-35.6895	4.29806	-8.30363	1.00975e-16	1.94216e-14
ENSMUSG00000027427	24.1996	-35.2497	4.24812	-8.29772	1.06131e-16	2.01156e-14
ENSMUSG00000082160	12.2862	-35.2478	4.24932	-8.29493	1.08651e-16	2.03123e-14
ENSMUSG00000085244	128.514	35.2608	4.25112	8.29446	1.09082e-16	2.03123e-14
ENSMUSG00000004843	36.4088	35.6227	4.29702	8.29011	1.13142e-16	2.08428e-14
ENSMUSG00000106837	97.0274	-35.2077	4.24735	-8.28932	1.13895e-16	2.08428e-14
ENSMUSG00000025728	120.79	32.7264	3.95005	8.28504	1.18072e-16	2.14225e-14
ENSMUSG00000051414	30.5624	35.1644	4.24884	8.27622	1.27147e-16	2.28735e-14
ENSMUSG00000029999	187.165	35.5324	4.29697	8.26917	1.34891e-16	2.40628e-14
ENSMUSG00000061653	61.0611	35.0666	4.24745	8.2559	1.50758e-16	2.6669e-14
ENSMUSG00000044393	12.7169	-35.2329	4.27304	-8.24539	1.64627e-16	2.88818e-14
ENSMUSG00000002190	170.31	34.9912	4.24727	8.23852	1.74348e-16	3.03365e-14
ENSMUSG00000082278	78.3215	-34.9382	4.24745	-8.2257	1.94056e-16	3.34912e-14
ENSMUSG00000033106	86.0525	-34.9179	4.24776	-8.22031	2.02985e-16	3.45452e-14
ENSMUSG00000041187	135.311	35.3208	4.2969	8.22005	2.03417e-16	3.45452e-14
ENSMUSG00000056900	9.2218	-35.3072	4.29763	-8.2155	2.11285e-16	3.55964e-14
ENSMUSG00000049676	74.0056	-35.2438	4.30029	-8.19567	2.492e-16	4.13579e-14
ENSMUSG00000104020	110.199	35.2911	4.30611	8.19558	2.49378e-16	4.13579e-14
ENSMUSG00000051180	45.1754	-35.1662	4.30002	-8.17816	2.88212e-16	4.74276e-14
ENSMUSG00000040586	61.8274	34.6874	4.25258	8.15679	3.44033e-16	5.6178e-14
ENSMUSG00000079283	14.0588	34.7108	4.25671	8.15438	3.50983e-16	5.68753e-14
ENSMUSG00000069307	59.4394	34.6195	4.24741	8.15074	3.61693e-16	5.81668e-14
ENSMUSG00000108217	34.7226	-34.575	4.24949	-8.13629	4.0758e-16	6.50535e-14
ENSMUSG00000101281	18.058	34.5639	4.25015	8.1324	4.20878e-16	6.66746e-14
ENSMUSG00000085765	53.0952	34.5191	4.24798	8.12601	4.4367e-16	6.96946e-14
ENSMUSG00000107647	17.1909	34.5275	4.24942	8.12523	4.46508e-16	6.96946e-14
ENSMUSG00000074622	74.5343	-34.4956	4.24744	-8.12149	4.60476e-16	7.08332e-14
ENSMUSG00000074776	126.498	34.5014	4.24814	8.12153	4.60361e-16	7.08332e-14
ENSMUSG00000049122	10.1555	34.5654	4.25733	8.11905	4.69844e-16	7.17543e-14
ENSMUSG00000008140	155.565	34.9154	4.30106	8.11785	4.74531e-16	7.19524e-14
ENSMUSG00000062937	534.009	-34.4496	4.24735	-8.11084	5.02711e-16	7.56848e-14
ENSMUSG00000028431	2.11248	-34.5705	4.26413	-8.10727	5.17718e-16	7.6854e-14
ENSMUSG00000102030	47.7358	-34.6283	4.27095	-8.10788	5.15097e-16	7.6854e-14
ENSMUSG00000038233	111.597	34.8957	4.30606	8.10386	5.32442e-16	7.84908e-14
ENSMUSG00000090175	107.03	-34.7814	4.29912	-8.09035	5.94946e-16	8.71001e-14
ENSMUSG00000046699	60.6229	34.3633	4.25057	8.0844	6.24705e-16	9.08304e-14
ENSMUSG00000099703	30.5287	34.3308	4.2485	8.08069	6.44019e-16	9.30015e-14
ENSMUSG00000020702	2.03656	34.4628	4.26706	8.07647	6.66691e-16	9.56251e-14
ENSMUSG00000074052	29.032	34.3741	4.25791	8.073	6.8593e-16	9.65715e-14
ENSMUSG00000097372	31.8917	34.374	4.25748	8.0738	6.81434e-16	9.65715e-14
ENSMUSG00000104619	14.6509	-34.3649	4.25687	-8.07282	6.86937e-16	9.65715e-14
ENSMUSG00000103047	103.012	34.6637	4.29692	8.0671	7.19856e-16	1.00534e-13
ENSMUSG00000097889	26.4242	34.3576	4.26246	8.0605	7.59833e-16	1.05423e-13
ENSMUSG00000037353	10.557	34.2602	4.25812	8.04585	8.56462e-16	1.17863e-13
ENSMUSG00000111250	54.3125	-34.1758	4.24794	-8.04526	8.60599e-16	1.17863e-13
ENSMUSG00000038740	250.512	-34.5613	4.29708	-8.04297	8.76859e-16	1.1932e-13
ENSMUSG00000110482	7.33595	34.1881	4.25164	8.04115	8.90017e-16	1.20339e-13
ENSMUSG00000104209	159.448	-34.1486	4.24783	-8.03906	9.05288e-16	1.21629e-13
ENSMUSG00000002668	111.949	34.46	4.29698	8.01958	1.06105e-15	1.40775e-13
ENSMUSG00000097330	12.6552	-34.1308	4.25559	-8.02023	1.05548e-15	1.40775e-13
ENSMUSG00000102971	39.6554	34.0503	4.24754	8.01646	1.08833e-15	1.43497e-13
ENSMUSG00000041130	16.5047	34.3923	4.29719	8.00345	1.20976e-15	1.58523e-13
ENSMUSG00000095377	25.9073	-33.9915	4.25101	-7.9961	1.28418e-15	1.67243e-13
ENSMUSG00000038902	80.2454	-34.3289	4.29697	-7.9891	1.35926e-15	1.75941e-13
ENSMUSG00000060427	14.6519	33.9597	4.2546	7.98189	1.44111e-15	1.85406e-13
ENSMUSG00000026127	395.296	28.7776	3.60643	7.97953	1.46897e-15	1.87661e-13
ENSMUSG00000046139	103.701	33.9269	4.25207	7.97891	1.47633e-15	1.87661e-13
ENSMUSG00000027833	25.4179	-34.1301	4.279	-7.97619	1.5092e-15	1.9051e-13
ENSMUSG00000113290	48.7383	-34.0274	4.26645	-7.97558	1.51669e-15	1.9051e-13
ENSMUSG00000024215	15.936	34.1762	4.29719	7.95315	1.81826e-15	2.27047e-13
ENSMUSG00000083364	119.354	-33.7803	4.24878	-7.9506	1.85615e-15	2.30423e-13
ENSMUSG00000055827	2.09266	-33.8857	4.26963	-7.93646	2.0803e-15	2.56747e-13
ENSMUSG00000043683	8.89872	-33.7135	4.25107	-7.93059	2.18116e-15	2.67639e-13
ENSMUSG00000013833	11.7287	33.706	4.25063	7.92963	2.19803e-15	2.6816e-13
ENSMUSG00000113585	307.457	-34.4568	4.35035	-7.92045	2.36653e-15	2.87067e-13
ENSMUSG00000041380	29.1397	33.6212	4.24765	7.91525	2.46751e-15	2.97615e-13
ENSMUSG00000044296	12.0429	-33.5836	4.25043	-7.90122	2.76195e-15	3.31247e-13
ENSMUSG00000104777	8.936	-33.6109	4.25723	-7.89502	2.9026e-15	3.46159e-13
ENSMUSG00000087326	10.7627	33.5323	4.25021	7.88956	3.03243e-15	3.59622e-13
ENSMUSG00000026185	126.411	-33.478	4.24807	-7.88076	3.25397e-15	3.83751e-13
ENSMUSG00000044177	8.04339	-33.4789	4.25774	-7.86308	3.74793e-15	4.39564e-13
ENSMUSG00000096714	25.7553	33.6592	4.28138	7.86176	3.78774e-15	4.41793e-13
ENSMUSG00000039742	64.5203	33.402	4.24993	7.85943	3.85899e-15	4.47643e-13
ENSMUSG00000063605	10.6245	-33.4143	4.25302	-7.85661	3.9468e-15	4.5534e-13
ENSMUSG00000109231	33.9188	-33.9096	4.31713	-7.85467	4.00833e-15	4.59939e-13
ENSMUSG00000026965	23.9412	33.6054	4.28428	7.84389	4.36815e-15	4.98532e-13
ENSMUSG00000017132	98.9792	-33.3337	4.25079	-7.84177	4.44254e-15	5.04311e-13
ENSMUSG00000085028	15.8883	33.7088	4.29932	7.8405	4.4877e-15	5.06728e-13
ENSMUSG00000030806	51.3145	-29.2515	3.73339	-7.8351	4.68464e-15	5.24629e-13
ENSMUSG00000109945	4.42857	33.3371	4.255	7.83481	4.69567e-15	5.24629e-13
ENSMUSG00000087026	4.78995	-33.3834	4.26146	-7.83379	4.73387e-15	5.26129e-13
ENSMUSG00000043110	15.2785	33.3097	4.25449	7.82931	4.90565e-15	5.42381e-13
ENSMUSG00000002428	115.646	26.6968	3.41225	7.82379	5.12546e-15	5.63748e-13
ENSMUSG00000008226	12.4475	-33.2112	4.25066	-7.81318	5.57625e-15	6.10168e-13
ENSMUSG00000041654	99.0128	-33.3412	4.26956	-7.80905	5.7622e-15	6.27282e-13
ENSMUSG00000033774	42.8846	-33.4872	4.29711	-7.79297	6.54532e-15	7.08899e-13
ENSMUSG00000020801	71.7947	-33.0702	4.24744	-7.78592	6.92085e-15	7.45765e-13
ENSMUSG00000046016	44.682	-33.867	4.35051	-7.7846	6.99346e-15	7.49784e-13
ENSMUSG00000020525	97.07	33.1349	4.26138	7.77563	7.50734e-15	8.00833e-13
ENSMUSG00000031887	19.2275	33.257	4.27828	7.77345	7.63787e-15	8.10683e-13
ENSMUSG00000040774	88.8165	33.4134	4.30106	7.76866	7.93236e-15	8.37752e-13
ENSMUSG00000044676	4.08234	-33.0117	4.25208	-7.76366	8.25116e-15	8.64602e-13
ENSMUSG00000061536	11.1738	32.9946	4.25001	7.7634	8.26805e-15	8.64602e-13
ENSMUSG00000102129	4.69388	32.8651	4.24988	7.73317	1.04903e-14	1.09161e-12
ENSMUSG00000020020	37.0347	32.8171	4.24907	7.72336	1.13299e-14	1.17323e-12
ENSMUSG00000094539	52.7716	-32.7837	4.24782	-7.71778	1.1837e-14	1.21979e-12
ENSMUSG00000105003	4.3524	-32.8079	4.2521	-7.71569	1.20325e-14	1.23394e-12
ENSMUSG00000037140	4.56951	-32.8075	4.25923	-7.70268	1.33243e-14	1.3589e-12
ENSMUSG00000040428	9.03557	32.7824	4.25626	7.70215	1.33791e-14	1.3589e-12
ENSMUSG00000026374	7.7942	32.7353	4.25208	7.69866	1.37498e-14	1.3899e-12
ENSMUSG00000066357	7.76828	32.7273	4.25217	7.69659	1.39742e-14	1.39926e-12
ENSMUSG00000087594	2.11497	32.8408	4.26672	7.69697	1.39334e-14	1.39926e-12
ENSMUSG00000041674	5.79438	-32.8134	4.26471	-7.69416	1.4243e-14	1.41949e-12
ENSMUSG00000031843	90.5125	32.6832	4.24813	7.69355	1.4311e-14	1.41959e-12
ENSMUSG00000069255	7.87434	32.7001	4.25228	7.69	1.47131e-14	1.45269e-12
ENSMUSG00000046334	7.59887	32.6847	4.25199	7.68691	1.50728e-14	1.4745e-12
ENSMUSG00000094817	13.5439	-32.6585	4.24856	-7.68697	1.50659e-14	1.4745e-12
ENSMUSG00000102211	133.688	-32.729	4.25952	-7.68374	1.54515e-14	1.5046e-12
ENSMUSG00000104874	292.436	-33.436	4.3522	-7.68255	1.55952e-14	1.51166e-12
ENSMUSG00000081070	41.2398	32.6151	4.24776	7.67819	1.61346e-14	1.55684e-12
ENSMUSG00000045065	23.8447	-32.986	4.30107	-7.66925	1.73003e-14	1.66177e-12
ENSMUSG00000034300	134.856	32.6268	4.25811	7.66228	1.82664e-14	1.74667e-12
ENSMUSG00000074476	3.33363	-32.5646	4.2561	-7.65128	1.98991e-14	1.89426e-12
ENSMUSG00000105161	191.083	32.5169	4.25186	7.64768	2.04634e-14	1.93928e-12
ENSMUSG00000042305	7.956	32.4673	4.25141	7.63682	2.22659e-14	2.10071e-12
ENSMUSG00000028975	13.1091	32.4346	4.24971	7.63219	2.30804e-14	2.16792e-12
ENSMUSG00000094878	8.02714	-32.4329	4.25654	-7.61956	2.54544e-14	2.38038e-12
ENSMUSG00000056698	28.2827	32.3708	4.2488	7.61881	2.56027e-14	2.38374e-12
ENSMUSG00000071477	37.0657	-32.3406	4.24765	-7.61376	2.66228e-14	2.4679e-12
ENSMUSG00000041700	8.71605	-32.3217	4.24937	-7.60623	2.82197e-14	2.60456e-12
ENSMUSG00000031626	82.3156	-32.411	4.2624	-7.60392	2.87294e-14	2.64012e-12
ENSMUSG00000113711	95.8104	32.3188	4.25303	7.599	2.9843e-14	2.73063e-12
ENSMUSG00000078683	9.51329	32.2781	4.24882	7.59696	3.03174e-14	2.76213e-12
ENSMUSG00000089936	13.9804	32.2844	4.25003	7.59626	3.04801e-14	2.76509e-12
ENSMUSG00000085055	27.7875	33.0423	4.35097	7.59423	3.09637e-14	2.79701e-12
ENSMUSG00000089871	9.73343	32.2925	4.25504	7.58923	3.21805e-14	2.8946e-12
ENSMUSG00000089849	5.36148	32.2589	4.25358	7.58393	3.35238e-14	3.00271e-12
ENSMUSG00000014075	51.7388	-32.7137	4.3146	-7.58209	3.40026e-14	3.02697e-12
ENSMUSG00000063171	9.03836	-32.2173	4.24929	-7.5818	3.40798e-14	3.02697e-12
ENSMUSG00000100212	130.536	-32.164	4.24764	-7.57222	3.66913e-14	3.24534e-12
ENSMUSG00000035125	4.23926	32.1889	4.2521	7.57013	3.72847e-14	3.28414e-12
ENSMUSG00000028069	6.69014	32.173	4.25214	7.56631	3.83962e-14	3.36808e-12
ENSMUSG00000030527	24.5164	29.8044	3.93989	7.56477	3.88562e-14	3.3944e-12
ENSMUSG00000100594	34.5564	-32.1742	4.25523	-7.56108	3.99732e-14	3.47767e-12
ENSMUSG00000031095	41.9182	32.888	4.3503	7.55994	4.03242e-14	3.49388e-12
ENSMUSG00000036036	2.9375	32.2319	4.26446	7.55827	4.08468e-14	3.52478e-12
ENSMUSG00000099120	44.5732	-32.1081	4.24905	-7.55654	4.13947e-14	3.54325e-12
ENSMUSG00000105440	6.77945	32.1574	4.25538	7.55688	4.12843e-14	3.54325e-12
ENSMUSG00000108485	11.5686	32.1324	4.25354	7.55427	4.21227e-14	3.59109e-12
ENSMUSG00000026413	197.026	32.1616	4.26166	7.54673	4.46325e-14	3.77473e-12
ENSMUSG00000052446	31.6856	32.4294	4.29703	7.54692	4.45666e-14	3.77473e-12
ENSMUSG00000024593	5.79384	32.0771	4.2534	7.54151	4.6456e-14	3.91336e-12
ENSMUSG00000106622	29.4811	-31.9892	4.25299	-7.52157	5.41236e-14	4.52337e-12
ENSMUSG00000113007	5.65116	32.0007	4.25439	7.5218	5.40263e-14	4.52337e-12
ENSMUSG00000032267	49.3203	-31.9459	4.24753	-7.52105	5.43369e-14	4.52338e-12
ENSMUSG00000054087	3.52578	-32.0083	4.25833	-7.51662	5.6209e-14	4.66095e-12
ENSMUSG00000090141	50.5954	-31.9258	4.24788	-7.51569	5.66113e-14	4.67605e-12
ENSMUSG00000093720	137.224	-31.8946	4.24729	-7.50941	5.93936e-14	4.87345e-12
ENSMUSG00000106542	18.6946	32.6687	4.35046	7.50926	5.94604e-14	4.87345e-12
ENSMUSG00000057788	76.7778	-32.3023	4.30558	-7.50242	6.265e-14	5.11513e-12
ENSMUSG00000046027	7.31634	31.9035	4.25541	7.49716	6.52135e-14	5.30403e-12
ENSMUSG00000104036	4.78055	-31.9042	4.25663	-7.49518	6.62097e-14	5.3645e-12
ENSMUSG00000071937	2.09844	-32.0014	4.27058	-7.49345	6.7088e-14	5.415e-12
ENSMUSG00000027134	8.62455	31.8686	4.25553	7.48876	6.95249e-14	5.59044e-12
ENSMUSG00000000440	3.67333	-31.8838	4.25897	-7.48627	7.08602e-14	5.6763e-12
ENSMUSG00000039041	16.6115	31.8185	4.2514	7.48424	7.19634e-14	5.74301e-12
ENSMUSG00000022769	90.6467	-31.7755	4.24745	-7.48108	7.37142e-14	5.86069e-12
ENSMUSG00000029015	42.2622	32.2391	4.30976	7.48049	7.40486e-14	5.86531e-12
ENSMUSG00000046442	17.8882	-31.7369	4.2485	-7.47013	8.01146e-14	6.3222e-12
ENSMUSG00000025047	495.88	31.7223	4.2472	7.469	8.08051e-14	6.35308e-12
ENSMUSG00000083011	69.0489	-31.7176	4.24819	-7.46615	8.25779e-14	6.4685e-12
ENSMUSG00000047953	36.1498	31.7048	4.24756	7.46424	8.37836e-14	6.53882e-12
ENSMUSG00000109245	11.482	31.7379	4.25241	7.46352	8.42432e-14	6.5506e-12
ENSMUSG00000000916	3.3325	31.7363	4.25446	7.45953	8.68347e-14	6.72747e-12
ENSMUSG00000024505	21.9783	-31.8343	4.26856	-7.45787	8.79333e-14	6.78781e-12
ENSMUSG00000044811	6.97734	31.6208	4.25406	7.43309	1.06093e-13	8.15993e-12
ENSMUSG00000089697	48.9523	31.5645	4.24778	7.43083	1.07918e-13	8.27037e-12
ENSMUSG00000038894	225.834	31.5718	4.24942	7.42968	1.08858e-13	8.28257e-12
ENSMUSG00000094936	34.5112	-31.5775	4.25014	-7.42976	1.08794e-13	8.28257e-12
ENSMUSG00000016257	29.4377	31.9128	4.29718	7.42645	1.11553e-13	8.45728e-12
ENSMUSG00000050050	4.79516	31.5716	4.25527	7.41941	1.17647e-13	8.88759e-12
ENSMUSG00000052182	16.6167	-31.5436	4.25714	-7.40957	1.26707e-13	9.50982e-12
ENSMUSG00000085091	122.247	-31.5431	4.25712	-7.4095	1.2678e-13	9.50982e-12
ENSMUSG00000073147	9.37468	31.582	4.26284	7.40869	1.27556e-13	9.53435e-12
ENSMUSG00000049305	29.1749	-31.4281	4.24918	-7.39627	1.4006e-13	1.04323e-11
ENSMUSG00000102411	12.5392	-31.628	4.28062	-7.38864	1.48337e-13	1.10101e-11
ENSMUSG00000046764	8.49423	-31.4791	4.26325	-7.38382	1.53808e-13	1.13764e-11
ENSMUSG00000027332	28.9534	31.725	4.29716	7.38278	1.55015e-13	1.13863e-11
ENSMUSG00000050846	94.3159	31.3584	4.24734	7.38309	1.54662e-13	1.13863e-11
ENSMUSG00000099812	3.49426	-31.4244	4.25843	-7.37933	1.59087e-13	1.16452e-11
ENSMUSG00000032320	56.502	-31.4165	4.26248	-7.37047	1.70021e-13	1.23785e-11
ENSMUSG00000103741	16.0811	-32.0674	4.3509	-7.37028	1.70272e-13	1.23785e-11
ENSMUSG00000028277	391.632	31.2938	4.24841	7.366	1.75822e-13	1.27319e-11
ENSMUSG00000078240	28.9274	-31.2945	4.24873	-7.36562	1.76332e-13	1.27319e-11
ENSMUSG00000030590	13.1124	-31.313	4.25216	-7.36404	1.78428e-13	1.28396e-11
ENSMUSG00000097851	1.70656	-31.5024	4.27818	-7.3635	1.79144e-13	1.28475e-11
ENSMUSG00000036192	26.877	31.3249	4.25584	7.36044	1.83308e-13	1.31019e-11
ENSMUSG00000029414	109.946	31.2521	4.24754	7.35771	1.87092e-13	1.33275e-11
ENSMUSG00000091882	4.7799	31.5328	4.28771	7.35423	1.92033e-13	1.36337e-11
ENSMUSG00000008958	34.8163	31.2177	4.24763	7.34944	1.99037e-13	1.40838e-11
ENSMUSG00000110814	3.11171	-31.2993	4.26	-7.34725	2.02329e-13	1.42692e-11
ENSMUSG00000031066	5.7831	31.2503	4.25605	7.34257	2.09538e-13	1.47279e-11
ENSMUSG00000036790	3.83188	31.2524	4.25659	7.34213	2.1022e-13	1.47279e-11
ENSMUSG00000098934	12.8523	31.1896	4.25095	7.33709	2.18292e-13	1.52431e-11
ENSMUSG00000111394	53.7612	-31.9172	4.35039	-7.33663	2.19045e-13	1.52456e-11
ENSMUSG00000099960	9.34389	32.1704	4.38562	7.33542	2.21035e-13	1.53338e-11
ENSMUSG00000102097	13.5614	31.3492	4.27451	7.33399	2.23393e-13	1.54468e-11
ENSMUSG00000032108	144.265	-31.8667	4.35024	-7.32527	2.3841e-13	1.64317e-11
ENSMUSG00000009566	55.7527	-31.8648	4.35027	-7.3248	2.39263e-13	1.64371e-11
ENSMUSG00000022677	56.4091	-31.6182	4.31698	-7.32414	2.40437e-13	1.64587e-11
ENSMUSG00000043629	5.68987	31.1997	4.26007	7.32375	2.41128e-13	1.64587e-11
ENSMUSG00000009216	5.56542	-31.2108	4.26294	-7.32142	2.45359e-13	1.66939e-11
ENSMUSG00000042229	16.4408	31.1678	4.25887	7.31832	2.51094e-13	1.70295e-11
ENSMUSG00000070985	13.0916	31.4316	4.3	7.30968	2.67788e-13	1.81038e-11
ENSMUSG00000021496	75.2515	31.1105	4.25683	7.30838	2.70385e-13	1.82214e-11
ENSMUSG00000111473	2.66469	31.2628	4.28275	7.2997	2.88405e-13	1.93743e-11
ENSMUSG00000028082	101.167	-31.144	4.26813	-7.29687	2.94537e-13	1.97067e-11
ENSMUSG00000048696	12.509	31.3761	4.30012	7.29656	2.95211e-13	1.97067e-11
ENSMUSG00000105473	5.36255	31.2786	4.28718	7.29584	2.96804e-13	1.9751e-11
ENSMUSG00000084198	6.19224	-31.1303	4.27197	-7.28712	3.16647e-13	2.10056e-11
ENSMUSG00000038968	1.92156	-31.0715	4.26629	-7.28303	3.26405e-13	2.15855e-11
ENSMUSG00000107359	5.24602	31.1945	4.28729	7.27604	3.43757e-13	2.26623e-11
ENSMUSG00000074892	5.45404	30.9415	4.25537	7.27117	3.56382e-13	2.34219e-11
ENSMUSG00000102850	52.5292	30.9888	4.2627	7.26975	3.60147e-13	2.35963e-11
ENSMUSG00000038206	45.0168	31.1586	4.28655	7.26892	3.62369e-13	2.36688e-11
ENSMUSG00000097649	23.2664	-30.8752	4.24987	-7.26498	3.73103e-13	2.42952e-11
ENSMUSG00000073926	53.1274	31.7082	4.36795	7.25929	3.89123e-13	2.52609e-11
ENSMUSG00000046879	31.1571	-31.1855	4.29768	-7.25637	3.9763e-13	2.56753e-11
ENSMUSG00000092618	9.13398	30.9334	4.263	7.25626	3.97927e-13	2.56753e-11
ENSMUSG00000068749	91.6193	30.9134	4.2628	7.2519	4.10969e-13	2.63567e-11
ENSMUSG00000095577	2.43979	-30.9421	4.26671	-7.25199	4.107e-13	2.63567e-11
ENSMUSG00000030093	2.49832	30.8852	4.26061	7.249	4.19851e-13	2.68452e-11
ENSMUSG00000032076	168.113	-30.7715	4.24799	-7.24376	4.36406e-13	2.78199e-11
ENSMUSG00000087060	476.59	30.8609	4.26097	7.24269	4.39882e-13	2.79575e-11
ENSMUSG00000078218	10.9173	30.8728	4.26464	7.23925	4.51164e-13	2.8589e-11
ENSMUSG00000005649	1.99408	30.8601	4.26346	7.23827	4.54432e-13	2.87104e-11
ENSMUSG00000109708	19.0621	31.0811	4.29713	7.23301	4.7242e-13	2.97582e-11
ENSMUSG00000028911	3.52064	-30.7959	4.26244	-7.22495	5.01268e-13	3.1482e-11
ENSMUSG00000076535	9.42428	-31.1088	4.30731	-7.22232	5.11088e-13	3.20041e-11
ENSMUSG00000091215	36.5017	-30.6586	4.24769	-7.21773	5.28635e-13	3.30055e-11
ENSMUSG00000103375	35.2694	30.654	4.24758	7.21683	5.32132e-13	3.31264e-11
ENSMUSG00000027955	70.298	30.766	4.2651	7.21344	5.45573e-13	3.38638e-11
ENSMUSG00000021804	4.08072	30.9152	4.2887	7.20853	5.65609e-13	3.50051e-11
ENSMUSG00000098003	7.81403	30.7154	4.26193	7.20692	5.72302e-13	3.53163e-11
ENSMUSG00000103824	3.32258	-30.6641	4.26073	-7.19691	6.15915e-13	3.78975e-11
ENSMUSG00000022901	61.3871	30.6346	4.25898	7.19296	6.34018e-13	3.88722e-11
ENSMUSG00000062753	111.66	30.5498	4.24735	7.19266	6.35418e-13	3.88722e-11
ENSMUSG00000026497	17.6026	30.6005	4.25672	7.18874	6.53911e-13	3.98886e-11
ENSMUSG00000086714	31.2641	-30.5254	4.24776	-7.18624	6.65984e-13	4.05086e-11
ENSMUSG00000030376	70.0862	31.2585	4.3504	7.1852	6.71109e-13	4.07037e-11
ENSMUSG00000028706	11.8292	30.5331	4.24971	7.18475	6.73319e-13	4.07214e-11
ENSMUSG00000102172	30.7395	-30.5076	4.24879	-7.1803	6.95578e-13	4.19481e-11
ENSMUSG00000018661	21.5576	30.8971	4.30561	7.17601	7.1776e-13	4.31632e-11
ENSMUSG00000043670	132.773	-30.4719	4.24737	-7.17429	7.26847e-13	4.33413e-11
ENSMUSG00000043833	1.81746	-30.5547	4.25891	-7.17431	7.26712e-13	4.33413e-11
ENSMUSG00000052563	85.8958	-30.4743	4.24743	-7.17477	7.24308e-13	4.33413e-11
ENSMUSG00000042772	370.312	28.59	3.98545	7.17359	7.30537e-13	4.34393e-11
ENSMUSG00000106032	18.3361	-30.7461	4.28697	-7.17198	7.392e-13	4.38317e-11
ENSMUSG00000025420	1.5639	30.5793	4.26788	7.16497	7.78019e-13	4.6005e-11
ENSMUSG00000027634	49.5647	30.7955	4.29915	7.16317	7.88309e-13	4.6484e-11
ENSMUSG00000102450	5.54016	-30.7322	4.29228	-7.15988	8.07476e-13	4.74822e-11
ENSMUSG00000038286	10.4034	-30.8171	4.30541	-7.15778	8.19955e-13	4.80829e-11
ENSMUSG00000019326	22.2699	30.3817	4.24784	7.15226	8.53628e-13	4.96461e-11
ENSMUSG00000050266	22.2699	30.3817	4.24784	7.15226	8.53628e-13	4.96461e-11
ENSMUSG00000106254	22.2699	30.3817	4.24784	7.15226	8.53628e-13	4.96461e-11
ENSMUSG00000100807	4.14948	-30.4432	4.25712	-7.15112	8.60754e-13	4.99237e-11
ENSMUSG00000103052	6.68249	30.7724	4.30339	7.15072	8.63208e-13	4.99297e-11
ENSMUSG00000026224	15.2656	-30.5273	4.27168	-7.14644	8.90594e-13	5.13737e-11
ENSMUSG00000103307	13.3733	-30.5307	4.27482	-7.14197	9.20034e-13	5.29281e-11
ENSMUSG00000040033	6.44943	30.7206	4.30359	7.13835	9.4456e-13	5.41922e-11
ENSMUSG00000054304	7.41684	-31.2995	4.38504	-7.13778	9.48474e-13	5.42701e-11
ENSMUSG00000105651	70.0474	30.311	4.24739	7.13638	9.58205e-13	5.46795e-11
ENSMUSG00000079509	73.1618	30.3006	4.24777	7.13329	9.79948e-13	5.57703e-11
ENSMUSG00000047026	1.97101	-30.5031	4.27652	-7.13271	9.84142e-13	5.58592e-11
ENSMUSG00000020538	4.32904	30.3461	4.25574	7.13062	9.99143e-13	5.65595e-11
ENSMUSG00000037461	18.548	30.2667	4.24817	7.12465	1.04344e-12	5.891e-11
ENSMUSG00000109507	2.68236	30.5729	4.29148	7.12411	1.04758e-12	5.89866e-11
ENSMUSG00000018678	29.9484	30.6105	4.29704	7.12363	1.05117e-12	5.90326e-11
ENSMUSG00000101639	1.48767	30.3793	4.27212	7.11106	1.15153e-12	6.44976e-11
ENSMUSG00000020000	5.12615	-30.6495	4.3121	-7.1078	1.17908e-12	6.58302e-11
ENSMUSG00000024397	20.8012	-30.212	4.25071	-7.10751	1.18152e-12	6.58302e-11
ENSMUSG00000024338	48.4107	-30.1828	4.24835	-7.1046	1.20668e-12	6.70563e-11
ENSMUSG00000015092	3.24992	-30.3995	4.27966	-7.10325	1.2186e-12	6.75416e-11
ENSMUSG00000085348	25.8053	-30.1685	4.24789	-7.102	1.22966e-12	6.7841e-11
ENSMUSG00000104929	1.65627	-30.3222	4.26958	-7.10192	1.23039e-12	6.7841e-11
ENSMUSG00000027977	19.3483	-30.1576	4.24797	-7.09931	1.25381e-12	6.8953e-11
ENSMUSG00000037730	35.4247	30.1436	4.24759	7.09665	1.27818e-12	7.01115e-11
ENSMUSG00000028990	2.09972	30.456	4.2935	7.09353	1.30734e-12	7.15264e-11
ENSMUSG00000020941	38.202	-30.1725	4.25438	-7.09209	1.32097e-12	7.20862e-11
ENSMUSG00000024002	135.674	25.3905	3.58093	7.09048	1.33648e-12	7.27454e-11
ENSMUSG00000092395	35.4765	30.1148	4.24759	7.08985	1.34253e-12	7.28879e-11
ENSMUSG00000104401	8.01474	30.9212	4.36344	7.08642	1.37622e-12	7.45265e-11
ENSMUSG00000039678	51.4469	30.1288	4.25283	7.08441	1.39636e-12	7.54247e-11
ENSMUSG00000113504	2.18272	-30.2241	4.26799	-7.08157	1.4253e-12	7.67926e-11
ENSMUSG00000093577	8.26489	-30.8906	4.36292	-7.08026	1.43883e-12	7.73255e-11
ENSMUSG00000034168	5.71922	-30.5946	4.32303	-7.07711	1.47195e-12	7.89053e-11
ENSMUSG00000110816	22.639	30.0317	4.24827	7.06916	1.55871e-12	8.33456e-11
ENSMUSG00000072963	50.4454	30.0151	4.24767	7.06625	1.5918e-12	8.49016e-11
ENSMUSG00000002496	102.736	-29.996	4.24738	-7.06225	1.63829e-12	8.71619e-11
ENSMUSG00000029735	12.7061	30.1254	4.2666	7.06076	1.656e-12	8.78841e-11
ENSMUSG00000047604	3.1804	-30.3354	4.29672	-7.06013	1.6635e-12	8.80619e-11
ENSMUSG00000098243	7.84997	30.1535	4.27144	7.05934	1.67297e-12	8.83059e-11
ENSMUSG00000102740	97.7407	-29.9827	4.24742	-7.05905	1.67643e-12	8.83059e-11
ENSMUSG00000109537	10.5239	30.6921	4.35098	7.05408	1.73744e-12	9.12929e-11
ENSMUSG00000020520	27.7266	29.943	4.24794	7.04883	1.80425e-12	9.43025e-11
ENSMUSG00000102133	104.565	29.9406	4.24741	7.04915	1.80014e-12	9.43025e-11
ENSMUSG00000107022	41.4634	-29.9441	4.24828	-7.04854	1.80804e-12	9.43025e-11
ENSMUSG00000029408	1.44737	30.0794	4.27022	7.04398	1.86828e-12	9.72056e-11
ENSMUSG00000111233	2.64861	30.0362	4.26473	7.04294	1.8822e-12	9.76905e-11
ENSMUSG00000109484	8.13112	29.9259	4.24942	7.04234	1.8904e-12	9.78764e-11
ENSMUSG00000111114	1.6336	30.2185	4.29588	7.03431	2.00246e-12	1.03426e-10
ENSMUSG00000047787	17.4207	29.9064	4.25248	7.03271	2.02559e-12	1.04367e-10
ENSMUSG00000031991	1.7988	-29.9695	4.26244	-7.03108	2.04944e-12	1.05206e-10
ENSMUSG00000098318	77.9699	-26.804	3.8123	-7.03092	2.05179e-12	1.05206e-10
ENSMUSG00000097011	123.123	-29.8184	4.24731	-7.02054	2.21017e-12	1.13054e-10
ENSMUSG00000021240	5.32661	29.9485	4.26643	7.01956	2.22567e-12	1.13573e-10
ENSMUSG00000113816	7.31546	30.6282	4.36351	7.01917	2.23191e-12	1.13619e-10
ENSMUSG00000028028	109.189	29.858	4.25467	7.01771	2.25534e-12	1.14537e-10
ENSMUSG00000054237	22.1831	29.9522	4.26876	7.01661	2.2731e-12	1.15163e-10
ENSMUSG00000078652	11.8748	-30.7491	4.38423	-7.01357	2.32315e-12	1.17419e-10
ENSMUSG00000027030	1.40054	30.0874	4.29757	7.00103	2.54093e-12	1.28121e-10
ENSMUSG00000020422	67.3874	29.7668	4.25241	6.99999	2.55973e-12	1.28763e-10
ENSMUSG00000039230	23.5531	29.7046	4.24846	6.99185	2.71287e-12	1.35934e-10
ENSMUSG00000070374	4.05501	29.8655	4.27154	6.99173	2.71509e-12	1.35934e-10
ENSMUSG00000104763	11.7643	-29.6937	4.24882	-6.98868	2.77485e-12	1.38599e-10
ENSMUSG00000096944	16.7041	30.0402	4.29898	6.98776	2.79319e-12	1.39187e-10
ENSMUSG00000113911	1.7926	29.834	4.27045	6.98616	2.82518e-12	1.40452e-10
ENSMUSG00000104852	32.4467	-29.8231	4.27116	-6.98243	2.90119e-12	1.43893e-10
ENSMUSG00000032849	1.80984	-29.8876	4.28077	-6.98183	2.91363e-12	1.44174e-10
ENSMUSG00000038872	278.384	-29.6471	4.24718	-6.98042	2.94294e-12	1.45285e-10
ENSMUSG00000091022	16.2005	-29.6607	4.24956	-6.9797	2.9581e-12	1.45695e-10
ENSMUSG00000048810	27.1666	30.4812	4.36824	6.97792	2.99582e-12	1.47211e-10
ENSMUSG00000029504	13.3045	-29.979	4.2974	-6.97607	3.03555e-12	1.48819e-10
ENSMUSG00000018459	24.2539	-29.6313	4.24793	-6.97547	3.04858e-12	1.49113e-10
ENSMUSG00000047658	17.6465	-29.6083	4.24822	-6.96957	3.17912e-12	1.55141e-10
ENSMUSG00000059149	41.5656	29.7811	4.27358	6.96864	3.20011e-12	1.55807e-10
ENSMUSG00000067629	12.8184	-29.6187	4.25135	-6.96689	3.24027e-12	1.57057e-10
ENSMUSG00000110874	50.5065	29.9414	4.29768	6.96688	3.24058e-12	1.57057e-10
ENSMUSG00000043102	221.251	30.2724	4.35023	6.95881	3.43153e-12	1.65933e-10
ENSMUSG00000112882	6.78121	29.735	4.27473	6.95599	3.5009e-12	1.68902e-10
ENSMUSG00000023781	17.2436	-29.5431	4.24824	-6.95419	3.54584e-12	1.70683e-10
ENSMUSG00000106870	4.00675	29.5868	4.25814	6.9483	3.69716e-12	1.77564e-10
ENSMUSG00000018449	95.45	29.4795	4.24734	6.94069	3.90188e-12	1.86973e-10
ENSMUSG00000033788	1.64678	29.6724	4.27535	6.94035	3.91138e-12	1.87006e-10
ENSMUSG00000020171	87.519	29.4582	4.24768	6.93512	4.05873e-12	1.93615e-10
ENSMUSG00000033316	11.3828	-29.4945	4.25439	-6.93272	4.12811e-12	1.96483e-10
ENSMUSG00000079671	67.646	-29.4081	4.25338	-6.91404	4.71033e-12	2.23693e-10
ENSMUSG00000080835	23.6092	-29.3388	4.248	-6.90649	4.96796e-12	2.35402e-10
ENSMUSG00000038622	25.233	29.3901	4.25586	6.9058	4.99227e-12	2.36027e-10
ENSMUSG00000103060	12.7653	30.0481	4.35135	6.90547	5.0038e-12	2.36046e-10
ENSMUSG00000048644	236.134	30.0351	4.35023	6.90425	5.04696e-12	2.37554e-10
ENSMUSG00000029422	26.8537	29.3232	4.24791	6.90298	5.0922e-12	2.39153e-10
ENSMUSG00000063065	44.9726	-29.6319	4.29569	-6.89807	5.27152e-12	2.47028e-10
ENSMUSG00000091318	16.8363	29.2894	4.24805	6.89477	5.39516e-12	2.52265e-10
ENSMUSG00000029608	0.572742	-29.7992	4.3232	-6.89286	5.468e-12	2.55109e-10
ENSMUSG00000105594	246.338	-29.6408	4.30123	-6.89126	5.53018e-12	2.57445e-10
ENSMUSG00000058145	1.48331	29.3685	4.26996	6.87792	6.07333e-12	2.82111e-10
ENSMUSG00000032046	19.7415	-29.2054	4.24812	-6.8749	6.20332e-12	2.8752e-10
ENSMUSG00000046844	87.8275	-29.9006	4.35034	-6.87317	6.27928e-12	2.90406e-10
ENSMUSG00000113998	54.8801	29.1938	4.24798	6.8724	6.31289e-12	2.91326e-10
ENSMUSG00000086156	31.542	-30.1039	4.38303	-6.86829	6.49743e-12	2.99192e-10
ENSMUSG00000019173	16.7494	29.508	4.29714	6.8669	6.56141e-12	3.01484e-10
ENSMUSG00000039342	2.81359	29.6352	4.31727	6.86433	6.6802e-12	3.06279e-10
ENSMUSG00000042831	13.3979	-29.7649	4.33667	-6.86354	6.71753e-12	3.07327e-10
ENSMUSG00000100948	1.99343	-29.3236	4.27276	-6.86292	6.74687e-12	3.07345e-10
ENSMUSG00000102026	1.99343	-29.3236	4.27276	-6.86292	6.74687e-12	3.07345e-10
ENSMUSG00000086636	94.5981	-29.1416	4.24738	-6.86108	6.8341e-12	3.10652e-10
ENSMUSG00000105278	24.1797	-29.1499	4.24932	-6.85989	6.89128e-12	3.12581e-10
ENSMUSG00000005982	21.5085	-29.1274	4.2479	-6.85688	7.03817e-12	3.18563e-10
ENSMUSG00000027551	33.6009	-29.1125	4.24771	-6.85369	7.1968e-12	3.25051e-10
ENSMUSG00000098149	143.338	29.8032	4.35023	6.85095	7.33612e-12	3.3064e-10
ENSMUSG00000026471	255.048	-29.4599	4.30047	-6.8504	7.36458e-12	3.31219e-10
ENSMUSG00000004934	17.4016	29.0856	4.24803	6.84684	7.54966e-12	3.36962e-10
ENSMUSG00000060279	17.4016	29.0856	4.24803	6.84684	7.54966e-12	3.36962e-10
ENSMUSG00000090243	29.8314	29.0826	4.24766	6.84673	7.55577e-12	3.36962e-10
ENSMUSG00000090290	39.0802	-29.0853	4.24763	-6.84741	7.52011e-12	3.36962e-10
ENSMUSG00000068466	12.973	-29.0624	4.2486	-6.84045	7.89439e-12	3.51325e-10
ENSMUSG00000028609	21.027	29.0484	4.24788	6.83834	8.01153e-12	3.55793e-10
ENSMUSG00000048377	25.2753	-29.2216	4.27411	-6.83688	8.09387e-12	3.58699e-10
ENSMUSG00000039239	1.3646	29.2246	4.27546	6.83543	8.17581e-12	3.61575e-10
ENSMUSG00000032698	86.5219	29.494	4.31584	6.83391	8.26327e-12	3.64519e-10
ENSMUSG00000094921	5.41457	29.495	4.31612	6.83367	8.27671e-12	3.64519e-10
ENSMUSG00000086487	16.1961	-29.0165	4.24832	-6.83011	8.485e-12	3.72918e-10
ENSMUSG00000110243	18.2911	-29.0095	4.24818	-6.82869	8.56921e-12	3.75841e-10
ENSMUSG00000030222	3.34343	29.2134	4.28064	6.82455	8.82031e-12	3.84577e-10
ENSMUSG00000038459	29.0885	-28.9915	4.2478	-6.82506	8.78878e-12	3.84577e-10
ENSMUSG00000069083	14.1685	29.3263	4.2972	6.82451	8.82274e-12	3.84577e-10
ENSMUSG00000090487	3.61251	29.1046	4.26578	6.8228	8.92827e-12	3.8838e-10
ENSMUSG00000097951	16.5184	-28.9799	4.24829	-6.82153	9.00767e-12	3.91032e-10
ENSMUSG00000015202	2.53358	29.4465	4.31935	6.81733	9.27456e-12	4.01797e-10
ENSMUSG00000062585	1.47169	29.2165	4.28702	6.81511	9.41887e-12	4.07217e-10
ENSMUSG00000109642	50.1193	-28.9389	4.24753	-6.81312	9.55015e-12	4.12054e-10
ENSMUSG00000039328	0.460365	29.4263	4.31956	6.81233	9.60279e-12	4.12648e-10
ENSMUSG00000113111	0.460365	29.4263	4.31956	6.81233	9.60279e-12	4.12648e-10
ENSMUSG00000025816	21.4046	28.9399	4.2529	6.80475	1.01223e-11	4.34093e-10
ENSMUSG00000108681	2.76078	29.1319	4.28191	6.8035	1.0211e-11	4.37015e-10
ENSMUSG00000022367	3.60916	-29.3554	4.31542	-6.80243	1.02869e-11	4.39377e-10
ENSMUSG00000093769	15.7126	-28.893	4.24835	-6.801	1.03898e-11	4.42882e-10
ENSMUSG00000105753	58.5211	-29.5794	4.35026	-6.79946	1.05011e-11	4.46727e-10
ENSMUSG00000086350	1.92895	-29.162	4.28926	-6.79883	1.0547e-11	4.47782e-10
ENSMUSG00000031450	13.251	-29.5859	4.3523	-6.79776	1.06258e-11	4.5023e-10
ENSMUSG00000019579	79.2558	29.2162	4.29818	6.79734	1.06571e-11	4.50656e-10
ENSMUSG00000105663	11.5009	29.5596	4.35141	6.7931	1.09749e-11	4.63171e-10
ENSMUSG00000107577	35.2405	29.3718	4.32406	6.79266	1.10087e-11	4.63677e-10
ENSMUSG00000020440	0.847947	-29.4182	4.33459	-6.78683	1.14624e-11	4.80879e-10
ENSMUSG00000053081	0.847947	-29.4182	4.33459	-6.78683	1.14624e-11	4.80879e-10
ENSMUSG00000031949	1.56946	-29.0263	4.27758	-6.78567	1.15547e-11	4.83705e-10
ENSMUSG00000096910	30.8672	28.8221	4.24765	6.78541	1.15754e-11	4.83705e-10
ENSMUSG00000038366	57.4539	-25.7795	3.80126	-6.78184	1.18658e-11	4.94866e-10
ENSMUSG00000027679	27.7516	28.8035	4.24747	6.78134	1.1907e-11	4.95611e-10
ENSMUSG00000029036	173.861	29.4785	4.35023	6.7763	1.23293e-11	5.12183e-10
ENSMUSG00000024276	53.7084	28.795	4.25136	6.77312	1.26034e-11	5.20516e-10
ENSMUSG00000029337	19.5304	29.0524	4.2893	6.77321	1.25953e-11	5.20516e-10
ENSMUSG00000033009	58.0704	29.4668	4.35025	6.77358	1.25634e-11	5.20516e-10
ENSMUSG00000031145	15.0921	29.0954	4.29717	6.77081	1.28062e-11	5.27202e-10
ENSMUSG00000093189	15.5515	-28.7645	4.24837	-6.77071	1.2815e-11	5.27202e-10
ENSMUSG00000102824	30.29	29.436	4.35028	6.76645	1.31983e-11	5.41922e-10
ENSMUSG00000067872	13.7067	29.4428	4.35181	6.76564	1.32719e-11	5.43891e-10
ENSMUSG00000097013	30.5294	-29.4202	4.3503	-6.76279	1.35358e-11	5.53638e-10
ENSMUSG00000022364	67.3385	-25.0145	3.6996	-6.76141	1.36652e-11	5.57856e-10
ENSMUSG00000057880	19.6106	29.2036	4.3199	6.76026	1.37746e-11	5.60166e-10
ENSMUSG00000091290	15.5431	28.8113	4.2618	6.76035	1.37656e-11	5.60166e-10
ENSMUSG00000097350	1.58964	-28.8735	4.2719	-6.75893	1.39019e-11	5.64262e-10
ENSMUSG00000014504	0.402003	29.2564	4.33035	6.75612	1.41735e-11	5.74188e-10
ENSMUSG00000044968	260.961	28.9745	4.28898	6.75557	1.42272e-11	5.74674e-10
ENSMUSG00000056257	10.8043	-29.0317	4.29752	-6.75545	1.42396e-11	5.74674e-10
ENSMUSG00000072974	94.1967	29.3723	4.35024	6.75189	1.45934e-11	5.87835e-10
ENSMUSG00000021490	23.1504	28.6698	4.24781	6.74933	1.48534e-11	5.96043e-10
ENSMUSG00000048173	7.61563	29.0062	4.29749	6.74956	1.4829e-11	5.96043e-10
ENSMUSG00000034889	36.3559	29.0188	4.29975	6.74894	1.48929e-11	5.96502e-10
ENSMUSG00000071669	66.5643	27.1202	4.01972	6.74678	1.51163e-11	6.03013e-10
ENSMUSG00000087475	29.7789	-28.69	4.25289	-6.746	1.51975e-11	6.03013e-10
ENSMUSG00000090989	12.8118	-28.6632	4.24862	-6.74647	1.5149e-11	6.03013e-10
ENSMUSG00000101410	30.9908	-29.348	4.3503	-6.74621	1.51759e-11	6.03013e-10
ENSMUSG00000110945	30.5818	29.35	4.35028	6.74668	1.51264e-11	6.03013e-10
ENSMUSG00000021982	44.3242	28.6705	4.25161	6.74345	1.54673e-11	6.11641e-10
ENSMUSG00000041216	31.0677	-29.3358	4.3503	-6.7434	1.54726e-11	6.11641e-10
ENSMUSG00000092352	10.3139	-28.6506	4.24898	-6.74294	1.55216e-11	6.1244e-10
ENSMUSG00000028840	57.0199	29.3236	4.35025	6.74066	1.57664e-11	6.19794e-10
ENSMUSG00000037548	118.924	-28.6308	4.24731	-6.74093	1.57378e-11	6.19794e-10
ENSMUSG00000037062	233.021	24.5422	3.64258	6.73758	1.61048e-11	6.31927e-10
ENSMUSG00000027176	17.3207	28.6084	4.2477	6.73505	1.63878e-11	6.41844e-10
ENSMUSG00000100075	31.1779	28.6014	4.24764	6.73348	1.65654e-11	6.47607e-10
ENSMUSG00000109332	18.2821	28.595	4.24799	6.73142	1.68018e-11	6.5564e-10
ENSMUSG00000111281	2.33495	28.7598	4.27334	6.73005	1.69608e-11	6.60631e-10
ENSMUSG00000109669	20.225	-28.5828	4.24808	-6.7284	1.71543e-11	6.66943e-10
ENSMUSG00000086275	38.0583	-29.3135	4.35727	-6.72748	1.7263e-11	6.69943e-10
ENSMUSG00000039809	0.614887	-29.2091	4.34275	-6.72594	1.74461e-11	6.75813e-10
ENSMUSG00000034382	13.0536	-28.5722	4.2486	-6.72509	1.75489e-11	6.78556e-10
ENSMUSG00000020358	160.328	24.131	3.58865	6.72426	1.76489e-11	6.81183e-10
ENSMUSG00000020605	1.82854	28.8116	4.28503	6.72378	1.77075e-11	6.82205e-10
ENSMUSG00000002083	18.694	-28.5407	4.24816	-6.71836	1.83787e-11	7.06281e-10
ENSMUSG00000093930	35.9773	28.5441	4.24877	6.71819	1.8399e-11	7.06281e-10
ENSMUSG00000066767	10.7168	-28.5415	4.24891	-6.71737	1.85038e-11	7.09024e-10
ENSMUSG00000093629	1.23192	28.6984	4.2754	6.71246	1.91369e-11	7.31961e-10
ENSMUSG00000107583	13.2794	28.8425	4.29721	6.71192	1.92083e-11	7.33369e-10
ENSMUSG00000042507	12.5875	-28.7855	4.29128	-6.7079	1.97452e-11	7.5161e-10
ENSMUSG00000074111	56.7865	29.1801	4.35025	6.70767	1.97756e-11	7.5161e-10
ENSMUSG00000085236	13.1342	-28.4976	4.24859	-6.70755	1.97923e-11	7.5161e-10
ENSMUSG00000090307	15.7443	28.4891	4.24812	6.70628	1.99653e-11	7.56829e-10
ENSMUSG00000099611	20.7085	-28.4864	4.24806	-6.70575	2.00376e-11	7.58213e-10
ENSMUSG00000112561	2.72048	28.8948	4.31007	6.70403	2.02753e-11	7.65843e-10
ENSMUSG00000036820	35.7177	29.1411	4.35027	6.69869	2.103e-11	7.91714e-10
ENSMUSG00000055932	105.046	-28.7848	4.2971	-6.69865	2.10348e-11	7.91714e-10
ENSMUSG00000026278	12.5701	-28.4585	4.24865	-6.69825	2.10931e-11	7.92502e-10
ENSMUSG00000113392	14.1817	-28.44	4.24849	-6.69415	2.16926e-11	8.13589e-10
ENSMUSG00000098573	28.1741	28.4335	4.2477	6.69386	2.17354e-11	8.13754e-10
ENSMUSG00000026189	1.44083	28.6525	4.28109	6.69281	2.18933e-11	8.18222e-10
ENSMUSG00000026062	12.2257	-28.6877	4.28666	-6.69232	2.19664e-11	8.19513e-10
ENSMUSG00000045835	31.2297	28.4238	4.24764	6.69166	2.20657e-11	8.21772e-10
ENSMUSG00000103386	14.653	-28.5096	4.26179	-6.68958	2.23818e-11	8.32087e-10
ENSMUSG00000110912	19.6804	28.4001	4.24831	6.68503	2.30883e-11	8.5685e-10
ENSMUSG00000041995	131.637	-29.078	4.35047	-6.68387	2.3271e-11	8.62122e-10
ENSMUSG00000090173	20.4055	28.3865	4.2479	6.68247	2.3495e-11	8.68905e-10
ENSMUSG00000020577	1.05031	28.6678	4.29186	6.67958	2.3963e-11	8.84671e-10
ENSMUSG00000022076	41.014	-28.3695	4.24761	-6.67892	2.40712e-11	8.87125e-10
ENSMUSG00000106594	42.8673	-28.3607	4.24771	-6.6767	2.44378e-11	8.99073e-10
ENSMUSG00000082771	42.7867	-28.3576	4.24771	-6.67599	2.45574e-11	9.01913e-10
ENSMUSG00000003438	54.5354	28.3509	4.24744	6.67483	2.47516e-11	9.07472e-10
ENSMUSG00000086742	14.4234	-28.3419	4.24846	-6.67111	2.53877e-11	9.29191e-10
ENSMUSG00000050821	9.56452	28.6543	4.29735	6.6679	2.59484e-11	9.48078e-10
ENSMUSG00000021356	108.133	28.3111	4.24723	6.66578	2.6327e-11	9.60256e-10
ENSMUSG00000028899	1556.11	25.3488	3.80342	6.66475	2.65125e-11	9.65363e-10
ENSMUSG00000108609	0.389886	28.968	4.34669	6.6644	2.65757e-11	9.66007e-10
ENSMUSG00000020736	12.7313	-28.2964	4.24863	-6.66013	2.73593e-11	9.91237e-10
ENSMUSG00000087413	22.8051	29.1993	4.3842	6.66011	2.73632e-11	9.91237e-10
ENSMUSG00000043602	41.4975	-28.2846	4.24772	-6.65877	2.76127e-11	9.98573e-10
ENSMUSG00000005696	9.26643	-28.2913	4.24919	-6.65806	2.77469e-11	1.00172e-09
ENSMUSG00000059343	17.6633	28.4855	4.27959	6.65612	2.81156e-11	1.01331e-09
ENSMUSG00000075325	41.1752	-28.2698	4.24771	-6.6553	2.82727e-11	1.01724e-09
ENSMUSG00000000266	15.1225	-28.483	4.28131	-6.65287	2.87426e-11	1.0324e-09
ENSMUSG00000058124	0.622945	28.8082	4.33148	6.65089	2.91326e-11	1.04464e-09
ENSMUSG00000067575	2.30142	28.5383	4.29311	6.64745	2.98216e-11	1.06217e-09
ENSMUSG00000081214	2.30142	28.5383	4.29311	6.64745	2.98216e-11	1.06217e-09
ENSMUSG00000083424	2.30142	28.5383	4.29311	6.64745	2.98216e-11	1.06217e-09
ENSMUSG00000094664	2.30142	28.5383	4.29311	6.64745	2.98216e-11	1.06217e-09
ENSMUSG00000105352	36.8749	28.2335	4.24757	6.64697	2.99192e-11	1.06386e-09
ENSMUSG00000100117	16.314	28.2301	4.24809	6.64537	3.02463e-11	1.07369e-09
ENSMUSG00000113704	61.7473	28.903	4.35025	6.64398	3.05327e-11	1.08205e-09
ENSMUSG00000102924	10.6362	-28.2251	4.24893	-6.64287	3.07632e-11	1.0884e-09
ENSMUSG00000036561	0.506415	28.7963	4.33712	6.63949	3.14765e-11	1.11157e-09
ENSMUSG00000109530	34.317	28.8827	4.35028	6.63928	3.15226e-11	1.11157e-09
ENSMUSG00000075223	0.904918	-28.6383	4.31414	-6.63824	3.17456e-11	1.11757e-09
ENSMUSG00000042821	10.4751	-28.1829	4.24896	-6.63289	3.29179e-11	1.15692e-09
ENSMUSG00000102266	1.08906	28.6445	4.32074	6.62954	3.36736e-11	1.17958e-09
ENSMUSG00000108831	1.08906	28.6445	4.32074	6.62954	3.36736e-11	1.17958e-09
ENSMUSG00000109101	15.9544	-28.1627	4.24833	-6.62912	3.37685e-11	1.18095e-09
ENSMUSG00000028049	46.0098	-28.1479	4.24759	-6.62679	3.43069e-11	1.19388e-09
ENSMUSG00000086904	11.0832	28.1543	4.24852	6.62685	3.42936e-11	1.19388e-09
ENSMUSG00000108494	36.0679	28.8303	4.35027	6.62724	3.42023e-11	1.19388e-09
ENSMUSG00000097891	32.9163	28.826	4.35028	6.62624	3.44348e-11	1.19442e-09
ENSMUSG00000102479	0.820067	28.4109	4.28749	6.62647	3.43804e-11	1.19442e-09
ENSMUSG00000113268	13.4565	-28.1439	4.24855	-6.62435	3.48778e-11	1.20781e-09
ENSMUSG00000046337	33.033	28.8147	4.35028	6.62366	3.5042e-11	1.21152e-09
ENSMUSG00000012422	47.346	26.221	3.95887	6.62335	3.51146e-11	1.21205e-09
ENSMUSG00000081752	53.4238	-28.1498	4.25081	-6.62223	3.53821e-11	1.2193e-09
ENSMUSG00000045216	261.897	28.2092	4.26094	6.62042	3.58175e-11	1.23231e-09
ENSMUSG00000107376	0.996571	-28.6753	4.33457	-6.61549	3.70318e-11	1.27203e-09
ENSMUSG00000019814	109.682	28.5044	4.30947	6.61435	3.73189e-11	1.27982e-09
ENSMUSG00000070908	10.7724	28.096	4.24857	6.61305	3.76478e-11	1.28901e-09
ENSMUSG00000101026	37.1856	28.076	4.24757	6.6099	3.84569e-11	1.31459e-09
ENSMUSG00000070348	122.061	25.7823	3.90358	6.60478	3.98121e-11	1.35873e-09
ENSMUSG00000097069	15.6925	28.0545	4.24812	6.60398	4.00262e-11	1.36384e-09
ENSMUSG00000061111	58.4994	-28.041	4.2475	-6.60177	4.06276e-11	1.37991e-09
ENSMUSG00000079011	16.3595	-28.7559	4.35563	-6.602	4.05641e-11	1.37991e-09
ENSMUSG00000041272	37.4933	28.0605	4.25175	6.59975	4.11844e-11	1.39658e-09
ENSMUSG00000020133	9.75413	-28.1187	4.26175	-6.59792	4.16959e-11	1.41168e-09
ENSMUSG00000071089	37.341	28.0094	4.24756	6.59422	4.27488e-11	1.44502e-09
ENSMUSG00000029466	8.38007	-28.019	4.2494	-6.59364	4.29168e-11	1.44839e-09
ENSMUSG00000111293	10.1509	28.0113	4.24865	6.59299	4.31045e-11	1.45242e-09
ENSMUSG00000111605	15.4709	-27.9918	4.24837	-6.58883	4.43311e-11	1.49138e-09
ENSMUSG00000022041	20.5473	-27.9766	4.24806	-6.58574	4.52636e-11	1.52034e-09
ENSMUSG00000113071	19.7322	27.9689	4.24793	6.58413	4.57563e-11	1.53446e-09
ENSMUSG00000040697	126.279	-27.9646	4.24758	-6.58365	4.5903e-11	1.53696e-09
ENSMUSG00000048600	59.3857	-27.9603	4.24749	-6.58277	4.61762e-11	1.54367e-09
ENSMUSG00000094108	59.4663	-27.9561	4.24749	-6.58179	4.64812e-11	1.55142e-09
ENSMUSG00000045414	29.0074	-28.2803	4.29725	-6.58102	4.67232e-11	1.55705e-09
ENSMUSG00000078995	10.878	-27.9594	4.24888	-6.5804	4.69177e-11	1.56108e-09
ENSMUSG00000028757	138.827	27.9663	4.25363	6.57469	4.87533e-11	1.61962e-09
ENSMUSG00000105331	0.896301	28.2221	4.29392	6.57259	4.94484e-11	1.63758e-09
ENSMUSG00000108940	14.3278	27.9586	4.25377	6.57266	4.94256e-11	1.63758e-09
ENSMUSG00000024346	49.85	-27.9139	4.25034	-6.56744	5.11877e-11	1.69254e-09
ENSMUSG00000104018	10.9173	28.7758	4.38531	6.56188	5.3135e-11	1.7542e-09
ENSMUSG00000103926	0.781951	28.1401	4.28889	6.56116	5.33912e-11	1.75992e-09
ENSMUSG00000052155	40.9809	28.1887	4.29857	6.55769	5.46495e-11	1.7986e-09
ENSMUSG00000020101	77.989	27.8703	4.25327	6.55267	5.65176e-11	1.85721e-09
ENSMUSG00000086873	41.5878	27.8177	4.24766	6.54896	5.79403e-11	1.90101e-09
ENSMUSG00000021541	6.86884	28.0926	4.29115	6.54664	5.88449e-11	1.92475e-09
ENSMUSG00000026976	6.86884	28.0926	4.29115	6.54664	5.88449e-11	1.92475e-09
ENSMUSG00000038630	9.99163	-27.8142	4.24904	-6.546	5.90991e-11	1.93008e-09
ENSMUSG00000022476	18.0948	27.8022	4.24787	6.54497	5.9509e-11	1.94049e-09
ENSMUSG00000072621	20.0947	27.7978	4.2479	6.54389	5.99393e-11	1.95152e-09
ENSMUSG00000101678	19.6286	27.7828	4.24793	6.54033	6.13845e-11	1.99551e-09
ENSMUSG00000004677	34.2346	-27.9353	4.27164	-6.53971	6.16367e-11	1.99862e-09
ENSMUSG00000111180	8.62181	-27.7891	4.24934	-6.53964	6.16683e-11	1.99862e-09
ENSMUSG00000050558	11.8419	-28.445	4.35222	-6.53575	6.32935e-11	2.04816e-09
ENSMUSG00000068877	15.7932	-27.7629	4.24834	-6.53501	6.36071e-11	2.05518e-09
ENSMUSG00000045540	0.60498	-28.1379	4.30787	-6.53173	6.50143e-11	2.09745e-09
ENSMUSG00000084771	42.164	28.1215	4.306	6.53078	6.5426e-11	2.10753e-09
ENSMUSG00000071322	10.2545	27.7281	4.24864	6.52635	6.73936e-11	2.16762e-09
ENSMUSG00000073955	0.625125	28.0439	4.29905	6.52328	6.8788e-11	2.20913e-09
ENSMUSG00000060657	57.3895	22.7934	3.49527	6.5212	6.97492e-11	2.23661e-09
ENSMUSG00000091941	2.27823	-28.1939	4.32442	-6.5197	7.04472e-11	2.25559e-09
ENSMUSG00000022540	11.5226	-27.6994	4.24879	-6.51936	7.06077e-11	2.25732e-09
ENSMUSG00000041789	11.6577	-27.9258	4.2857	-6.51605	7.2185e-11	2.30427e-09
ENSMUSG00000032058	67.5834	27.6877	4.24956	6.51543	7.24841e-11	2.31035e-09
ENSMUSG00000035478	10.7713	-27.9171	4.28705	-6.51197	7.41738e-11	2.36066e-09
ENSMUSG00000047977	41.9063	28.0865	4.31411	6.51038	7.49627e-11	2.3822e-09
ENSMUSG00000081407	9.42758	-27.6505	4.24915	-6.5073	7.65118e-11	2.42779e-09
ENSMUSG00000034614	19.8635	28.0984	4.31984	6.50449	7.79568e-11	2.46919e-09
ENSMUSG00000097651	11.0391	-27.635	4.24886	-6.50409	7.81653e-11	2.46919e-09
ENSMUSG00000111390	11.0391	-27.635	4.24886	-6.50409	7.81653e-11	2.46919e-09
ENSMUSG00000074480	10.6171	27.6157	4.24859	6.49997	8.03384e-11	2.53406e-09
ENSMUSG00000021555	5.51071	27.9552	4.30334	6.49616	8.23939e-11	2.59504e-09
ENSMUSG00000093719	31.667	-27.5605	4.24775	-6.48826	8.68348e-11	2.73086e-09
ENSMUSG00000007613	62.5136	-27.5343	4.24845	-6.48101	9.11092e-11	2.85682e-09
ENSMUSG00000064215	27.7993	-27.5307	4.24783	-6.48111	9.10499e-11	2.85682e-09
ENSMUSG00000105900	12.4895	-27.5135	4.24866	-6.47581	9.43016e-11	2.95256e-09
ENSMUSG00000085684	0.647126	-27.8984	4.30911	-6.47429	9.52619e-11	2.97385e-09
ENSMUSG00000088423	0.647126	-27.8984	4.30911	-6.47429	9.52619e-11	2.97385e-09
ENSMUSG00000036357	7.4437	-28.1865	4.35594	-6.47082	9.74701e-11	3.03832e-09
ENSMUSG00000045034	19.3697	27.4619	4.24793	6.46476	1.01458e-10	3.15336e-09
ENSMUSG00000108381	19.3697	27.4619	4.24793	6.46476	1.01458e-10	3.15336e-09
ENSMUSG00000028337	42.078	27.6207	4.27572	6.45989	1.04777e-10	3.247e-09
ENSMUSG00000068011	15.8738	-27.4446	4.24833	-6.46008	1.04645e-10	3.247e-09
ENSMUSG00000037747	30.69	27.4779	4.2541	6.45916	1.05284e-10	3.25797e-09
ENSMUSG00000037716	0.790941	28.0087	4.33858	6.45573	1.07697e-10	3.32296e-09
ENSMUSG00000105289	7.49372	-27.4351	4.24967	-6.45581	1.07639e-10	3.32296e-09
ENSMUSG00000036964	35.2124	-27.4023	4.2477	-6.45111	1.11037e-10	3.42105e-09
ENSMUSG00000039108	0.829921	27.6714	4.28965	6.45074	1.11303e-10	3.42426e-09
ENSMUSG00000039936	42.289	22.7788	3.53181	6.44962	1.12129e-10	3.4397e-09
ENSMUSG00000067745	15.1228	27.4008	4.2483	6.44981	1.11988e-10	3.4397e-09
ENSMUSG00000030055	172.796	25.002	3.87793	6.44725	1.139e-10	3.48899e-09
ENSMUSG00000032478	7.76858	27.3695	4.24911	6.44123	1.1851e-10	3.62496e-09
ENSMUSG00000039646	0.546712	27.7403	4.3076	6.43985	1.19589e-10	3.64748e-09
ENSMUSG00000104044	0.546712	27.7403	4.3076	6.43985	1.19589e-10	3.64748e-09
ENSMUSG00000025232	4.93023	-25.0361	3.88883	-6.43796	1.21087e-10	3.68785e-09
ENSMUSG00000101091	7.82037	27.3524	4.2491	6.43723	1.21671e-10	3.70032e-09
ENSMUSG00000036980	22.8566	27.3566	4.25054	6.43603	1.22639e-10	3.72445e-09
ENSMUSG00000053411	84.8863	27.6563	4.2997	6.43214	1.25823e-10	3.81569e-09
ENSMUSG00000018347	76.2018	-27.4179	4.26404	-6.43003	1.27581e-10	3.86112e-09
ENSMUSG00000085415	17.8047	28.053	4.3629	6.4299	1.27686e-10	3.86112e-09
ENSMUSG00000089957	8.2995	-27.3163	4.24943	-6.42823	1.29094e-10	3.89817e-09
ENSMUSG00000079808	0.779771	27.6162	4.29676	6.42721	1.29964e-10	3.91886e-09
ENSMUSG00000038765	69.5094	27.9578	4.35025	6.42672	1.30388e-10	3.92606e-09
ENSMUSG00000003604	7.71679	27.2849	4.24913	6.4213	1.35114e-10	4.06262e-09
ENSMUSG00000101422	9.99558	27.2739	4.24867	6.41939	1.36822e-10	4.10813e-09
ENSMUSG00000086841	280.254	-23.2068	3.61535	-6.41897	1.37199e-10	4.11363e-09
ENSMUSG00000025277	0.765026	27.7027	4.31674	6.4175	1.38533e-10	4.1465e-09
ENSMUSG00000085438	321.841	24.0905	3.75397	6.41733	1.38685e-10	4.1465e-09
ENSMUSG00000104093	82.8018	27.2389	4.24774	6.41257	1.43089e-10	4.27215e-09
ENSMUSG00000024381	54.0472	27.6951	4.32149	6.40868	1.46785e-10	4.37633e-09
ENSMUSG00000048521	9.52946	27.2111	4.24875	6.40449	1.50874e-10	4.49195e-09
ENSMUSG00000106961	7.65488	-27.2157	4.24962	-6.40427	1.51087e-10	4.49197e-09
ENSMUSG00000000028	1.09124	27.4145	4.28492	6.39792	1.57512e-10	4.67646e-09
ENSMUSG00000048807	12.1217	27.4	4.2856	6.39351	1.6212e-10	4.80654e-09
ENSMUSG00000091890	38.0165	27.4732	4.29932	6.39011	1.65766e-10	4.90778e-09
ENSMUSG00000001815	11.8082	27.1422	4.24844	6.38874	1.67263e-10	4.94519e-09
ENSMUSG00000109952	18.3577	-27.4633	4.30327	-6.38195	1.74843e-10	5.16212e-09
ENSMUSG00000103738	51.3715	27.104	4.2489	6.37906	1.78183e-10	5.25343e-09
ENSMUSG00000023942	30.301	27.1746	4.2622	6.37573	1.82094e-10	5.3613e-09
ENSMUSG00000029640	122.602	27.3117	4.28387	6.37549	1.82381e-10	5.36232e-09
ENSMUSG00000105442	14.6957	-25.6167	4.01888	-6.37411	1.84032e-10	5.40336e-09
ENSMUSG00000026012	0.567809	-27.5415	4.32723	-6.36469	1.9568e-10	5.73743e-09
ENSMUSG00000085641	11.86	27.0323	4.24844	6.36288	1.98005e-10	5.79758e-09
ENSMUSG00000024668	144.037	27.0541	4.25261	6.36176	1.99458e-10	5.8321e-09
ENSMUSG00000043346	7.5743	-27.0323	4.24964	-6.36106	2.00362e-10	5.85047e-09
ENSMUSG00000037013	50.2969	-24.7007	3.88329	-6.36077	2.00743e-10	5.85354e-09
ENSMUSG00000085910	8.86354	-27.015	4.24928	-6.35755	2.04992e-10	5.96923e-09
ENSMUSG00000022309	29.4197	-27.3422	4.30142	-6.35655	2.06339e-10	5.99696e-09
ENSMUSG00000022400	23.6683	26.9999	4.24793	6.356	2.07074e-10	5.99696e-09
ENSMUSG00000031134	40.3332	-27.0127	4.24995	-6.35601	2.07063e-10	5.99696e-09
ENSMUSG00000082164	20.8137	27.1938	4.27828	6.35624	2.06747e-10	5.99696e-09
ENSMUSG00000097768	90.5782	27.6298	4.35024	6.35132	2.13472e-10	6.17381e-09
ENSMUSG00000113877	49.6403	-26.9808	4.2488	-6.35022	2.15014e-10	6.20995e-09
ENSMUSG00000042389	6.92968	-26.9791	4.24988	-6.3482	2.17851e-10	6.28334e-09
ENSMUSG00000111793	8.83745	-27.221	4.29087	-6.34394	2.23969e-10	6.45104e-09
ENSMUSG00000107909	9.16962	27.2059	4.29074	6.3406	2.28874e-10	6.5834e-09
ENSMUSG00000102651	1.41171	27.3055	4.30692	6.33992	2.29887e-10	6.60358e-09
ENSMUSG00000003420	34.7559	26.9702	4.25433	6.33946	2.30566e-10	6.61414e-09
ENSMUSG00000036672	28.3456	-27.2469	4.30176	-6.33389	2.39051e-10	6.83904e-09
ENSMUSG00000106629	32.3327	27.5551	4.35028	6.33409	2.38744e-10	6.83904e-09
ENSMUSG00000047342	9.10527	-26.8825	4.24923	-6.32643	2.50895e-10	7.16788e-09
ENSMUSG00000056737	116.924	27.188	4.29766	6.32623	2.5122e-10	7.16788e-09
ENSMUSG00000054412	95.7851	-26.8678	4.24736	-6.32577	2.5197e-10	7.17963e-09
ENSMUSG00000046671	71.584	26.9532	4.26146	6.32486	2.53461e-10	7.21244e-09
ENSMUSG00000069520	11.3939	26.8687	4.24849	6.32428	2.54409e-10	7.22972e-09
ENSMUSG00000020700	27.0216	26.8646	4.24805	6.324	2.54878e-10	7.23336e-09
ENSMUSG00000059323	48.8249	-27.1727	4.30005	-6.31916	2.62996e-10	7.45376e-09
ENSMUSG00000035273	67.9337	27.483	4.35025	6.31757	2.65704e-10	7.52048e-09
ENSMUSG00000058354	15.071	26.833	4.24826	6.31624	2.67998e-10	7.57532e-09
ENSMUSG00000022421	26.7456	-26.8064	4.24816	-6.31013	2.78808e-10	7.87039e-09
ENSMUSG00000058297	18.2553	26.8045	4.24904	6.30836	2.82013e-10	7.9503e-09
ENSMUSG00000098131	24.237	27.4419	4.35608	6.29968	2.98268e-10	8.3974e-09
ENSMUSG00000053289	34.1818	26.7533	4.24765	6.29838	3.00773e-10	8.4567e-09
ENSMUSG00000030607	14.3597	-26.8653	4.26613	-6.29735	3.02775e-10	8.50174e-09
ENSMUSG00000021368	11.1024	27.3887	4.35192	6.29348	3.10432e-10	8.70522e-09
ENSMUSG00000067941	4.41026	27.1001	4.30883	6.28943	3.18642e-10	8.92365e-09
ENSMUSG00000042613	11.5183	-27.4431	4.36398	-6.28855	3.20435e-10	8.96205e-09
ENSMUSG00000085264	265.926	-27.0262	4.29824	-6.28775	3.22091e-10	8.99013e-09
ENSMUSG00000107091	8.7553	26.9841	4.2916	6.28766	3.22286e-10	8.99013e-09
ENSMUSG00000026924	89.2446	24.7858	3.9428	6.28633	3.25054e-10	9.04358e-09
ENSMUSG00000108278	31.7201	26.7472	4.2548	6.28636	3.24987e-10	9.04358e-09
ENSMUSG00000061684	0.512195	27.1824	4.32783	6.28084	3.3674e-10	9.35644e-09
ENSMUSG00000085773	9.58874	-26.6839	4.24915	-6.27983	3.3894e-10	9.40525e-09
ENSMUSG00000044814	0.490909	-27.3422	4.35476	-6.27869	3.41435e-10	9.46211e-09
ENSMUSG00000057143	125.862	26.6464	4.2478	6.27298	3.54195e-10	9.80294e-09
ENSMUSG00000032026	70.2897	-26.6374	4.24829	-6.27015	3.60698e-10	9.95696e-09
ENSMUSG00000049280	7.76749	26.642	4.249	6.27019	3.60606e-10	9.95696e-09
ENSMUSG00000039540	11.3421	26.6003	4.24849	6.26111	3.8224e-10	1.05242e-08
ENSMUSG00000108953	11.3421	26.6003	4.24849	6.26111	3.8224e-10	1.05242e-08
ENSMUSG00000049932	50.0763	26.8661	4.29776	6.2512	4.0732e-10	1.12003e-08
ENSMUSG00000050179	80.7227	-26.8466	4.2973	-6.24731	4.17592e-10	1.14678e-08
ENSMUSG00000112127	39.0633	27.358	4.38368	6.24089	4.35087e-10	1.19328e-08
ENSMUSG00000023990	42.7784	-26.5678	4.26131	-6.23466	4.52753e-10	1.23535e-08
ENSMUSG00000082674	43.6138	-26.5761	4.26236	-6.23506	4.51601e-10	1.23535e-08
ENSMUSG00000101294	26.8324	-26.4847	4.24786	-6.23483	4.52258e-10	1.23535e-08
ENSMUSG00000111685	26.8324	-26.4847	4.24786	-6.23483	4.52258e-10	1.23535e-08
ENSMUSG00000104030	7.40605	26.4908	4.24921	6.23428	4.53851e-10	1.23676e-08
ENSMUSG00000112652	14.9069	-26.4516	4.24844	-6.22619	4.77911e-10	1.30065e-08
ENSMUSG00000031231	261.686	-24.2183	3.88989	-6.22595	4.7865e-10	1.301e-08
ENSMUSG00000014542	8.63169	26.4603	4.25138	6.22393	4.84846e-10	1.31615e-08
ENSMUSG00000042606	24.242	26.7551	4.29979	6.22241	4.89573e-10	1.32729e-08
ENSMUSG00000021451	80.9643	24.2595	3.89991	6.22052	4.95513e-10	1.34168e-08
ENSMUSG00000017146	66.5831	-26.4164	4.24775	-6.21891	5.00609e-10	1.35375e-08
ENSMUSG00000001288	11.7146	26.6516	4.28754	6.21606	5.09789e-10	1.37682e-08
ENSMUSG00000006288	137.486	25.0538	4.03076	6.21565	5.11135e-10	1.3787e-08
ENSMUSG00000055961	22.3837	-27.0325	4.35267	-6.21055	5.27992e-10	1.42236e-08
ENSMUSG00000028207	182.61	26.3821	4.24817	6.21023	5.29083e-10	1.4235e-08
ENSMUSG00000000706	362.788	-26.3761	4.24894	-6.2077	5.37673e-10	1.44478e-08
ENSMUSG00000106501	8.78296	-26.328	4.2493	-6.19585	5.7972e-10	1.55579e-08
ENSMUSG00000086736	7.97719	-26.2917	4.24951	-6.187	6.13197e-10	1.64148e-08
ENSMUSG00000104872	7.97719	-26.2917	4.24951	-6.187	6.13197e-10	1.64148e-08
ENSMUSG00000100481	15.4105	-26.2473	4.2484	-6.17816	6.48512e-10	1.73383e-08
ENSMUSG00000095276	32.4319	-26.2501	4.25003	-6.17645	6.55587e-10	1.75054e-08
ENSMUSG00000055897	23.0895	26.2491	4.25123	6.17449	6.63786e-10	1.77021e-08
ENSMUSG00000101588	326.702	26.2209	4.2473	6.17355	6.67751e-10	1.77855e-08
ENSMUSG00000024212	7.25757	26.3702	4.27163	6.17333	6.68683e-10	1.7788e-08
ENSMUSG00000068245	29.0187	26.3438	4.26938	6.17039	6.812e-10	1.80814e-08
ENSMUSG00000106821	17.0911	-26.3481	4.27012	-6.17034	6.81417e-10	1.80814e-08
ENSMUSG00000040136	11.9402	26.2566	4.25752	6.16712	6.9545e-10	1.84307e-08
ENSMUSG00000006599	18.1039	26.2825	4.2638	6.1641	7.08866e-10	1.87628e-08
ENSMUSG00000037994	114.352	-26.1608	4.24837	-6.15785	7.37397e-10	1.94937e-08
ENSMUSG00000063931	81.7152	26.7883	4.35045	6.1576	7.38551e-10	1.95e-08
ENSMUSG00000029464	26.6203	26.1406	4.24773	6.15402	7.55425e-10	1.99207e-08
ENSMUSG00000021400	8.37722	26.1607	4.2512	6.15374	7.56785e-10	1.99318e-08
ENSMUSG00000035770	277.946	22.5724	3.66945	6.15143	7.67895e-10	2.01994e-08
ENSMUSG00000028923	110.552	26.2559	4.27222	6.14573	7.95988e-10	2.08959e-08
ENSMUSG00000061947	28.3082	-26.1183	4.24988	-6.14566	7.96342e-10	2.08959e-08
ENSMUSG00000101450	26.465	26.0784	4.24773	6.13937	8.28489e-10	2.17125e-08
ENSMUSG00000111693	42.0645	-26.7053	4.35028	-6.13875	8.31734e-10	2.17707e-08
ENSMUSG00000026385	72.2302	26.1044	4.25313	6.13769	8.37301e-10	2.18894e-08
ENSMUSG00000042096	14.1011	-26.0722	4.24851	-6.13677	8.42137e-10	2.19888e-08
ENSMUSG00000038805	45.363	26.3573	4.29781	6.13273	8.63862e-10	2.25283e-08
ENSMUSG00000016495	7.48596	26.3933	4.30774	6.12695	8.95822e-10	2.33331e-08
ENSMUSG00000008604	78.485	-26.1148	4.2629	-6.12606	9.00802e-10	2.34341e-08
ENSMUSG00000073938	16.1664	-26.3638	4.30395	-6.12549	9.04028e-10	2.34605e-08
ENSMUSG00000090608	49.9581	26.6478	4.35026	6.12556	9.03629e-10	2.34605e-08
ENSMUSG00000023826	21.3542	-26.0943	4.26403	-6.11964	9.37891e-10	2.43096e-08
ENSMUSG00000113927	7.41561	-26.3525	4.30951	-6.11496	9.65812e-10	2.50028e-08
ENSMUSG00000043008	38.9737	22.643	3.70713	6.10796	1.00911e-09	2.60917e-08
ENSMUSG00000036733	25.222	25.9401	4.24776	6.10678	1.01662e-09	2.62542e-08
ENSMUSG00000045515	118.682	25.9735	4.2589	6.09865	1.06967e-09	2.75905e-08
ENSMUSG00000003299	161.52	26.4739	4.34114	6.09837	1.07156e-09	2.76058e-08
ENSMUSG00000074607	24.3933	25.9028	4.24778	6.09797	1.07425e-09	2.76414e-08
ENSMUSG00000101949	21.6484	25.8902	4.24786	6.09487	1.09526e-09	2.81479e-08
ENSMUSG00000028271	70.3611	26.1362	4.28902	6.09374	1.10305e-09	2.8314e-08
ENSMUSG00000022297	25.8953	25.882	4.24775	6.09311	1.10738e-09	2.83907e-08
ENSMUSG00000018286	78.4566	25.8946	4.2503	6.09242	1.11216e-09	2.84787e-08
ENSMUSG00000003746	80.2394	25.8768	4.24753	6.09221	1.11365e-09	2.84826e-08
ENSMUSG00000079144	14.6985	25.9005	4.25981	6.0802	1.20036e-09	3.06632e-08
ENSMUSG00000027519	9.23646	25.7532	4.24802	6.06241	1.341e-09	3.42129e-08
ENSMUSG00000054526	10.9927	-26.4796	4.36797	-6.06222	1.34254e-09	3.42129e-08
ENSMUSG00000098065	91.309	-25.7437	4.24742	-6.06102	1.3526e-09	3.44281e-08
ENSMUSG00000053550	18.4336	-26.0643	4.30394	-6.05592	1.39619e-09	3.54601e-08
ENSMUSG00000106604	13.362	25.7272	4.24829	6.05588	1.39649e-09	3.54601e-08
ENSMUSG00000016982	24.0308	25.6977	4.24779	6.04967	1.45146e-09	3.67498e-08
ENSMUSG00000074472	12.9476	25.7005	4.24833	6.04955	1.45247e-09	3.67498e-08
ENSMUSG00000089791	13.0512	25.7009	4.24832	6.04966	1.45152e-09	3.67498e-08
ENSMUSG00000029280	13.7763	25.696	4.24826	6.0486	1.46112e-09	3.69246e-08
ENSMUSG00000060586	23.143	25.7337	4.25562	6.04699	1.47578e-09	3.72506e-08
ENSMUSG00000081220	73.5323	-25.6813	4.24761	-6.04606	1.4843e-09	3.74213e-08
ENSMUSG00000028060	132.689	22.9554	3.80625	6.03099	1.62962e-09	4.10364e-08
ENSMUSG00000016344	153.525	-25.6074	4.2498	-6.02556	1.68523e-09	4.23864e-08
ENSMUSG00000108049	73.7147	-26.0425	4.32326	-6.02381	1.70361e-09	4.2798e-08
ENSMUSG00000036553	18.5935	25.6068	4.25512	6.0179	1.76699e-09	4.43377e-08
ENSMUSG00000103937	25.0057	26.2028	4.35491	6.01685	1.77843e-09	4.45721e-08
ENSMUSG00000019916	14.2942	25.5595	4.24822	6.01652	1.78209e-09	4.46112e-08
ENSMUSG00000028089	43.3771	25.566	4.25027	6.01513	1.79739e-09	4.49411e-08
ENSMUSG00000024778	8.39007	25.549	4.24897	6.01299	1.82137e-09	4.54872e-08
ENSMUSG00000048013	3.30178	-25.9591	4.31863	-6.01096	1.84429e-09	4.60054e-08
ENSMUSG00000045799	80.3598	25.6038	4.26117	6.00863	1.87098e-09	4.66164e-08
ENSMUSG00000031072	20.2291	25.541	4.2519	6.00697	1.89026e-09	4.70415e-08
ENSMUSG00000019897	16.8014	25.5708	4.26121	6.00082	1.96322e-09	4.88e-08
ENSMUSG00000075470	74.4435	-25.5029	4.25087	-5.99946	1.9798e-09	4.91545e-08
ENSMUSG00000001018	163.842	-25.5474	4.25898	-5.99848	1.99173e-09	4.9393e-08
ENSMUSG00000112166	12.3262	25.4783	4.24839	5.99716	2.00797e-09	4.97376e-08
ENSMUSG00000097408	9.50816	-25.4799	4.24914	-5.99648	2.01637e-09	4.98296e-08
ENSMUSG00000101501	9.50816	-25.4799	4.24914	-5.99648	2.01637e-09	4.98296e-08
ENSMUSG00000021215	449.801	25.4456	4.24737	5.99092	2.08663e-09	5.15059e-08
ENSMUSG00000042350	50.2158	25.4336	4.24736	5.98809	2.12317e-09	5.2347e-08
ENSMUSG00000034290	28.3139	-23.4749	3.92125	-5.98658	2.14298e-09	5.27741e-08
ENSMUSG00000103976	57.0392	-25.4062	4.24754	-5.98139	2.21248e-09	5.44223e-08
ENSMUSG00000049041	10.2202	-26.3316	4.40746	-5.97432	2.31053e-09	5.67685e-08
ENSMUSG00000040170	13.5775	25.3638	4.24775	5.97112	2.35633e-09	5.77983e-08
ENSMUSG00000052396	12.4815	25.3671	4.24837	5.97101	2.35789e-09	5.77983e-08
ENSMUSG00000092208	18.6776	25.9743	4.35071	5.97013	2.37058e-09	5.80422e-08
ENSMUSG00000033446	69.942	-25.3554	4.24753	-5.96946	2.38046e-09	5.8217e-08
ENSMUSG00000056820	321.225	25.6161	4.29226	5.96798	2.40207e-09	5.8678e-08
ENSMUSG00000086040	17.1752	25.3515	4.24818	5.96761	2.40752e-09	5.87435e-08
ENSMUSG00000032959	91.9679	25.3882	4.25775	5.96282	2.47922e-09	6.04235e-08
ENSMUSG00000060961	27.0734	-25.6308	4.30269	-5.95693	2.57026e-09	6.25704e-08
ENSMUSG00000097445	47.0422	25.2853	4.24745	5.95305	2.6319e-09	6.39978e-08
ENSMUSG00000108912	82.0902	-25.2849	4.24758	-5.95278	2.63622e-09	6.40294e-08
ENSMUSG00000028931	41.0433	25.345	4.25794	5.9524	2.64243e-09	6.40954e-08
ENSMUSG00000035004	95.075	-25.2815	4.24739	-5.95224	2.64498e-09	6.40954e-08
ENSMUSG00000066306	26.0189	25.2647	4.24929	5.94564	2.75377e-09	6.66556e-08
ENSMUSG00000022682	25.4677	25.5299	4.30211	5.93428	2.95132e-09	7.1356e-08
ENSMUSG00000041734	6.50653	-25.2093	4.24874	-5.93337	2.9677e-09	7.16706e-08
ENSMUSG00000024446	11.2809	-25.1775	4.24883	-5.92575	3.10866e-09	7.48193e-08
ENSMUSG00000089995	11.2809	-25.1775	4.24883	-5.92575	3.10866e-09	7.48193e-08
ENSMUSG00000106703	11.2809	-25.1775	4.24883	-5.92575	3.10866e-09	7.48193e-08
ENSMUSG00000109421	9.27051	25.1521	4.2488	5.91982	3.22291e-09	7.74812e-08
ENSMUSG00000022100	32.5855	22.5591	3.81123	5.91912	3.23675e-09	7.77258e-08
ENSMUSG00000035085	8.54544	25.1447	4.24894	5.91788	3.26112e-09	7.82227e-08
ENSMUSG00000084231	8.05776	-25.1292	4.24949	-5.91345	3.35018e-09	8.02681e-08
ENSMUSG00000019659	39.3637	25.4921	4.31294	5.91061	3.40842e-09	8.15716e-08
ENSMUSG00000027341	5.20577	25.1001	4.24989	5.90606	3.50378e-09	8.37593e-08
ENSMUSG00000030888	112.052	25.0847	4.24757	5.90566	3.51232e-09	8.38691e-08
ENSMUSG00000049164	67.7762	24.9822	4.23464	5.8995	3.64597e-09	8.69625e-08
ENSMUSG00000094891	10.2939	25.0914	4.25499	5.89693	3.70326e-09	8.82298e-08
ENSMUSG00000089924	59.007	-25.6466	4.35066	-5.89488	3.74961e-09	8.92339e-08
ENSMUSG00000028645	9.78841	25.0433	4.2487	5.89435	3.76164e-09	8.942e-08
ENSMUSG00000042404	49.6708	23.1324	3.92689	5.89077	3.84392e-09	9.12738e-08
ENSMUSG00000025469	8.79281	25.9589	4.40746	5.88975	3.86772e-09	9.17362e-08
ENSMUSG00000029314	64.2202	25.4235	4.31704	5.88911	3.88286e-09	9.18901e-08
ENSMUSG00000062224	7.12847	25.0193	4.24834	5.8892	3.88062e-09	9.18901e-08
ENSMUSG00000097380	13.6178	25.012	4.24776	5.88827	3.90248e-09	9.22515e-08
ENSMUSG00000053897	55.3642	21.5316	3.6569	5.88794	3.91032e-09	9.23339e-08
[truncated: 22,585 more rows]

## Sheet: filt.KO_vs_WT.cDC2B
ID	baseMean	log2FoldChange	lfcSE	stat	pvalue	padj		ID	Description	GeneRatio	BgRatio	pvalue	p.adjust	qvalue	geneID	Count
[truncated: 3,571 more rows]

[truncated: 2 more sheets: KO.pDC2B_vsKO.pcDC2A, WT.pcDC2B_vs_WT.pcDC2A]
