# Supplementary material for: Distinct ontogenetic lineages dictate cDC2 heterogeneity
Source: Nat Immunol. 2024 Feb 13;25(3):448–61. doi: 10.1038/s41590-024-01745-9 (PMC10907303; doi:10.1038/s41590-024-01745-9)
Supplement: Supplementary file 8 — Gene signatures used to annotate the UMAP from the scRNA-seq of human DC progenitors isolated from the bone marrow of donors. [file 41590_2024_1745_MOESM8_ESM.xlsx]

## Sheet: Human signatures
Progenitor	cDC1	cDC2A	cDC2B	DC3
CD34	BTLA	CLEC4A4	CEBPD	S100A9
SPINK2	CD141	LTB	IL1R2	S100A8
HLF	CADM1	IL22RA2	FCER1A	VCAN
MLLT3	CLEC9A	CD3E	FCN1	LYZ
	CXCR3		IL1B
	CD26		CD1C
			CEBPB
			CLEC10A
