# Supplementary material for: Distinct ontogenetic lineages dictate cDC2 heterogeneity
Source: Nat Immunol. 2024 Feb 13;25(3):448–61. doi: 10.1038/s41590-024-01745-9 (PMC10907303; doi:10.1038/s41590-024-01745-9)
Supplement: Supplementary file 9 — DEGs among groups of UMAP clusters (scRNA-seq of human bone marrow DC progenitors) encompassing immediate progenitors of cDC1, cDC2A, cDC2B and DC3. [file 41590_2024_1745_MOESM9_ESM.xlsx]

## Sheet: Figure 8e
Gene	p_val	avg_log2FC	pct.1	pct.2	p_val_adj	cluster
C1orf54	0	2.3505	0.961	0.108	0	cDC1
CLNK	0	2.25852	0.948	0.054	0	cDC1
CLEC9A	0	2.01145	0.944	0.016	0	cDC1
CADM1	0	1.74979	0.823	0.01	0	cDC1
DNASE1L3	0	1.55468	0.573	0.018	0	cDC1
NCALD	0	1.4269	0.832	0.067	0	cDC1
IDO1	0	1.41871	0.703	0.023	0	cDC1
RHEX	0	1.122	0.767	0.04	0	cDC1
BATF3	3.47e-241	1.54917	0.935	0.161	9.37e-237	cDC1
CPNE3	4.18e-177	1.99713	0.97	0.313	1.13e-172	cDC1
WDFY4	3.25e-149	2.59987	0.991	0.512	8.76e-145	cDC1
CAMK2D	2.11e-145	1.70038	0.953	0.294	5.69e-141	cDC1
ZEB1	1.15e-144	1.47606	0.884	0.212	3.11e-140	cDC1
CCSER1	4.66e-126	2.39398	0.966	0.41	1.26e-121	cDC1
RGS10	9.27e-121	1.71571	0.966	0.53	2.5e-116	cDC1
SNX3	2.17e-120	2.09624	0.974	0.709	5.86e-116	cDC1
IRF8	2.55e-119	1.69368	0.978	0.584	6.88e-115	cDC1
CLIC2	4.77e-117	1.16298	0.875	0.258	1.29e-112	cDC1
SHTN1	2.33e-116	1.27389	0.966	0.389	6.28e-112	cDC1
CPVL	5.56e-116	2.298	0.987	0.572	1.5e-111	cDC1
CD83	5.41e-115	1.91866	0.991	0.467	1.46e-110	cDC1
HLA-DPA1	1.44e-110	2.18578	0.996	0.749	3.89e-106	cDC1
CD74	7.07e-105	1.65415	1	0.943	1.91e-100	cDC1
UCP2	5.37e-101	1.36885	0.966	0.498	1.45e-96	cDC1
DUSP2	2.27e-100	1.02677	0.853	0.268	6.14e-96	cDC1
HLA-DPB1	6.17e-100	1.94724	1	0.78	1.67e-95	cDC1
PLEK	1.88e-95	1.27111	0.987	0.598	5.06e-91	cDC1
PSMB9	3.13e-94	1.29099	0.94	0.505	8.44e-90	cDC1
PLEKHA5	2.21e-89	1.02311	0.815	0.26	5.96e-85	cDC1
CST3	3.15e-85	1.5864	0.987	0.887	8.51e-81	cDC1
HLA-DQA1	9.25e-85	1.57906	1	0.573	2.5e-80	cDC1
DAPP1	9.73e-85	1.01203	0.875	0.335	2.63e-80	cDC1
HLA-DRA	3.24e-84	1.52062	1	0.915	8.75e-80	cDC1
SIPA1L3	1.85e-83	1.42352	0.978	0.546	5e-79	cDC1
KAT2B	1.99e-82	1.21908	0.901	0.387	5.38e-78	cDC1
GSTP1	1.59e-81	1.25639	0.991	0.839	4.3e-77	cDC1
HLA-DQB1	2.04e-80	1.50305	0.996	0.725	5.52e-76	cDC1
PPP1R14B	2.05e-80	1.02306	0.966	0.586	5.52e-76	cDC1
HLA-DRB5	1.13e-79	1.4895	1	0.75	3.05e-75	cDC1
S100A10	6.37e-79	1.2198	0.991	0.869	1.72e-74	cDC1
GPR137B	7.11e-79	1.0585	0.797	0.284	1.92e-74	cDC1
EEF1B2	1.2e-75	1.13172	0.978	0.846	3.24e-71	cDC1
TMSB4X	2.79e-74	1.10341	0.987	0.961	7.53e-70	cDC1
FNBP1	1.3e-72	1.33918	0.991	0.812	3.5e-68	cDC1
DDIT4	1.36e-72	1.26709	0.978	0.595	3.66e-68	cDC1
VOPP1	1.44e-72	1.04952	0.97	0.521	3.88e-68	cDC1
UPF2	1.99e-71	1.12911	0.97	0.633	5.38e-67	cDC1
HLA-DRB1	7.32e-66	1.38675	1	0.868	1.97e-61	cDC1
CRIP1	1.37e-61	1.01777	0.978	0.686	3.69e-57	cDC1
ID2	4.61e-43	1.24924	0.966	0.774	1.24e-38	cDC1
AL589693.1	0	4.02866	0.873	0.058	0	cDC2A
DNTT	0	3.23684	0.684	0.016	0	cDC2A
SPINK2	0	3.04132	0.921	0.067	0	cDC2A
JCHAIN	0	2.55786	0.776	0.023	0	cDC2A
FAM30A	0	2.52546	0.851	0.053	0	cDC2A
CASC15	0	2.24132	0.785	0.063	0	cDC2A
MME	0	1.96324	0.649	0.009	0	cDC2A
IGHM	0	1.95752	0.803	0.022	0	cDC2A
BAALC	0	1.93427	0.737	0.027	0	cDC2A
SDK2	0	1.78439	0.816	0.059	0	cDC2A
HOPX	0	1.67937	0.649	0.023	0	cDC2A
VPREB1	0	1.58094	0.662	0.01	0	cDC2A
CD79A	0	1.50321	0.596	0.015	0	cDC2A
SMIM24	0	1.49971	0.794	0.048	0	cDC2A
EBF1	3.2e-304	2.08954	0.465	0.015	8.62e-300	cDC2A
IGLL1	2.39e-275	2.99912	0.711	0.061	6.45e-271	cDC2A
TOX	3.91e-270	1.79582	0.794	0.081	1.06e-265	cDC2A
LINC01374	3.04e-265	2.40794	0.719	0.068	8.19e-261	cDC2A
MEIS1	4.06e-223	1.92793	0.671	0.069	1.1e-218	cDC2A
NKAIN2	8.11e-206	1.50533	0.553	0.046	2.19e-201	cDC2A
PCDH9	1.69e-195	1.56365	0.377	0.019	4.56e-191	cDC2A
STRBP	2.03e-188	1.57486	0.855	0.16	5.47e-184	cDC2A
LTB	1.92e-167	1.79513	0.684	0.106	5.18e-163	cDC2A
RNF125	6.54e-159	1.85046	0.899	0.237	1.76e-154	cDC2A
P2RY14	5.52e-131	1.58509	0.732	0.162	1.49e-126	cDC2A
MSI2	1.45e-111	2.55718	0.961	0.554	3.92e-107	cDC2A
RNF220	5.84e-108	1.74646	0.851	0.308	1.58e-103	cDC2A
SOX4	9.62e-106	2.51011	0.934	0.478	2.6e-101	cDC2A
PAM	4.22e-105	1.67059	0.776	0.227	1.14e-100	cDC2A
ITM2C	3.59e-101	1.49179	0.873	0.375	9.68e-97	cDC2A
BCL11A	2.41e-100	1.54783	0.816	0.3	6.51e-96	cDC2A
TCF4	1.63e-93	1.78318	0.925	0.475	4.4e-89	cDC2A
SNHG7	1.14e-92	1.57922	0.939	0.542	3.07e-88	cDC2A
RPS26	1.72e-92	1.72064	0.987	0.875	4.65e-88	cDC2A
VAV3	5.8e-90	1.66412	0.991	0.782	1.57e-85	cDC2A
SSBP2	1.92e-86	1.62267	0.978	0.693	5.19e-82	cDC2A
NUCB2	6.75e-86	1.55668	0.877	0.41	1.82e-81	cDC2A
CDK6	6.99e-86	1.57384	0.947	0.548	1.89e-81	cDC2A
AUTS2	2.25e-82	1.67075	0.961	0.635	6.06e-78	cDC2A
ITGA4	5.7e-82	1.54909	0.917	0.516	1.54e-77	cDC2A
DSTN	8.1e-81	1.48619	0.904	0.522	2.18e-76	cDC2A
CD99	1.23e-79	1.79514	0.956	0.827	3.31e-75	cDC2A
TXNIP	7.66e-79	1.91235	0.969	0.828	2.07e-74	cDC2A
RUNX2	2.08e-75	1.8758	0.912	0.559	5.61e-71	cDC2A
CD69	3.22e-73	1.54418	0.776	0.32	8.7e-69	cDC2A
ZCCHC7	9.31e-70	1.64193	0.877	0.472	2.51e-65	cDC2A
AFF1	1.09e-66	1.63335	0.934	0.675	2.94e-62	cDC2A
AGPS	3.92e-52	1.57614	0.816	0.533	1.06e-47	cDC2A
IGKC	6.57e-36	3.65018	0.281	0.065	1.77e-31	cDC2A
FCER1A	0	2.10372	0.808	0.174	0	cDC2B
CD1C	0	1.4614	0.611	0.075	0	cDC2B
AREG	0	1.39967	0.944	0.739	0	cDC2B
CRYBG1	0	1.36745	0.945	0.704	0	cDC2B
CLEC10A	0	1.36431	0.635	0.1	0	cDC2B
MAP3K8	0	1.33631	0.966	0.811	0	cDC2B
SH3BP4	0	1.2788	0.797	0.29	0	cDC2B
SGK1	0	1.25819	0.874	0.415	0	cDC2B
RTN1	0	1.09382	0.706	0.161	0	cDC2B
TOB1	0	1.08262	0.874	0.474	0	cDC2B
JAML	0	1.00604	0.802	0.268	0	cDC2B
TENM4	0	0.811281	0.47	0.042	0	cDC2B
ENHO	0	0.792988	0.559	0.089	0	cDC2B
RGS1	2.3e-305	1.07629	0.672	0.186	6.2e-301	cDC2B
IGSF6	2.46e-293	0.885444	0.757	0.296	6.63e-289	cDC2B
FCER1G	3.33e-284	1.00911	0.89	0.686	8.98e-280	cDC2B
HLA-DMA	1.83e-278	1.0063	0.882	0.574	4.94e-274	cDC2B
SLC38A1	1.85e-275	0.887571	0.801	0.334	4.98e-271	cDC2B
C1orf162	8.67e-268	1.03045	0.868	0.56	2.34e-263	cDC2B
NR4A3	1.11e-250	0.888691	0.649	0.208	3.01e-246	cDC2B
ATP1B3	1.53e-247	1.26195	0.957	0.799	4.14e-243	cDC2B
B2M	6.09e-247	0.853421	0.985	0.97	1.64e-242	cDC2B
IFI30	1.06e-246	0.921713	0.878	0.584	2.86e-242	cDC2B
GPR183	1.29e-244	0.865325	0.854	0.42	3.49e-240	cDC2B
FTH1	5.07e-237	0.949917	0.993	0.978	1.37e-232	cDC2B
GRASP	6.17e-230	0.830577	0.898	0.583	1.66e-225	cDC2B
MYL12A	2.03e-227	0.895359	0.867	0.68	5.47e-223	cDC2B
JUNB	2.24e-224	0.880735	0.941	0.796	6.04e-220	cDC2B
OGFRL1	3.61e-223	0.767057	0.876	0.543	9.74e-219	cDC2B
CD86	4.82e-222	0.791737	0.859	0.438	1.3e-217	cDC2B
TNFAIP3	4.58e-220	0.9255	0.859	0.475	1.24e-215	cDC2B
CEBPD	7.77e-202	0.779907	0.919	0.714	2.1e-197	cDC2B
RGS2	6.32e-197	0.777317	0.776	0.401	1.7e-192	cDC2B
AC087286.2	7.68e-190	0.771945	0.812	0.479	2.07e-185	cDC2B
GADD45B	5.54e-183	0.856636	0.873	0.615	1.5e-178	cDC2B
LGALS2	1.05e-179	0.789794	0.563	0.189	2.84e-175	cDC2B
CCNH	1.31e-168	0.808048	0.938	0.772	3.54e-164	cDC2B
CD52	4.62e-158	0.87008	0.757	0.447	1.25e-153	cDC2B
MT2A	1.34e-157	1.73662	0.728	0.416	3.62e-153	cDC2B
TEX14	3.52e-97	0.812567	0.943	0.776	9.5e-93	cDC2B
PDE4D	0	2.14559	0.889	0.658	0	cDC3
FNDC3B	0	1.84299	0.94	0.734	0	cDC3
ZEB2	0	1.49375	0.975	0.868	0	cDC3
LYST	0	1.29194	0.888	0.718	0	cDC3
MBNL1	0	1.20564	0.98	0.969	0	cDC3
AZU1	2.61e-286	2.27734	0.626	0.205	7.04e-282	cDC3
ASPH	8.04e-280	1.54338	0.724	0.369	2.17e-275	cDC3
RBM47	1.59e-277	1.25348	0.938	0.832	4.29e-273	cDC3
S100A8	4.6e-276	2.64236	0.857	0.629	1.24e-271	cDC3
PLCB1	6.49e-273	1.41482	0.835	0.486	1.75e-268	cDC3
SLCO3A1	5.41e-272	1.18021	0.864	0.623	1.46e-267	cDC3
PCNX1	2.01e-265	1.2209	0.859	0.665	5.42e-261	cDC3
SLC22A15	2.43e-256	1.08698	0.611	0.2	6.57e-252	cDC3
IL1RAP	5.82e-254	1.34501	0.77	0.459	1.57e-249	cDC3
SYK	2.61e-251	0.971695	0.925	0.845	7.05e-247	cDC3
ATXN1	3.35e-250	1.29284	0.741	0.424	9.03e-246	cDC3
VCAN	5.35e-250	1.77573	0.84	0.597	1.44e-245	cDC3
ARHGAP26	2.02e-244	1.08425	0.978	0.926	5.45e-240	cDC3
AGFG1	3.86e-244	1.20715	0.862	0.719	1.04e-239	cDC3
GPCPD1	3.08e-243	1.19183	0.913	0.816	8.3e-239	cDC3
AGTPBP1	3.99e-243	0.97801	0.94	0.874	1.08e-238	cDC3
GNAQ	1.2e-239	1.13872	0.952	0.935	3.25e-235	cDC3
PRLR	3.47e-230	1.04723	0.423	0.052	9.37e-226	cDC3
RETN	7.46e-229	1.67888	0.603	0.236	2.01e-224	cDC3
MPO	3.11e-219	2.76106	0.609	0.28	8.39e-215	cDC3
SLC44A1	7.93e-219	1.20935	0.618	0.282	2.14e-214	cDC3
LRMDA	3.34e-217	1.16941	0.925	0.856	9.02e-213	cDC3
SIPA1L1	1.13e-204	1.28173	0.934	0.888	3.04e-200	cDC3
ADIPOR2	2e-199	1.07609	0.733	0.498	5.4e-195	cDC3
SLC39A11	1.59e-196	1.15378	0.812	0.685	4.3e-192	cDC3
VMP1	1.15e-190	1.00248	0.905	0.875	3.11e-186	cDC3
PTPN12	3.73e-188	1.15531	0.74	0.527	1.01e-183	cDC3
DIAPH2	3.13e-187	1.06796	0.882	0.81	8.44e-183	cDC3
S100A9	4.09e-178	1.90017	0.884	0.766	1.1e-173	cDC3
FRY	6.72e-175	1.01196	0.809	0.661	1.81e-170	cDC3
ZSWIM6	2.79e-167	1.12258	0.912	0.864	7.54e-163	cDC3
SLC11A1	3.97e-162	1.07943	0.646	0.355	1.07e-157	cDC3
ACSM3	9.12e-161	1.08828	0.371	0.08	2.46e-156	cDC3
ASAP1	5.68e-153	0.968305	0.887	0.81	1.53e-148	cDC3
ELANE	5.91e-152	2.19498	0.375	0.094	1.59e-147	cDC3
SGMS1	1.41e-148	0.959978	0.643	0.398	3.8e-144	cDC3
SNTB1	2.18e-148	1.11458	0.661	0.426	5.89e-144	cDC3
CTSG	2.56e-129	1.39224	0.313	0.067	6.89e-125	cDC3
DACH1	4.45e-123	1.10083	0.551	0.297	1.2e-118	cDC3
SLC2A3	2.91e-121	1.18379	0.698	0.516	7.84e-117	cDC3
ATP8B4	1.13e-116	1.05551	0.745	0.667	3.06e-112	cDC3
ZBTB16	3.27e-99	1.4501	0.616	0.514	8.83e-95	cDC3
PRTN3	4.61e-81	2.36028	0.282	0.098	1.24e-76	cDC3
ANPEP	1.16e-73	1.05592	0.31	0.132	3.13e-69	cDC3
S100A12	1.12e-32	0.997352	0.392	0.304	3.03e-28	cDC3
