# Supplementary material for: Distinct ontogenetic lineages dictate cDC2 heterogeneity
Source: Nat Immunol. 2024 Feb 13;25(3):448–61. doi: 10.1038/s41590-024-01745-9 (PMC10907303; doi:10.1038/s41590-024-01745-9)
Supplement: Supplementary file 10 — Gene signatures used to annotate the UMAP from the scRNA-seq of pre-cDCs isolated from the bone marrow, spleen and lung of mice. [file 41590_2024_1745_MOESM10_ESM.xlsx]

## Sheet: Early pre-cDCs
Mki67
Kif11
H2afx
Cdk1
Shcbp1
Birc5
Nusap1
Cdca3
Ube2c
Cenpe
Aurka
Ckap2l
Racgap1
Ccna2
Kif22
Hist1h2ae
Hist1h1b
Fbxo5
Spc24
Mad2l1
Aurkb
Bub3
Ptprcap
Top2a
Hist1h4d
Tk1
From
Schlitzer, A. et al. Identification of cDC1- and cDC2-committed DC progenitors reveals early lineage priming at the common DC progenitor stage in the bone marrow. Nat Immunol 16, 718-728 (2015).

## Sheet: Late pre-cDCs
H2-Aa
H2-Ab1
H2-DMa
H2-DMb1
H2-DMb2
H2-Eb1
H2-Eb2
H2-Oa
H2-Ob
Cd40
Cd74
Cd80
Cd86
From
Schlitzer, A. et al. Identification of cDC1- and cDC2-committed DC progenitors reveals early lineage priming at the common DC progenitor stage in the bone marrow. Nat Immunol 16, 718-728 (2015).

## Sheet: Proliferation
Anln
Aspm
Aurka
Aurkb
Birc5
Bub1
Bub1b
Casc5
Ccna2
Ccnb1
Ccnb2
Ccne2
Cdc20
Cdc6
Cdca2
Cdca3
Cdca5
Cdca7
Cdca8
Cdk1
Cdkn3
Cdt1
Cenpa
Cenpe
Cenpf
Cenpl
Cep55
Cks1b
Depdc1
Depdc1b
Dlgap5
Donson
Dtl
E2f8
Ect2
Ezh2
Fam72c
Fanci
Fbxo5
Foxm1
Gins1
Gins2
Gmnn
Hjurp
Hmgb3
Hmmr
Kiaa0101
Kif11
Kif14
Kif15
Kif18b
Kif20a
Kif2c
Kif4a
Mad2l1
Mcm10
Mcm2
Mcm4
Mcm6
Melk
Mki67
Mnd1
Mtfr2
Ncapg
Ncapg2
Ndc80
Nek2
Nuf2
Nusap1
Oip5
Parpbp
Pbk
Pcna
Plk4
Pole2
Polq
Pttg1
Racgap1
Rad51
Rad51ap1
Rrm1
Rrm2
Shcbp1
Ska1
Smc2
Spc25
Stil
Stmn1
Tcf19
Tk1
Top2a
Tpx2
Trip13
Ttk
Tyms
Ube2c
Uhrf1
Zwilch
From
Nirmal, A.J. et al. Immune Cell Gene Signatures for Profiling the Microenvironment of Solid Tumors. Cancer Immunol Res 6, 1388-1400 (2018).

## Sheet: pre-cDC1s
Id2
Ifi205
Ppt1
Ncf4
Xcr1
Batf3
Cst3
Havcr2
Wdfy4
Fgl2
H2-Ab1
Ckb
Aif1
H2-Eb1
Atpif1
Irf8
Cd83
Kit
Cd24a
H2-Aa
CD74
CD9
Gatm
P2ry14
Plbd1
Psmb9
St3gal5
Pbx1
Psmb8
Tlr3
Sh3bp1
Pdia5
Psme1
Glrx
Snx22
Mctp1
Pglyrp1
From
Schlitzer, A. et al. Identification of cDC1- and cDC2-committed DC progenitors reveals early lineage priming at the common DC progenitor stage in the bone marrow. Nat Immunol 16, 718-728 (2015).

## Sheet: pre-cDC2s
Itgam
Cd14
Sirpa
Cd209a
Cd209d
Ly6c2
S100a4
Ifitm3
Ifitm2
Cx3cr1
Ifitm6
Ms4a6b
Smpdl3a
Csf1r
Tmem176a
Ifi27l2a
Runx2
Upb1
Lifr
Lair1
Apod
Tcf4
Bst2
Siglech
Atp1b1
Clec10a
Irf4
Cd7
S100a6
Fcer1g
Zeb2
Klf4
Tyrobp
Bcl11a
Emp3
Ctsa
Trappc5
From
Schlitzer, A. et al. Identification of cDC1- and cDC2-committed DC progenitors reveals early lineage priming at the common DC progenitor stage in the bone marrow. Nat Immunol 16, 718-728 (2015).

## Sheet: cDC2a
Tbc1d4
Ppp1r14a
Pglyrp1
Ifitm1
Mdh2
Specc1
Siglecg
Ccnd1
S100a11
Dtx1
Cyp4f16
Ppp1r11
Pkib
H2-dmb2
Cdv3
2001-09-01
Mef2c
Tctex1d2
Rras2
Wdfy4
M6pr
Fgl2
Clec4a4
Fam107b
Rgs2
Asb2
Sp140
Gm14548
Actr1b
Hmgn3
Vasp
Cd300lf
Ifi27
Phc1
Slc38a1
Gm6133
Kit
Cyld
Churc1
Uba52
Cnot6l
Slc16a6
Map3k14
Cdkn2c
Txnip
Irf4
Smarca2
From
Brown, C.C. et al. Transcriptional Basis of Mouse and Human Dendritic Cell Heterogeneity. Cell 179, 846-863 e824 (2019).

## Sheet: cDC2b
Ltb4r1
Trib1
Ccr2
Ppt2
Clec10a
Fcer1g
Pot1b
Pid1
Clec4a1
Got1
Igsf6
Ab124611
Creg1
Adgre4
Tpd52
Ypel3
Selenop
Irf8
Khk
Il1rn
Mpeg1
Shisa5
Lilrb4a
Cmtm7
Cybb
Aldoa
Bc028528
Fcgr2b
Selplg
Cd14
Clec4b1
Hpgd
Ccdc109b
Ctss
Cst3
Clec4a3
Lgmn
Klrk1
Clec12a
Nfe2l2
Csf1r
H2-dmb1
Arl5c
Lamp1
Ccl9
Ccl6
Mcemp1
Npc2
Cd209a
Cxcl16
Aif1
Wfdc17
Tmem176b
Psap
Tmem176a
Lyz2
From
Brown, C.C. et al. Transcriptional Basis of Mouse and Human Dendritic Cell Heterogeneity. Cell 179, 846-863 e824 (2019).
