# Supplementary material for: Distinct ontogenetic lineages dictate cDC2 heterogeneity
Source: Nat Immunol. 2024 Feb 13;25(3):448–61. doi: 10.1038/s41590-024-01745-9 (PMC10907303; doi:10.1038/s41590-024-01745-9)
Supplement: Supplementary file 11 — List of antibodies used in this study. [file 41590_2024_1745_MOESM11_ESM.xlsx]

## Sheet: Mouse
Target	Fluorophore	Clone	Company	Concentration
B220 (CD45R)	FITC	RA3-6B2	Biolegend	1μg/ml
	Bio	RA3-6B2	Biolegend	1μg/ml
	eF450	RA3-6B2	eBioscience	1μg/ml
CD117	SB702	2B8	Invitrogen	1μg/ml
CD11b	eF450	M1/70	Invitrogen	1μg/ml
	BUV395	M1/70	BD Bioscience	1μg/ml
	BV510	M1/70	Biolegend	1μg/ml
CD11c	AF647	N418	Biolegend	1μg/ml
	APC eF780	N418	Invitrogen	1μg/ml
	BUV805	N418	BD Bioscience	2μg/ml
	BV421	N418	Biolegend	1μg/ml
	BV650	N418	Biolegend	1μg/ml
CD135	PerCP eF710	A2F10	eBioscience	2μg/ml
CD16/32	APC Cy7	93	Biolegend	2μg/ml
CD19	Bio	6D5	Biolegend	1μg/ml
	FITC	1D3	Biolegend	1μg/ml
	V450	1D3	BD Bioscience	0.5μg/ml
CD24	BV480	M1/69 (RUO)	BD Bioscience	0.5μg/ml
CD26	APC	H194-112	Biolegend	2μg/ml
	BUV737	H194-112	BD Bioscience	2μg/ml
CD3e	Bio	145-2C11	Biolegend	2μg/ml
	eF450	145-2C11	Invitrogen	2μg/ml
	FITC	145-2C11	BD Bioscience	2μg/ml
CD43	PECy7	S11	Biolegend	1μg/ml
CD45	BV711	30-F11	Biolegend	1μg/ml
CD45.1	BV421	A20	Biolegend	1μg/ml
	PerCP Cy5.5	A20	eBioscience	1μg/ml
CD45.2	APC	104	Biolegend	1μg/ml
	BUV661	104	BD Bioscience	1μg/ml
	FITC	104	BD Bioscience	1μg/ml
CD64	BV421	X54-5/7.1	Biolegend	1μg/ml
	BV605	X54-5/7.1	Biolegend	1μg/ml
	PE Cy7	X54-5/7.1	Biolegend	1μg/ml
CD88	BUV563	20/70	BD Bioscience	1μg/ml
	PE	20/70	Biolegend	1μg/ml
CD8a	APC Cy7	53-6.7	Biolegend	1μg/ml
	BV421	53-6.7	Biolegend	1μg/ml
CLEC12A	APC	5D3/CLEC12A	Biolegend	2μg/ml
DL4	APC	HMD4-1	Biolegend	1μg/ml
ESAM	BV421	1G8/ESAM	Biolegend	2μg/ml
	FITC	1G8/ESAM	Biolegend	2μg/ml
	PE	1G8/ESAM	Biolegend	2μg/ml
Ki67	BV786	B56	BD Bioscience	5μg/ml
Ly6C	BV785	HK1.4	Biolegend	0.2μg/ml
Ly6D	Bio	REA906	Miltenyi Biotec	0.5μg/ml
	eF450	49-H4	eBioscience	0.5μg/ml
	FITC	49-H4	Biolegend	0.5μg/ml
Ly6G	Bio	1A8	Biolegend	2μg/ml
	BV421	1A8	Biolegend	2μg/ml
	FITC	1A8	Biolegend	2μg/ml
MGL-2	PerCP/Cyanine5.5	URA-1	Biolegend	1μg/ml
MHCII (I-A/I-E)	AF700	M5/114.15.2	eBioscience	1μg/ml
NK1.1	Bio	PK136	Biolegend	2μg/ml
	FITC	PK136	Biolegend	2μg/ml
	PB	PK136	Biolegend	2μg/ml
OX40L	Bio	RM134L	Biolegend	5μg/ml
PD-L2	PE	TY25	Biolegend	1μg/ml
SiglecF	Bio	S17007L	Biolegend	2μg/ml
	BV421	E50-2440	BD Bioscience	1μg/ml
	FITC	S17007L	Biolegend	2μg/ml
SiglecH	BUV615	551	BD	1μg/ml
	eF450	440c	Invitrogen	1μg/ml
	PB	551	Biolegend	1μg/ml
Sirpa (CD172-a)	BV510	P84	Biolegend	1μg/ml
Ter119	Bio	TER-119	Biolegend	5μg/ml
	FITC	TER-119	Biolegend	5μg/ml
	PB	TER-119	Biolegend	5μg/ml
XCR1	BV650	ZET	Biolegend	1μg/ml
	BV785	ZET	Biolegend	1μg/ml

## Sheet: Human
Target	Fluorophore	Clone	Company	Catalogue no.	Dilution
CD3	FITC	UCHT1	BD Pharmingen	561806	100
CD14	FITC	M5E2	BD Pharmingen	555397	25
CD15	FITC	HI98 aka HIM1	BD Pharmingen	555401	25
CD16	FITC	3G8	BD Pharmingen	555406	50
CD19	FITC	HIB19	BD Pharmingen	555412	25
CD20	FITC	2H7	BD Pharmingen	555622	25
CD34	PerCP Cy5.5	8G12 aka HPCA2	BD Pharmingen	347222	25
CD33	APC	WM53	BD Pharmingen	551378	100
CD45RA	APC Cy7	HI100	eBioscience	47045842	100
HLA-DRA	BV421		Biolegend		100
CD123	PE	9F5	BD Pharmingen	555644	200
CD45	PE Cy7	HI30	eBioscience	25045942	100
