# Supplementary material for: Distinct ontogenetic lineages dictate cDC2 heterogeneity
Source: Nat Immunol. 2024 Feb 13;25(3):448–61. doi: 10.1038/s41590-024-01745-9 (PMC10907303; doi:10.1038/s41590-024-01745-9)
Supplement: Supplementary file 12 — Change in genes in a pseudotime analysis (Slingshot) following the 4, 5, 1 and 7 (cDC2B lineage) or the 4, 5, 0, 2, 8 (cDC2A lineage) trajectories from our scRNA-seq of pre-cDCs isolated from the bone marrow, spleen and lung of mice. [file 41590_2024_1745_MOESM12_ESM.xlsx]

## Sheet: gam_lineage_4_5_1_7_genes_chang
Gene	pval
Sgo2a	0
Tuba4a	0
Ptma	0
Hjurp	0
Nucks1	0
Ube2t	0
Nuf2	0
Cenpf	0
Tubb4b	0
Spc25	0
Ckap5	0
Ccdc34	0
Bub1b	0
Knstrn	0
Knl1	0
Nusap1	0
Dut	0
Ncaph	0
Ckap2l	0
Tpx2	0
Ube2c	0
Aurka	0
Ccna2	0
Smc4	0
Trim59	0
Cks1b	0
Rps27	0
Ctss	0
Anp32e	0
Hist2h2ac	0
Cenpe	0
H2afz	0
Depdc1a	0
Anp32b	0
Smc2	0
Txn1	0
Cdkn2c	0
Cdc20	0
Cdca8	0
Hmgn2	0
Stmn1	0
Dbf4	0
Tyms	0
Cenpa	0
Tacc3	0
Ncapg	0
Cit	0
Ran	0
Mcm7	0
Hmgb1	0
Ezh2	0
Cbx3	0
Mad2l1	0
Cdca3	0
Ncapd2	0
Rad51ap1	0
Lockd	0
Rps9	0
Ube2s	0
Lig1	0
Zfp36	0
Rps11	0
Prc1	0
Rrm1	0
Arl6ip1	0
Plk1	0
Kif22	0
Mki67	0
Ifitm2	0
Ifitm3	0
Fbxo5	0
Cenpw	0
Srgn	0
Cdk1	0
Tmpo	0
Shcbp1	0
Ckap2	0
Neil3	0
Hmgb2	0
Asf1b	0
Junb	0
Irf8	0
Dnajc9	0
Cdkn3	0
Dlgap5	0
Pbk	0
Esco2	0
Cdca2	0
Spc24	0
Anln	0
H2afx	0
Kif23	0
Pclaf	0
Ccnb2	0
Kif15	0
Ppia	0
H2afv	0
Hmmr	0
Aurkb	0
Pimreg	0
Top2a	0
Tk1	0
Birc5	0
Hist1h1b	0
Hist1h2ap	0
Hist1h2ae	0
Hist1h4d	0
Hist1h3c	0
Hist1h2ab	0
Gmnn	0
Dek	0
Cks2	0
Mxd3	0
Ccnb1	0
Rrm2	0
Mis18bp1	0
Rpl37	0
Cenpm	0
Tuba1b	0
Racgap1	0
Nr4a1	0
Cbx5	0
Ccnf	0
Kifc1	0
H2-Ab1	0
H2-Aa	0
H2-Eb1	0
Tubb5	0
Sgo1	0
Ndc80	0
Calm2	0
Kif20a	0
Lmnb1	0
Cd74	0
Ska1	0
Fau	0
Incenp	0
Kif20b	0
Kif11	0
Cep55	0
Lsm3	3.55e-306
Prdx4	7.01e-304
Kif2c	6.13e-302
Tuba1c	1.46e-301
Kpna2	4.73e-300
Rad21	1.51e-299
Rpl30	3.48e-299
Clspn	2.27e-298
Ly6e	1.67e-296
Mcm5	1.63e-295
Uhrf1	4.45e-294
Atf3	6.27e-294
Cenph	1.9e-293
E2f8	1.35e-292
Ttk	5.3e-292
Serinc3	1.75e-291
Bub1	2.26e-291
Dnmt1	1.92e-290
Klrd1	4.37e-290
Rpl36	4.55e-289
Pmf1	5.79e-288
Selenoh	2.11e-286
Gas2l3	2.84e-286
Plk4	3.97e-284
Rpl9	1.18e-282
Ncapd3	1.46e-281
Ncapg2	1.61e-281
Smc1a	2.16e-280
Wfdc17	1.36e-278
Cmc2	1.62e-278
Rnaseh2c	2.89e-278
Rpl24	3.54e-278
Lbr	3.15e-277
Jpt1	1.43e-276
Mis18a	4.61e-276
Hist1h3e	6.4e-275
Btg2	3.05e-274
Ska3	1.49e-273
Ly6c2	2.99e-273
G2e3	6.07e-272
Snrpd1	7.83e-272
Ect2	1.9e-271
Fignl1	3.81e-271
Mrpl51	1.53e-269
Ier2	2.74e-268
Cybb	5.88e-268
Cenpl	1.59e-266
Nfkbia	1.4e-264
Arhgap19	5.3e-263
Mcl1	3.96e-262
Gapdh	5.91e-260
Arhgap11a	3.82e-259
Pim1	6.6e-258
Lsm5	2.89e-255
Bub3	5.27e-253
Ier5	7.63e-247
Trip13	1.61e-246
Rnaseh2b	3.78e-245
Dusp1	1.06e-244
Haus4	1.11e-241
Arhgef39	3.37e-241
Dusp2	1.53e-240
Alyref	1.66e-240
Nek2	3.14e-240
Nsd2	4.01e-240
Hist1h1e	4.63e-239
Usp1	1.66e-238
Foxm1	2.51e-238
C330027C09Rik	4.7e-238
Rpl38	5.32e-238
Rad51	8.35e-238
Bhlhe40	1.49e-237
Rangap1	1.66e-237
Lgals1	9.92e-236
Slbp	5.86e-234
Evi2a	1.33e-232
Rpl11	1.77e-232
Kif18a	3.78e-232
Apobec3	1.06e-231
Rfc4	1.63e-231
Ska2	2.28e-231
Hist1h2bj	1.04e-230
Cenpc1	1.24e-230
Cdc25b	2.14e-229
Atpif1	2.5e-229
Tmsb4x	1.02e-228
Iqgap3	1.52e-228
Rpl17	3.36e-228
Prr11	8.55e-228
Smc6	2.22e-227
H2-DMb1	1.04e-226
Hist1h1d	4.31e-226
Cd83	2.39e-224
Rdm1	6.86e-224
Cdkn2d	1.14e-223
Rfc5	1.33e-223
Hist1h2ak	1.6e-223
Il1b	1.14e-221
Rbbp4	2.31e-220
Fos	2.32e-218
Orc6	5.11e-218
Syce2	3.32e-217
Hist1h2af	3.86e-217
Cdca4	1.05e-216
Hdgf	5.2e-215
Cd52	1.32e-214
Gria3	4.62e-214
Brd8	5.73e-214
Cdc45	1.32e-213
Banf1	1.16e-212
Calm3	2.15e-212
Rpl13	9.12e-212
Hist1h4i	1.65e-211
Dctpp1	2.7e-211
Hmgn1	5.12e-210
Csrp1	7.3e-210
Nfkbiz	1.04e-209
Mns1	3.24e-208
Pmaip1	3.93e-208
Mcm3	4.93e-208
Ass1	1.36e-207
Ifitm6	3.75e-206
Nde1	1.16e-205
Cenpp	1.72e-205
Hnrnpa2b1	2.17e-205
Kdm6b	7.58e-205
Rpl35a	5.47e-204
Rbbp7	1.49e-203
Mcm6	2.08e-203
Spdl1	2.42e-203
Lsm2	2.95e-203
Diaph3	9.73e-203
Dusp5	1.69e-202
Rexo2	1.97e-202
Fkbp2	9.51e-202
Spag5	8.83e-201
Cxcr4	3.96e-200
Hnrnpab	4.57e-200
Pkmyt1	6.71e-200
Nasp	9.61e-200
Rpl18	6.39e-199
H2-D1	2.03e-197
S100a4	6.71e-197
Kif14	1.94e-196
Slamf7	1.06e-195
Reep4	4.7e-195
Rpl34	3.01e-194
Exosc8	5.06e-194
Sae1	9.56e-194
Plbd1	3.01e-193
Cenps	2.19e-192
Nsmce1	1.59e-191
Fxyd5	3.74e-191
Wdr76	4.5e-191
Rfc2	1.06e-190
Dennd4a	2.36e-190
Traf1	5.24e-190
Rpl8	7.63e-190
Ppp1r15a	1.33e-189
Rps13	1.9e-188
Prim1	2.11e-188
Haspin	6.15e-186
Suv39h1	5.97e-184
Rpl27	8.13e-184
Dtymk	1.23e-183
Egr1	2.07e-183
Tspo	3.23e-183
Pola1	9.09e-183
Kif18b	5.5e-182
Fth1	8.01e-182
Selplg	9.93e-182
Hpf1	2.64e-181
Rpl27a	5.33e-181
Rpl6	1.17e-180
Hist1h2bb	2.46e-179
Hnrnpd	2.55e-179
Cenpn	6.51e-179
Ssrp1	7.49e-179
Hells	2.32e-178
Rpl26	1.42e-177
Cbx1	1.85e-177
Ctcf	4.88e-177
Tcf19	1.73e-176
Mcm10	1.02e-175
Hist1h1a	1.33e-175
Stk17b	1.57e-174
Cd7	1.61e-174
Rhno1	1.92e-174
Rps10	5.84e-174
Rpl32	2.49e-173
Troap	4.88e-173
Pde4b	5.3e-173
Mtfr2	4.65e-172
Cdc25c	5e-172
Topbp1	2.87e-171
Naca	8.03e-170
Hist1h2bm	9.01e-170
Rpl23	1.47e-169
Csrnp1	3.33e-169
Bard1	6.18e-169
Sumo2	3.34e-166
Lrr1	8.16e-166
Tfdp1	1.03e-165
Fam111a	5.97e-165
Nup37	1.78e-164
Gins2	2.17e-164
Swi5	1.15e-163
Rpl37a	2.07e-163
Cd209a	2.28e-163
Cd300c2	2.62e-163
Espl1	1.42e-161
Hmgb3	4.58e-161
Psap	5.84e-161
Smchd1	9.8e-161
Ccne2	1.81e-160
Pif1	6.14e-160
Rbm3	1.6e-159
Gen1	1.79e-159
Mrpl18	3.47e-159
Avpi1	7.67e-159
Ybx1	1.3e-158
S100a6	1.65e-158
Anapc5	2.04e-158
Wee1	1.05e-157
Hist1h3f	8.32e-157
Cytip	1.69e-156
Smc3	1.22e-155
Chaf1a	4.26e-155
Pkig	5.22e-155
Nup210	6.73e-155
Rfc3	4.86e-154
Nap1l1	1.11e-153
Zfp36l1	4.51e-153
Srsf3	2.79e-152
Rpl10	3.32e-152
Fam83d	9.44e-152
H2afy	1.8e-151
Il2rg	7.21e-151
Ppih	1.39e-150
Ankle1	1.53e-150
Gpx1	1.21e-149
Cdc7	8.93e-149
Psat1	2.86e-148
Rdx	4.86e-148
1700097N02Rik	6.26e-148
Psip1	1.26e-147
Brip1	5.5e-147
Ptprc	1.24e-146
Myef2	4.76e-146
Ranbp1	1e-145
Raly	4e-144
Ercc6l	4.63e-144
Gm2a	5.01e-144
Sapcd2	1.03e-142
Rps14	2.27e-142
Oaz1	2.35e-142
Bora	2.69e-142
Stil	3.6e-142
Hp1bp3	4.68e-142
Hist2h2bb	6.04e-142
Ppil1	6.63e-142
Zwilch	1.39e-141
Prtn3	1.92e-141
Gtse1	3e-141
Slfn5	3.43e-141
Lsp1	1.94e-140
Rps28	3.95e-140
Slc43a3	5.03e-140
Cenpq	7.22e-140
Trib1	5.14e-139
Pnrc1	8.73e-139
Rps18	1.36e-138
Depdc1b	3.01e-138
Poc1a	1e-137
Syngr2	1.22e-137
Oip5	1.72e-137
Hyls1	1.46e-135
Btg1	6.66e-135
Rpa3	1.02e-134
Siva1	2.58e-134
Terf1	3.33e-134
Rpl18a	4.14e-134
Srsf2	1.37e-133
Ssna1	4.82e-133
Hnrnpa3	9.2e-133
Tmed3	4.57e-132
Dhfr	5.46e-132
Cdk4	6.91e-132
Blm	7.99e-132
Hsp90aa1	2.19e-131
Nrm	1.21e-130
Fzr1	1.62e-130
Sell	1.84e-130
Kmt5a	4.05e-130
Tnfaip3	5.5e-129
Hist1h4c	6.41e-129
Alox5ap	1.35e-128
Rpl10a	8.06e-128
Hist1h4h	2.59e-127
Rpl19	1.23e-126
Hist1h2be	1.45e-126
Suz12	1.84e-126
Hist1h3i	2.16e-126
Aes	1.36e-125
Ciita	4.35e-125
Ilf2	1.33e-124
Traip	1.88e-124
Ptpn7	2.15e-124
Rbl1	3.18e-124
Rpl7a	3.62e-124
Hist1h3d	5.31e-124
Nudc	9.79e-124
Nxt1	2.39e-123
Gpr132	5.24e-123
Ppp1cc	1.35e-122
Rasgef1b	1.91e-122
Myb	2.13e-122
Tceal9	7.2e-122
Ccdc18	8.35e-122
Cryl1	1.06e-121
Cep192	2.84e-121
Igfbp4	5.78e-121
Clic1	1.22e-119
Hat1	1.45e-119
Atp5o.1	3.4e-119
Brca1	3.79e-119
Eme1	4.09e-119
Spn	5.21e-119
Mcm4	1.37e-118
Cenpi	1.7e-118
Cbfb	2.66e-118
Jund	1.28e-117
Pgp	1.63e-117
Marcksl1	1.9e-117
Hist1h3b	1.99e-117
Cox7a2	9.18e-117
Hist1h2an	1.79e-116
Nfkbid	2.54e-116
Efcab11	2.18e-115
Cox5a	3.24e-115
E2f7	7.93e-114
Kcnk12	1e-113
Skil	1.48e-113
Tppp3	1.61e-113
Hes6	1.66e-113
Cep57l1	1.96e-113
Rasgrp2	9.2e-113
Ubald2	1.47e-112
AC140186.1	1.49e-112
BC035044	1.6e-112
Lin9	2.21e-111
Pgam1	2.38e-111
Impdh2	6.02e-110
Hnrnpu	6.03e-110
Cep295	7.2e-110
Ticrr	1.62e-109
Rpa2	2.01e-109
Nudt21	7.77e-109
Rnf26	8.68e-109
Hsp90b1	3.72e-108
Grn	4.19e-108
Ckb	5.38e-108
Zfand5	5.43e-108
Uchl5	8.23e-108
4930579G24Rik	1.5e-107
Larp7	1.6e-107
Rps3a1	1.72e-107
Eif3f	3.12e-107
Maz	3.36e-107
Odf2	1.26e-106
Csrp2	2.01e-106
Snrpe	2.17e-106
Parpbp	7.9e-106
Anp32a	8.15e-106
Ing1	6.09e-105
Cox8a	1.35e-104
Cd300a	1.36e-104
Icam1	1.59e-104
Nudt4	3.91e-104
Ccl4	4.86e-104
Snrnp25	1.42e-103
Rpl5	5.99e-103
Hist1h2ag	9.94e-103
Gng12	1.16e-102
Ndc1	1.62e-102
Hist1h2bn	4.13e-102
Tmem176b	5.63e-102
Thoc7	7.17e-102
Aunip	7.76e-102
Srsf7	2.23e-101
Pbrm1	3.03e-101
Rps8	7.39e-101
Ddx39	1.37e-100
Ttf2	3.01e-100
Hist2h2aa1	3.07e-100
Rps15a	3.56e-100
Ubb	5.27e-100
Cenpx	7.07e-100
Net1	1.24e-99
Smtn	1.46e-99
Mms22l	1.31e-98
Coro7	3.46e-98
Rel	4.68e-98
H2-K1	7.97e-98
Hist1h2bh	8.53e-98
Lsm8	1e-97
Atad5	1.31e-97
Tnfsf9	1.32e-97
Ddah2	1.99e-97
Ifrd1	3.41e-97
Il10ra	3.61e-97
Ndufa4	4.3e-97
Nsmce4a	5.26e-97
Dusp3	7.77e-97
Rsrp1	1.01e-96
Haus3	1.28e-96
Prdx1	1.84e-96
Mrpl33	4.75e-96
Mcm2	5.71e-96
2007-09-01	7.78e-96
Hspa14	1.24e-95
Tubg1	2.4e-95
Rad18	2.58e-95
Rpl15	3.24e-95
Rad54l	4.48e-95
Psmc3ip	6.08e-95
Fut7	1.55e-94
Pold1	1.7e-94
Nt5dc2	1.85e-94
Dpy30	2.27e-94
Cse1l	3.87e-94
Mrpl28	4.27e-94
Tedc1	1.18e-93
Nsl1	1.89e-93
Bex3	2.02e-93
Gnai2	3.95e-93
Ywhah	5.87e-93
F13a1	8.36e-93
Bcl7c	4.71e-92
Ramp1	5.94e-92
Sypl	2.49e-91
Fabp5	2.53e-91
Bzw1	2.56e-91
Prdx6	3.54e-91
Cox5b	3.81e-91
Rps3	7.06e-91
Neurl3	7.09e-91
Brca2	2.14e-90
Tex30	2.94e-90
Tyrobp	3.39e-90
Dsn1	3.71e-90
Nudcd2	3.91e-90
Rps7	5.25e-90
Tdp1	6.11e-90
Atp5k	1.03e-89
Cep57	1.26e-89
Tsc22d3	1.77e-89
Ulbp1	2.26e-89
Hnrnpul1	2.29e-89
Psmc1	3.2e-89
Rcc1	4.71e-89
Rpl22	5.91e-89
Trim28	6.03e-89
Pcna	6.12e-89
Cep70	1.02e-88
Selenop	1.4e-88
Haus5	1.74e-88
Gadd45b	3.01e-88
Atp5j	4.01e-88
Bcl2a1b	7.9e-88
Ighm	8.01e-88
Baz1b	8.97e-88
Rac2	1.12e-87
Rps16	1.14e-87
Anapc11	1.2e-87
Tpm4	1.35e-87
Cmpk1	1.85e-87
Pcnt	2.17e-87
Hnrnpf	2.61e-87
Bcl2a1d	3.16e-87
Hdac1	3.63e-87
Brd9	5.18e-87
Pole	6.06e-87
Mybl2	6.95e-87
Tmem256	1.18e-86
Ccne1	2.73e-86
Nup107	2.83e-86
Gins1	3.29e-86
Sub1	3.47e-86
Btf3	6.14e-86
Spint2	6.81e-86
Cenpt	1.21e-85
Aaas	1.32e-85
Anapc15	8.1e-85
Tfrc	3.33e-84
Stub1	3.41e-84
Nup85	3.92e-84
Pdik1l	5.5e-84
Tpi1	6.91e-84
Capg	9.16e-84
Agpat4	1.51e-83
Dtl	2.21e-83
H3f3a	2.4e-83
Rps21	4e-83
Cdc6	4.67e-83
Chek2	5.03e-83
Ptgs2	7.61e-83
Dynll2	8.34e-83
Prim2	1.52e-82
Nfyb	2.9e-82
Herpud1	3.91e-82
Anxa1	4.33e-82
Elob	8.89e-82
Nfkbie	1.59e-81
Ncaph2	1.76e-81
Ndufb7	5.88e-81
Psmc3	6.91e-81
Nin	9.71e-81
Pdap1	1.46e-80
Vdac1	1.79e-80
Gna15	2.28e-80
Itga4	2.31e-80
Map3k8	2.66e-80
Haus8	3.81e-80
Phgdh	4.38e-80
Hnrnpr	1.48e-79
Kctd14	1.91e-79
Cdca7	1.95e-79
Sf3b5	2.13e-79
Dazap1	2.25e-79
Cenpu	3.6e-79
Pold3	3.67e-79
Rps4x	5.95e-79
Hint1	7.33e-79
Cldnd1	1.2e-78
Smarca5	1.25e-78
Hist1h2ac	1.42e-78
Adgre5	1.72e-78
Nup62	2.11e-78
Slc24a5	2.15e-78
Gpsm2	2.42e-78
Snrpb	3.53e-78
Cfl1	4.79e-78
Mb21d1	6.72e-78
Psrc1	6.73e-78
Emc8	9.46e-78
Klf2	1.25e-77
Sec24d	1.78e-77
H2-DMa	2.93e-77
Glipr1	3.69e-77
Psmb9	4.15e-77
Tpm3	8.35e-77
Tcerg1	8.75e-77
Pih1d1	1.07e-76
Timeless	3.07e-76
Srsf1	4.38e-76
Mis12	5.96e-76
Zfp706	6.44e-76
Rad54b	8.85e-76
Samd1	1.15e-75
1810037I17Rik	1.36e-75
Itgb7	3.08e-75
Skp2	3.89e-75
Atp2b4	4.03e-75
Eri2	4.2e-75
Il13ra1	5.96e-75
Atp5b	6.03e-75
Rack1	7.44e-75
Morf4l1	8.78e-75
Ccdc77	9.29e-75
Bcl2	9.67e-75
Smarcc1	1.11e-74
Yaf2	1.59e-74
Ccsap	2.15e-74
Dscc1	2.36e-74
Upb1	3.7e-74
Tcp11l2	4.26e-74
Paics	4.54e-74
Tnip3	5.41e-74
Cntrl	5.68e-74
Mlec	8.99e-74
Mphosph9	9.7e-74
Rbm15	1.57e-73
Eef1a1	2.87e-73
Supt16	4.11e-73
Cycs	4.5e-73
Aif1	1.11e-72
Tpt1	1.28e-72
Ctdspl2	1.39e-72
Mapre1	1.46e-72
BC030867	1.96e-72
Rassf3	3.17e-72
Sephs1	3.7e-72
Lsm6	4.73e-72
Wbp11	5.15e-72
Sass6	5.29e-72
Lyar	9.5e-72
Clec4a3	1.03e-71
Sptssa	1.19e-71
Ubl4a	2.5e-71
Snrpc	3.09e-71
Esyt1	3.81e-71
Napsa	4.33e-71
Wdhd1	5.27e-71
Relb	1.92e-70
Ppp1r35	2.18e-70
Hivep2	2.18e-70
Nup93	4.61e-70
Pds5b	5.06e-70
Atp1b1	5.55e-70
Ube2m	7.59e-70
Lmnb2	1.08e-69
Ube2a	1.59e-69
Arl5c	1.75e-69
Clec4a2	2.51e-69
Nono	2.61e-69
Commd1	3.09e-69
Zfp101	3.38e-69
Set	3.61e-69
Gemin6	3.67e-69
Ncf2	7.07e-69
Tifab	9.64e-69
Rpn2	1.02e-68
Cd40	1.39e-68
Mcemp1	2.1e-68
Ssb	3.18e-68
Gcat	3.52e-68
Ddit4	3.62e-68
Ccdc25	3.66e-68
Hnrnph1	3.73e-68
Nfatc2ip	4.55e-68
Faap24	4.98e-68
Cnih1	5.43e-68
Bckdk	6.32e-68
Kntc1	1.05e-67
Fancd2	1.15e-67
Rilpl2	1.35e-67
Rad50	1.5e-67
Rfwd3	1.88e-67
Tsen34	2.15e-67
Kifc5b	2.48e-67
Zfp422	2.55e-67
Pcbd2	2.85e-67
Sumo3	4e-67
Reep5	5.42e-67
Cntln	6.02e-67
Snrnp70	6.93e-67
Grasp	8.42e-67
Chek1	1.02e-66
Il4i1	1.18e-66
Manf	1.39e-66
Mastl	1.57e-66
Sigmar1	2.77e-66
Hnrnpa0	3.19e-66
Atrx	3.38e-66
Keap1	3.93e-66
Numa1	4.97e-66
Miip	5.89e-66
Brip1os	6.45e-66
Plek	7.13e-66
Trappc1	7.76e-66
Zcwpw1	9.65e-66
Fundc2	9.94e-66
Hnrnpa1	1.34e-65
Gcnt2	1.8e-65
Tdp2	1.84e-65
D030056L22Rik	1.92e-65
Tgif1	1.97e-65
Grk6	2.13e-65
Chd3os	2.3e-65
Hmgn5	4.54e-65
Srrt	5.65e-65
Naa40	6.02e-65
Exo1	6.67e-65
G3bp1	7.62e-65
Cetn3	9.14e-65
Fam173a	1.22e-64
Gng2	1.36e-64
Me2	3.22e-64
Snrpd2	3.27e-64
Rps26	5.27e-64
Clec4a1	6.82e-64
Oat	9.01e-64
Cnot6	1.27e-63
Sf3b2	1.29e-63
Nadk	1.38e-63
Ptbp1	1.41e-63
Xpo1	1.71e-63
Pabpc1	2.24e-63
Cd47	2.45e-63
Tnf	2.79e-63
Cdk2ap1	2.79e-63
Cdkn1a	3.25e-63
Tax1bp1	3.36e-63
Cdk5rap2	3.74e-63
Mbd4	3.98e-63
Zfp367	4.41e-63
Gm42047	4.83e-63
Hist1h2br	5.31e-63
Pds5a	5.83e-63
Eif1ad	2.06e-62
Rgl1	2.13e-62
Ube2i	2.31e-62
Lmf2	2.38e-62
Ddias	3.07e-62
Eif3e	4.07e-62
E2f1	4.15e-62
Cnih4	4.53e-62
2610020C07Rik	4.65e-62
Cdkn2aipnl	4.83e-62
Nelfe	4.98e-62
Uqcr10	5.08e-62
Mpp6	7.47e-62
Rpl35	7.75e-62
Rbmx	8.69e-62
Tbc1d31	1.28e-61
Odf2l	1.41e-61
Idh2	1.71e-61
Pnp	1.75e-61
Actn4	2.08e-61
Hist2h3b	3.96e-61
Casp8ap2	4.09e-61
P2ry10	5.61e-61
Cdt1	6.86e-61
Runx2	9.01e-61
Rtkn2	9.27e-61
Colgalt1	1.03e-60
Gatad1	1.18e-60
Zfp91	3.52e-60
Rpp30	3.68e-60
Utp3	3.83e-60
Elof1	5.43e-60
Minos1	5.58e-60
Pycard	6.16e-60
Rtn3	6.6e-60
Ddost	7.65e-60
Frg1	7.94e-60
Uba2	8.52e-60
Rbmx2	9.34e-60
Cep72	9.96e-60
Cep89	1.05e-59
Ptges3	1.06e-59
Ndufb11	1.26e-59
Atp5g3	1.37e-59
Bloc1s2	1.64e-59
S1pr3	1.66e-59
Irf4	2.04e-59
Bsg	2.69e-59
Ptpa	2.89e-59
Nr4a3	3.29e-59
Slc29a1	3.3e-59
Rpa1	3.46e-59
Tube1	3.85e-59
Fcho1	3.95e-59
Cdk19	4.11e-59
Taf15	4.94e-59
Ywhae	5.03e-59
Nmral1	5.55e-59
Cep85	5.79e-59
Gpr160	6.02e-59
Epb41l4b	8.25e-59
Haus1	8.97e-59
Rmi2	1.03e-58
Chaf1b	1.3e-58
Magt1	1.58e-58
Wdr1	1.79e-58
Eef2	1.9e-58
Cenpo	1.95e-58
Lsm4	2.08e-58
Klhl6	2.17e-58
Nup35	2.59e-58
Lman2	3.33e-58
Asrgl1	3.92e-58
Neurl1b	6.04e-58
Atp5g2	7.95e-58
Mast2	8.33e-58
Pgk1	8.77e-58
Dnph1	1.07e-57
Gclm	1.08e-57
Ifngr1	1.4e-57
Fbxl14	2.11e-57
Cox20	2.36e-57
Slpi	2.94e-57
Bex6	2.98e-57
Parp2	3.12e-57
Rsrc1	3.38e-57
Ccar1	4.39e-57
Snx20	4.65e-57
Fkbp5	5.68e-57
Sephs2	7.69e-57
Nr4a2	1.04e-56
Ddx39b	1.23e-56
Tpr	1.33e-56
Gna11	1.35e-56
Gtf2a1	1.44e-56
Atp5j2	1.55e-56
Gltp	1.67e-56
Arl6ip4	1.96e-56
Crip2	2.04e-56
Mrpl57	2.83e-56
Cd164	2.88e-56
Egr3	4.07e-56
Dnajc10	5.47e-56
Fam105a	6.39e-56
Nans	9.14e-56
Pole3	1.16e-55
Lnpk	1.2e-55
Vps37b	1.21e-55
Nfkb1	1.27e-55
Chtf18	1.58e-55
Fosb	1.68e-55
N4bp2l1	1.82e-55
Bola3	4.26e-55
Eri1	6.06e-55
Pck2	6.91e-55
Cyb5a	7.76e-55
Cspp1	9.09e-55
Rps24	1.07e-54
Fh1	2.59e-54
Tcf3	3.28e-54
Mad1l1	3.28e-54
Snrpf	3.97e-54
Srsf5	4.21e-54
Anxa6	5.55e-54
Cdc123	6.69e-54
Eif1b	6.78e-54
Fam76b	7.1e-54
Dynll1	9.78e-54
Nudt1	1.01e-53
Rras	1.04e-53
Srsf4	1.76e-53
Sp3	2.19e-53
Oxct1	2.65e-53
Stap1	2.77e-53
Hist1h3g	3.47e-53
Ndufc1	4.16e-53
Ndufa2	4.28e-53
Ccrl2	4.48e-53
Rad51b	6.71e-53
Pnn	6.77e-53
Ypel3	9.74e-53
Slc15a4	1.01e-52
Ptafr	1.1e-52
Ewsr1	1.11e-52
Akirin2	1.25e-52
Magoh	1.26e-52
Smdt1	1.27e-52
Hspe1	1.38e-52
Rbm8a	1.46e-52
Cdc23	1.63e-52
Cdc25a	1.76e-52
Strbp	1.94e-52
Sec11c	2.15e-52
H2afj	2.19e-52
Ppwd1	2.42e-52
Sclt1	2.43e-52
Bcl3	2.46e-52
Pcmt1	2.62e-52
Pold2	2.75e-52
Eif4e	3.36e-52
Tnfaip8l1	3.6e-52
Fgfr1	3.97e-52
Srpk1	4.04e-52
Vdac3	4.36e-52
4930503L19Rik	5.23e-52
Fopnl	5.26e-52
Epb41l4aos	6.04e-52
Ndufb9	7.49e-52
Ccdc82	9.23e-52
Hist1h2ai	1.04e-51
Mapk3	1.3e-51
Spaca9	1.31e-51
B4galnt1	1.34e-51
Plaur	1.45e-51
Hist1h3a	1.53e-51
Snrnp40	1.83e-51
Metrn	1.89e-51
Cxcl16	2.78e-51
Nrros	2.92e-51
Brd3	2.94e-51
Ccng2	3.73e-51
Ift27	4.09e-51
Txnl1	6.12e-51
Blvrb	7.92e-51
Ncl	8.08e-51
Gins3	1.39e-50
Hmgxb4	1.39e-50
Il1r2	1.69e-50
Zfp41	1.72e-50
Pfdn5	2.02e-50
Tob1	2.15e-50
Snrpg	2.43e-50
Srrm1	2.97e-50
C2cd5	3.27e-50
Nlrp3	3.52e-50
Rps27l	3.64e-50
Kcne3	4.93e-50
Rpl3	5.94e-50
Mzt1	7.38e-50
Maff	8.2e-50
Rbm7	9.1e-50
Ilf3	1.17e-49
Ifnar2	1.24e-49
Med4	1.28e-49
Psmd14	1.45e-49
Serbp1	1.5e-49
Gsn	1.69e-49
Jade1	1.71e-49
Emp3	2.16e-49
Haus6	2.2e-49
Ppp3cb	2.59e-49
Gtf2a2	2.88e-49
Fanca	3.31e-49
Enkd1	3.79e-49
Fxn	4.01e-49
Trps1	4.01e-49
Nemp1	5.05e-49
Spop	6.4e-49
Mtf2	7.63e-49
Cklf	1.07e-48
Rfc1	1.25e-48
Rif1	1.32e-48
E2f2	1.66e-48
Zfp36l2	2.07e-48
Rnf168	2.58e-48
Rps5	3.47e-48
Fmc1	4.02e-48
Babam1	5.03e-48
Taf1	5.8e-48
Lamtor1	6.76e-48
Gm38037	7.48e-48
Plp2	7.86e-48
Arhgap33	8.1e-48
Ilk	8.98e-48
Matr3	1.28e-47
Smpdl3a	1.51e-47
Nudt5	1.81e-47
Ethe1	2.2e-47
Cux1	2.29e-47
Cd34	2.3e-47
Nup205	2.32e-47
Znrf1	2.55e-47
Pole2	3.05e-47
Pa2g4	4.45e-47
Pgls	4.55e-47
Tlr2	5.25e-47
Rps23	5.46e-47
Ctbp1	6.72e-47
Emb	8.32e-47
Hist1h2bk	1.01e-46
Gpr183	1.11e-46
Zc3h12a	1.12e-46
Pradc1	1.14e-46
Lamtor4	1.16e-46
Rnps1	1.17e-46
Arhgdia	1.2e-46
Itgb3bp	1.28e-46
Stat4	1.47e-46
A430005L14Rik	1.5e-46
Gtf2f1	1.81e-46
Mrpl13	2.27e-46
Sod1	3.02e-46
Gpr18	3.2e-46
Cd48	3.31e-46
Rap1b	4.26e-46
Sdhb	4.73e-46
Dync1i2	4.92e-46
Pdcd4	5.3e-46
Per1	5.55e-46
Brd1	7.09e-46
P4hb	7.72e-46
Hfe	9.1e-46
Rnf144a	1.24e-45
Pkp4	1.33e-45
Rcsd1	1.4e-45
Ppp1ca	1.54e-45
Pou2f2	1.59e-45
Xaf1	1.69e-45
Tmx1	2.16e-45
Gnb2	2.25e-45
Plekho2	2.34e-45
Vegfb	2.79e-45
Fmr1	2.94e-45
Chdh	3.39e-45
Rnf5	3.4e-45
Lin54	3.58e-45
Tubb2a	4.05e-45
Tex2	4.28e-45
Meaf6	4.56e-45
Slc25a10	4.68e-45
Stag1	6.03e-45
Picalm	6.51e-45
Nsa2	6.86e-45
Yif1b	8.36e-45
Kdelr2	1.02e-44
Sptbn1	1.2e-44
Alg8	1.23e-44
Pcm1	1.32e-44
Ltb	1.33e-44
Myh9	1.6e-44
Klf4	1.69e-44
Ndufa11	1.85e-44
Hist1h2ad	1.91e-44
Ccl9	1.92e-44
Ywhaq	2.09e-44
Eny2	2.84e-44
Mre11a	3.25e-44
Ap1s1	3.27e-44
Dnah8	3.58e-44
Kpna3	3.62e-44
Nfe2l2	3.88e-44
Bach1	3.98e-44
Fam117a	4.51e-44
Hist1h2bf	5.35e-44
Jpt2	5.36e-44
Cdk2	5.76e-44
Fus	5.79e-44
Luc7l3	5.91e-44
Mbd3	7.46e-44
Cox6a1	7.68e-44
Prr7	7.87e-44
Nup43	8.08e-44
Srsf10	8.45e-44
Txndc5	8.89e-44
Rer1	1e-43
Kdm7a	1.09e-43
Mpeg1	1.16e-43
Pou2f1	1.63e-43
Pcbp2	1.7e-43
E2f3	1.76e-43
Ndufa3	1.95e-43
Srgap2	2.08e-43
Pfdn1	2.33e-43
Taf5	2.61e-43
Slc15a3	2.69e-43
Pomt1	2.83e-43
Kpnb1	3.24e-43
Zbed3	3.29e-43
Mrnip	3.42e-43
Ttc32	3.98e-43
Tram1	4.24e-43
Ung	4.27e-43
Echs1	4.37e-43
Msl3	4.54e-43
Ckap4	5.19e-43
Upf3b	6.03e-43
Gm3550	6.19e-43
Atp13a2	6.19e-43
Thrap3	7.21e-43
Rnf7	8.54e-43
Mum1	8.68e-43
Fam213b	1.01e-42
Rufy1	1.02e-42
Nup155	1.03e-42
Cyc1	1.04e-42
Flot2	1.05e-42
Ndufs5	1.34e-42
Rpl7	1.74e-42
2010-09-01	1.76e-42
Gm26532	1.8e-42
Zgrf1	1.94e-42
Dck	2.59e-42
Dcaf15	2.86e-42
Nup50	2.94e-42
Gm6377	3.35e-42
Tmco1	3.79e-42
Cd93	4.34e-42
Tmed2	5e-42
Fam49a	5.01e-42
Nubp1	5.53e-42
Immt	5.97e-42
Tfdp2	7e-42
Supt4a	7.16e-42
Amz1	8.74e-42
Agpat5	8.86e-42
Atf1	9.22e-42
Ap2s1	1.01e-41
Cdc27	1.02e-41
Taf6	1.4e-41
Gm10282	1.46e-41
Pid1	1.46e-41
Birc3	1.56e-41
Ccnl1	1.57e-41
Pbdc1	1.6e-41
Eloc	1.64e-41
Git2	1.72e-41
Unc93b1	1.94e-41
Nuak2	2.06e-41
Prpf40a	2.24e-41
Wbp4	2.25e-41
Rpgrip1	2.35e-41
Cbx6	2.53e-41
Psma7	2.64e-41
Uevld	3e-41
Ift80	3.05e-41
Elavl1	3.34e-41
Psmb6	3.44e-41
Creld2	3.54e-41
Rplp0	3.54e-41
Lta4h	3.55e-41
Bri3	3.81e-41
U2af1	4.61e-41
Cfap20	4.64e-41
Sdf2l1	4.92e-41
Phf11b	5.69e-41
Klrk1	5.72e-41
Ubap2	6.04e-41
Hcfc1	6.39e-41
Psmd13	6.44e-41
Itgb2	6.96e-41
Gm26669	7.13e-41
Klra17	7.61e-41
Nedd1	8.01e-41
Atp11b	8.4e-41
Atl2	1.15e-40
Sgcb	1.28e-40
Pdzd11	1.55e-40
Cd244	2.19e-40
Ssr2	2.24e-40
Phf20l1	2.4e-40
Atf7ip	2.42e-40
Uck2	2.53e-40
Zbed4	2.6e-40
Pcif1	3.21e-40
Gatm	3.24e-40
Ccdc167	3.28e-40
Sun2	3.43e-40
Mdh1	3.75e-40
S1pr4	4.35e-40
Etaa1	5.08e-40
BC055324	6.08e-40
Pbxip1	6.26e-40
Klrb1f	6.29e-40
Med30	6.89e-40
Hprt	7.28e-40
Rbm38	7.58e-40
Bid	8.28e-40
Anapc13	8.79e-40
Hnrnpl	9.46e-40
Atp5a1	1.1e-39
Fkbp3	1.2e-39
Areg	1.32e-39
Carhsp1	1.5e-39
Timm50	1.61e-39
Sf3a3	1.61e-39
1700020L24Rik	2.18e-39
Mthfd2	2.32e-39
Nupr1	2.4e-39
Snrnp27	2.77e-39
Cst7	2.82e-39
Hspa8	2.9e-39
Pvr	3e-39
Scaf11	3.2e-39
Naxe	3.27e-39
Cops3	3.31e-39
Coq10b	3.4e-39
Rps25	3.43e-39
Rbx1	4.51e-39
Rps29	4.58e-39
Prmt1	5.2e-39
Psme2	5.76e-39
Blmh	7.13e-39
Abracl	7.29e-39
Fam96a	8.06e-39
Eif5a	8.07e-39
Limd2	8.81e-39
Aurkaip1	8.99e-39
Uqcrh	9.19e-39
Fgr	9.65e-39
Ly86	1.03e-38
Cggbp1	1.16e-38
Arpp19	1.58e-38
Cuedc2	1.62e-38
Palm	1.64e-38
Tia1	2.4e-38
Hmbs	2.53e-38
Uba52	2.93e-38
Fn1	3.07e-38
Kynu	3.08e-38
Palb2	3.21e-38
Sap30	3.3e-38
Fancm	3.32e-38
Hist1h2bp	4.14e-38
Haus7	4.19e-38
Fam110a	4.43e-38
2610524H06Rik	4.74e-38
Fam216a	4.78e-38
Cnep1r1	5.13e-38
Upk1b	5.85e-38
Cebpz	6.45e-38
Irf2	7.64e-38
Triobp	7.7e-38
Eif1ax	7.84e-38
Mfsd10	8.79e-38
Tecr	9.92e-38
Katnbl1	1.04e-37
Rcor1	1.12e-37
Srsf9	1.18e-37
Hspa4l	1.26e-37
Crybg3	1.31e-37
Jarid2	1.42e-37
Sema4b	1.43e-37
Psma6	1.49e-37
Erg28	1.5e-37
Gins4	1.64e-37
Ssr1	1.75e-37
Luc7l2	1.8e-37
Zw10	2.22e-37
Ctdspl	2.33e-37
Rps2	2.42e-37
Slc25a5	3.11e-37
Faf1	3.18e-37
Vps36	3.23e-37
R3hdm4	3.68e-37
Cpox	3.72e-37
Dgcr8	4.56e-37
Rdh11	4.67e-37
Cnn3	4.7e-37
Slc46a3	5.09e-37
Pdia4	5.13e-37
Trir	6.49e-37
Phactr4	6.65e-37
Snrpa1	7.17e-37
Pip4k2a	7.4e-37
Ccp110	8.7e-37
Fcor	8.8e-37
Tmem107	9.26e-37
Stk26	9.63e-37
Asf1a	9.65e-37
Prr5	9.78e-37
Lage3	1.1e-36
Ndufb8	1.23e-36
Fads3	1.28e-36
Polr2a	1.42e-36
Agtrap	1.48e-36
H2-Oa	1.51e-36
Poc5	1.52e-36
Anxa5	1.55e-36
Elf2	1.69e-36
Rpl41	1.95e-36
Nup160	2.24e-36
Aldoa	2.43e-36
Ier3	2.56e-36
Arf4	2.77e-36
Sec61b	2.85e-36
Cep83	3.26e-36
Stk16	3.31e-36
Rac1	3.62e-36
Uqcrq	4.65e-36
Ndufa12	4.65e-36
Chd4	4.71e-36
Tmod3	5.02e-36
Saal1	5.07e-36
Azin1	5.3e-36
Prrc2c	5.38e-36
Ctsg	5.71e-36
Smarcb1	5.78e-36
Atp6v1g1	6.08e-36
Syne2	6.26e-36
Prrc2a	6.9e-36
Paqr4	7.33e-36
Tbl2	7.82e-36
Ankrd10	8.9e-36
Il3ra	9.84e-36
Ppp2r5d	1.09e-35
Rpl21	1.19e-35
Kansl1l	1.19e-35
Gsto1	1.32e-35
Mpp1	1.57e-35
Ankrd13a	1.63e-35
Tma7	1.76e-35
Lrrcc1	2.14e-35
Cyba	2.19e-35
Mrps26	2.43e-35
Il21r	2.44e-35
Ccr1	2.62e-35
Ywhab	2.93e-35
Dnajc2	3.06e-35
Tmem205	3.22e-35
Paxip1	3.89e-35
Sh3bgrl3	3.94e-35
Asxl1	4.17e-35
Vbp1	4.23e-35
Eif4g2	4.9e-35
Nsmce2	5.27e-35
Hmga1	5.81e-35
Rcbtb2	6.22e-35
Ak6	6.4e-35
Cox6b1	6.9e-35
Pin1	7.97e-35
Gle1	8.58e-35
Zwint	8.62e-35
Ptbp3	9.96e-35
Fam107b	1.05e-34
C330007P06Rik	1.12e-34
2810006K23Rik	1.16e-34
Cnot9	1.28e-34
Sdhd	1.35e-34
Phf5a	1.38e-34
Cox6c	1.48e-34
Cox7a2l	1.53e-34
Anxa3	1.63e-34
Itpa	1.83e-34
Hist2h4	1.89e-34
Ilkap	2.19e-34
Vasp	2.22e-34
Umps	2.29e-34
Cenpj	2.48e-34
Notch1	2.58e-34
Pfn1	2.68e-34
Ap2m1	2.74e-34
Ndufa5	3.47e-34
Bcas2	3.84e-34
Add1	4.39e-34
Tardbp	4.86e-34
mt-Co3	5.29e-34
2610318N02Rik	5.78e-34
Ccdc61	6.04e-34
Hdgfl2	7.11e-34
Gpaa1	7.63e-34
S100a11	7.71e-34
Mybl1	7.75e-34
Cep128	7.79e-34
Arsb	7.92e-34
Arid3a	8.01e-34
Cln6	9.09e-34
Syncrip	1.05e-33
Egfl7	1.05e-33
Hnrnpk	1.07e-33
Slc2a6	1.14e-33
B230219D22Rik	1.22e-33
Dbi	1.32e-33
Tpd52	1.55e-33
Lgals9	1.64e-33
Mnd1	1.74e-33
Mrpl49	2.01e-33
Batf3	2.06e-33
Paox	2.23e-33
Usp14	2.24e-33
Ube2l3	2.35e-33
Ctsh	2.44e-33
Suds3	2.44e-33
Golm1	2.45e-33
Bcl7a	2.52e-33
2010111I01Rik	2.68e-33
Pola2	2.95e-33
D930030I03Rik	3.27e-33
Socs3	3.29e-33
Arl6ip5	3.39e-33
Tsn	3.5e-33
Acadl	3.64e-33
Cby1	4.66e-33
Tmem97	4.79e-33
Tcp1	4.88e-33
Zfp382	5.59e-33
Arl6ip6	5.85e-33
Cd86	6.38e-33
Atp5f1	7.12e-33
Amdhd2	7.36e-33
Hnrnpul2	7.65e-33
Phip	8.02e-33
Hdac6	8.29e-33
Bag1	9.91e-33
Hacd1	1.01e-32
Khsrp	1.02e-32
Raph1	1.15e-32
Fbxl8	1.27e-32
Rmi1	1.42e-32
Kmt5c	1.43e-32
Gipc1	1.44e-32
Vrk1	1.44e-32
9430015G10Rik	1.5e-32
Akt1	1.57e-32
Sowahc	1.57e-32
Polr2m	1.61e-32
Erp29	1.78e-32
Dbr1	1.95e-32
Galnt1	2.19e-32
Pdia6	2.56e-32
Fgfr1op2	2.59e-32
Inpp4a	3.26e-32
Alg6	3.7e-32
Mdm1	4.1e-32
B2m	4.51e-32
Hilpda	5.16e-32
Arhgap31	5.5e-32
Slamf9	5.56e-32
Reps1	5.65e-32
Pkm	5.74e-32
Idh3g	5.97e-32
Lmna	6.05e-32
Tmcc3	6.27e-32
Polq	6.72e-32
Mllt10	7.07e-32
Rnf181	7.11e-32
Pecam1	7.15e-32
Srek1	7.26e-32
Sarnp	7.65e-32
Isyna1	7.79e-32
Rprd1b	8.33e-32
Med9	8.7e-32
Rtf1	9.11e-32
Chchd6	9.67e-32
Cdc34	1e-31
Eml4	1.01e-31
Rab11b	1.04e-31
Clec4b1	1.09e-31
Tmem55b	1.09e-31
Atox1	1.21e-31
Marcks	1.36e-31
Psmd1	1.5e-31
Inip	1.54e-31
Tmem59	1.62e-31
Mrps17	1.77e-31
B4galt4	2.2e-31
Ap3b1	2.25e-31
Fam92a	2.3e-31
Cpsf6	2.33e-31
Nipsnap3b	2.36e-31
Smim11	2.46e-31
Lmo4	2.61e-31
Rock1	2.62e-31
Wrn	2.86e-31
Rdh12	3.19e-31
Ccnd2	3.38e-31
Adss	3.45e-31
Tmx2	3.47e-31
Psmb2	3.51e-31
Ebp	3.85e-31
Nabp1	3.93e-31
Ints11	3.97e-31
Bcl6	4.31e-31
Srbd1	4.34e-31
Rgs12	4.39e-31
Terf2	4.59e-31
Treml2	4.76e-31
Qk	4.79e-31
Pcnp	4.94e-31
Erh	5.14e-31
Dcps	5.41e-31
Mettl9	5.45e-31
S100a10	5.67e-31
Gm10184	6.02e-31
Mrpl42	6.57e-31
Stip1	6.61e-31
Kctd12	7.02e-31
Cchcr1	7.05e-31
Tjp3	7.08e-31
Prpf38a	7.13e-31
Rcc2	7.53e-31
Cdk2ap2	8.31e-31
Dyrk1a	8.41e-31
Trp53i13	9.2e-31
Shisa5	9.49e-31
Kif2a	1.01e-30
Tmem43	1.03e-30
Iqgap2	1.03e-30
Stag2	1.04e-30
Nfkb2	1.09e-30
Sap30l	1.1e-30
Dnajb11	1.11e-30
Tarbp2	1.11e-30
Brk1	1.12e-30
Rbbp8	1.21e-30
Rps6ka1	1.26e-30
Stag3	1.31e-30
Cnn2	1.41e-30
Casp3	1.49e-30
Pafah1b3	1.6e-30
Fyb	1.64e-30
Ankrd54	1.64e-30
Mvd	1.8e-30
Far1	1.95e-30
Fbxo48	1.98e-30
Wnk1	2.18e-30
Ipo5	2.31e-30
Coro2a	2.31e-30
Pank2	2.32e-30
Vars	2.32e-30
Nop56	2.63e-30
Pms2	2.69e-30
Fanci	3.51e-30
Icosl	3.92e-30
Ptgr1	4.76e-30
Psmc4	4.83e-30
Slamf8	4.97e-30
4930523C07Rik	5e-30
Eefsec	5.04e-30
Atp2a3	5.08e-30
Eea1	5.26e-30
Mir155hg	5.86e-30
Phka2	5.92e-30
Naa20	6.53e-30
Rnaseh2a	6.54e-30
Lyn	6.72e-30
Thoc2	7.49e-30
1600010M07Rik	7.96e-30
Usp5	8.03e-30
Gtpbp2	8.18e-30
Tmsb10	8.52e-30
Lcorl	8.81e-30
Hist1h2bl	8.95e-30
Slfn9	1.05e-29
Memo1	1.07e-29
Actl6a	1.1e-29
Ctnna1	1.11e-29
Nol7	1.19e-29
Hpgd	1.21e-29
Gnb1	1.22e-29
Fam72a	1.22e-29
Tada1	1.39e-29
Rbmxl1	1.42e-29
Exosc9	1.59e-29
Mrpl20	1.59e-29
Naa38	1.61e-29
Dpagt1	1.61e-29
Vcp	1.63e-29
Senp1	1.76e-29
Ccni	1.87e-29
Dtnbp1	1.9e-29
Gabpb2	1.98e-29
Chtop	2.12e-29
Cmpk2	2.23e-29
Sms	2.31e-29
Lamp1	2.47e-29
Naa10	2.56e-29
Ppm1g	2.84e-29
Tmem176a	3.17e-29
Smarce1	3.24e-29
Ubl5	3.38e-29
Smco4	3.51e-29
Acat1	3.67e-29
Mrps14	3.9e-29
Kctd9	3.96e-29
Rpn1	4.16e-29
Apip	4.29e-29
Yeats4	4.86e-29
Capza2	4.95e-29
Tbrg1	5.36e-29
H2-T23	5.91e-29
Rbpms	5.96e-29
Tmem263	6.11e-29
Emc3	6.17e-29
Cdan1	7.35e-29
Cd209d	7.92e-29
Rgs10	7.94e-29
Phf6	7.99e-29
Plk2	8.05e-29
Zcchc8	8.23e-29
Hist1h4a	9.44e-29
Hdac2	9.79e-29
Npm3	1.05e-28
Iws1	1.08e-28
Cyth4	1.16e-28
Marveld1	1.19e-28
Nudcd3	1.27e-28
Psma1	1.4e-28
0610010K14Rik	1.5e-28
Dnajc8	1.69e-28
Mtch2	1.73e-28
Pet100	1.85e-28
Dirc2	1.9e-28
Rsrc2	1.96e-28
Cdca7l	2e-28
Pfdn6	2.01e-28
Nrf1	2.48e-28
Ralbp1	2.52e-28
Kif24	2.77e-28
Coro1c	2.93e-28
Cks1brt	3.13e-28
Ppp2r2d	3.15e-28
Ctsa	3.21e-28
Tmem106c	3.81e-28
Sf3a1	4.18e-28
Nudt14	4.24e-28
Tnrc6c	4.54e-28
Tacc1	4.61e-28
Ppig	4.79e-28
Rpia	5e-28
Siglech	5.1e-28
Rpl39	5.16e-28
Psmc2	5.44e-28
Epb41l2	6.02e-28
Ormdl2	6.04e-28
Nup133	6.09e-28
Thy1	7.22e-28
Gtf3a	7.44e-28
Eif4a3	7.82e-28
Papd7	8.63e-28
Hist3h2a	8.67e-28
Gpr65	1.14e-27
Myl6	1.19e-27
Cisd2	1.2e-27
Ddx11	1.23e-27
Ptrh2	1.26e-27
Gmeb1	1.28e-27
Pofut2	1.41e-27
Tmem129	1.46e-27
Gmcl1	1.47e-27
Acot9	1.52e-27
Cisd1	1.77e-27
Prpf4	1.99e-27
Akap11	2.05e-27
Snrnp35	2.15e-27
Ocel1	2.16e-27
Arhgap22	2.29e-27
Arid1a	2.36e-27
Plin2	2.44e-27
Cnot1	2.45e-27
Cntrob	2.57e-27
Scmh1	2.78e-27
Ndufaf2	2.92e-27
Slc30a5	3.04e-27
Retreg2	3.16e-27
2010110K18Rik	3.34e-27
Tbc1d4	3.48e-27
Dhx9	3.48e-27
Eftud2	3.76e-27
Suv39h2	3.79e-27
Fkbp4	3.8e-27
U2surp	3.92e-27
Hnrnpdl	4.17e-27
AU020206	4.19e-27
Ube2e3	5.22e-27
Jun	5.26e-27
Plppr3	5.35e-27
Itsn1	5.5e-27
Mlkl	5.78e-27
Hrh1	5.78e-27
Sox4	6e-27
Dapp1	6.04e-27
Smarca4	6.09e-27
Slc9a3r1	6.22e-27
Rgcc	6.53e-27
Exosc3	6.72e-27
Get4	6.99e-27
BC052040	8.25e-27
Slf1	8.62e-27
Trf	9.63e-27
Anapc1	1.02e-26
Cenpb	1.03e-26
Spp1	1.12e-26
Ndufc2	1.21e-26
Tmem109	1.25e-26
Hist2h2ab	1.37e-26
Cfp	1.38e-26
Pdcd5	1.42e-26
Tmem167	1.5e-26
Pdzd8	1.54e-26
Irf5	1.59e-26
Bcl2l12	1.6e-26
Ube2n	1.61e-26
Emsy	1.63e-26
Ssbp2	1.69e-26
Med19	1.77e-26
Sdc4	1.89e-26
E2f6	1.89e-26
Pxdc1	1.9e-26
Ncor1	1.92e-26
Igsf8	1.94e-26
Coq7	1.98e-26
Pom121	1.98e-26
Cercam	2.02e-26
Hnrnpm	2.04e-26
Sfmbt1	2.12e-26
Pea15a	2.36e-26
Acp1	2.43e-26
Alox5	2.49e-26
Dnajc19	2.52e-26
Mprip	2.81e-26
0610009B22Rik	2.87e-26
Taf12	3.04e-26
Smad7	3.15e-26
Tubgcp2	3.23e-26
Polh	3.28e-26
Met	3.35e-26
Rccd1	3.44e-26
Timm17b	3.45e-26
Rab14	3.69e-26
Rgs1	3.95e-26
Man2b1	4.04e-26
Zfp518b	4.32e-26
Dnajb6	4.69e-26
Arhgef2	4.95e-26
Cstf2	4.97e-26
Ccdc124	5e-26
Pxylp1	5.01e-26
Tssc4	5.1e-26
Spidr	5.11e-26
Pop4	5.16e-26
Gtf2h5	5.19e-26
Polr2j	5.75e-26
Cd69	5.95e-26
Tgfbr1	6.02e-26
Znhit3	6.46e-26
Psmg2	6.69e-26
Osgep	6.99e-26
Acp5	7.64e-26
Sp1	7.75e-26
Dusp16	7.81e-26
Prelid1	8.03e-26
Pfkp	8.75e-26
Uqcr11	9.15e-26
Zcchc17	9.41e-26
Fbxo34	9.54e-26
Pias1	1e-25
Filip1l	1.07e-25
Mbnl1	1.07e-25
Pdlim7	1.09e-25
Prkag1	1.16e-25
Osbpl3	1.26e-25
Hnrnph3	1.5e-25
AI504432	1.52e-25
Ptprcap	1.65e-25
Tmem165	1.8e-25
Dynlt1a	1.82e-25
Brd4	1.9e-25
Timm22	1.95e-25
Vdac2	1.95e-25
Khdrbs1	2.02e-25
Pum2	2.44e-25
1700020I14Rik	2.46e-25
Rab24	2.47e-25
Fcer1g	2.61e-25
Cxxc5	2.76e-25
Gpc1	2.81e-25
Tubgcp5	3.41e-25
Clec12a	3.68e-25
Sart3	4.02e-25
Ap3s1	4.02e-25
Skiv2l2	4.43e-25
Snx2	4.92e-25
Slirp	5.09e-25
Ehmt2	5.25e-25
C1qbp	5.86e-25
Tmc6	6.33e-25
Dmac1	6.5e-25
Tm7sf3	6.56e-25
Caprin1	6.59e-25
Mrps12	7.37e-25
Hopx	7.88e-25
Cd80	8.21e-25
A430046D13Rik	8.53e-25
Sik1	8.62e-25
Ptpra	9.41e-25
Trim37	9.88e-25
Heg1	1.02e-24
Rpl29	1.13e-24
H2-Ob	1.17e-24
Sf3b1	1.22e-24
Etfa	1.24e-24
Ctc1	1.26e-24
Hspb6	1.32e-24
Gabarapl1	1.34e-24
Clta	1.37e-24
Tmed10	1.41e-24
Gid8	1.48e-24
Krtcap2	1.5e-24
Zranb3	1.51e-24
Gngt2	1.68e-24
Rgs19	1.71e-24
Ldlr	1.85e-24
Shc1	1.89e-24
Dmc1	1.9e-24
BC028528	1.94e-24
Fam122b	1.99e-24
Lst1	2e-24
1110004F10Rik	2.06e-24
Platr25	2.17e-24
Smarcd2	2.19e-24
Spi1	2.2e-24
Ndufv1	2.43e-24
Tmem119	2.56e-24
Sec13	2.57e-24
Mbnl3	2.58e-24
Rad51c	2.65e-24
Arhgap45	2.67e-24
Aars	2.78e-24
S100a13	2.8e-24
Map4	2.81e-24
Mepce	2.9e-24
Vapa	2.95e-24
Oard1	2.97e-24
Lrrc25	3.02e-24
Sun1	3.17e-24
Arl2	3.34e-24
Sac3d1	3.8e-24
Dera	3.94e-24
Slc25a13	4.16e-24
Uhrf2	4.22e-24
Clk1	4.39e-24
Ruvbl2	4.54e-24
Puf60	5.42e-24
Parvg	5.82e-24
Cnot3	5.89e-24
Gapt	6.21e-24
Mtmr2	7.1e-24
Cox6a2	7.2e-24
Nkap	7.58e-24
Prpf3	7.58e-24
Pcyox1	8.14e-24
Scoc	9.23e-24
Ndufb6	1.04e-23
Ptms	1.12e-23
Rpp25l	1.19e-23
Tial1	1.22e-23
Rab3d	1.42e-23
Bclaf1	1.44e-23
Pdcl3	1.54e-23
Igsf6	1.55e-23
Alg14	1.63e-23
B4galt1	1.68e-23
Snap23	1.71e-23
Dusp10	1.77e-23
Ly6d	1.89e-23
Katnb1	1.94e-23
Spcs1	2.23e-23
Lfng	2.26e-23
Lpp	2.4e-23
Agfg2	2.49e-23
Auts2	2.49e-23
Ap2b1	2.51e-23
Pepd	2.51e-23
Rock2	2.55e-23
Mcm8	2.55e-23
Dhrs3	2.69e-23
Akr7a5	2.81e-23
Mettl23	2.86e-23
Prpf8	2.97e-23
Chil5	3.02e-23
Atf2	3.08e-23
Snrpd3	3.44e-23
Esyt2	3.72e-23
Kat7	3.83e-23
Egr2	4.06e-23
Metap2	4.4e-23
Snx32	4.72e-23
Zmynd8	4.78e-23
Ubtf	5.55e-23
Dhx40	5.64e-23
Mtrf1l	5.89e-23
Dpm3	6e-23
Ctsz	6.18e-23
Ift57	6.65e-23
Apba1	6.9e-23
Hist4h4	7.09e-23
Myg1	7.64e-23
St3gal4	7.9e-23
Msmo1	8.06e-23
Tmem229b	8.66e-23
Tpst2	8.68e-23
Mrfap1	9.05e-23
Ctnnb1	9.15e-23
Hspa2	9.56e-23
Selenof	9.93e-23
Fam129a	1.03e-22
Uimc1	1.04e-22
Il11ra1	1.14e-22
Gm5547	1.22e-22
[truncated: 11,930 more rows]

## Sheet: gam_lineage_4_5_0_2_8_genes_cha
Gene	pval
Stk17b	0
Sgo2a	0
Tuba4a	0
Ptma	0
Hjurp	0
Nucks1	0
Ube2t	0
Ptprc	0
Ier5	0
Nuf2	0
Slamf7	0
Tagln2	0
Lbr	0
Cenpf	0
Vim	0
Tubb4b	0
Spc25	0
Ccdc34	0
Bub1b	0
Knstrn	0
Knl1	0
Rad51	0
Nusap1	0
B2m	0
Dut	0
Ncaph	0
Ckap2l	0
Cst3	0
Tpx2	0
Serinc3	0
Ube2c	0
Plp2	0
Cybb	0
Il2rg	0
Prdx4	0
Tmsb4x	0
Ccna2	0
Smc4	0
Pmf1	0
Cks1b	0
Rps27	0
S100a10	0
Ctss	0
Anp32e	0
Hist2h2ac	0
Cenpe	0
H2afz	0
Melk	0
Anp32b	0
Smc2	0
Txn1	0
Cdca8	0
Clspn	0
Hmgn2	0
Stmn1	0
Tyms	0
Slbp	0
Tacc3	0
Ncapg	0
Rpl9	0
Selplg	0
Cit	0
Ran	0
Mcm7	0
Hmgb1	0
Ezh2	0
Cbx3	0
Mad2l1	0
Tmsb10	0
Cdca3	0
Gapdh	0
Ncapd2	0
Rad51ap1	0
Klrd1	0
Lockd	0
Plbd1	0
Rps9	0
Ube2s	0
Lig1	0
Emp3	0
E2f8	0
Prc1	0
Rrm1	0
Hirip3	0
Kif22	0
Mki67	0
Fbxo5	0
Cenpw	0
Psap	0
Cdk1	0
Tmpo	0
Lyz2	0
Shcbp1	0
Neil3	0
Hmgb2	0
Mcm5	0
Asf1b	0
Syce2	0
Junb	0
Irf8	0
Dnajc9	0
Dlgap5	0
Pbk	0
Esco2	0
Tbc1d4	0
Dnmt1	0
Spc24	0
Ncapd3	0
H2afx	0
Kif23	0
Tipin	0
Pclaf	0
Ccnb2	0
Bcl2a1d	0
Cmtm7	0
Kif15	0
Ppia	0
H2afv	0
Fignl1	0
Hmmr	0
Gm2a	0
Aurkb	0
Top2a	0
Rpl38	0
Tk1	0
Birc5	0
Cd7	0
Hist1h1b	0
Hist1h2ap	0
Hist1h4i	0
Hist1h2bj	0
Hist1h2ae	0
Hist1h4d	0
Hist1h1e	0
Hist1h3c	0
Hist1h2ab	0
Gmnn	0
F13a1	0
Dek	0
Mxd3	0
Cenph	0
Cenpk	0
Rrm2	0
Tspan13	0
Mis18bp1	0
Zfp36l1	0
Crip1	0
Ncapg2	0
Rpl30	0
Atad2	0
Lgals1	0
Cenpm	0
Tuba1b	0
Racgap1	0
Itgb7	0
Cbx5	0
Ciita	0
Rfc4	0
Mis18a	0
H2-K1	0
H2-Oa	0
H2-DMb2	0
H2-Ab1	0
H2-Aa	0
H2-Eb1	0
Ltb	0
Tubb5	0
Sgo1	0
Uhrf1	0
Rpl36	0
Ndc80	0
Lmnb1	0
Cd74	0
Ska1	0
Fau	0
Cdca5	0
Ahnak	0
Incenp	0
Fth1	0
Fen1	0
Fam111a	0
Kif20b	0
Kif11	0
Bcl2a1b	7.73e-308
Cdc20	1.38e-306
Rbm3	4.27e-306
Cks2	6.45e-306
Ccnf	1.38e-305
Pmaip1	1.54e-305
Rps13	8.87e-305
Ccne2	1.56e-304
Clic1	1.03e-303
Rpl34	1.21e-302
Rps11	2.35e-302
Plk1	3.86e-302
Rnaseh2b	1.16e-298
Ccnb1	1.78e-298
Pnp	3.37e-298
Csrp2	3.28e-297
Hist1h2ak	3.79e-296
Dctpp1	1.06e-294
Cdkn3	1.45e-294
Rps21	3.77e-294
Wdr76	2.67e-293
Hist1h3e	1.06e-292
Pola1	1.76e-292
Plk4	7.89e-292
Cd300c2	1.13e-291
Alyref	4.85e-291
Dbf4	1.12e-288
Grn	1.29e-288
Actg1	4.31e-287
Arl6ip1	1.16e-285
Bhlhe40	2.73e-283
Traf1	1.91e-282
Pkmyt1	8.36e-282
Haus4	1.39e-281
Usp1	1.76e-281
Tspo	2.61e-280
Ttk	5e-280
Rps27a	5.43e-280
Bub1	1.06e-279
Kif4	2.18e-279
Serpina3g	2.29e-279
Kifc1	2.48e-279
Rpl27a	3.42e-279
Prim1	1.21e-278
Fn1	3.2e-278
Cdkn2c	1.15e-277
Cdca2	1.73e-277
Mcm6	1.6e-276
Cmc2	3.65e-276
Hist1h1a	3.39e-274
Cenpa	4.81e-273
H2afy	2.86e-272
H2-D1	4.25e-272
Csrp1	8.6e-272
Mcm3	3.45e-271
Cenps	4.84e-271
Reep5	3.14e-268
Glipr1	4.29e-268
Srgn	6.93e-268
Rpl24	2.67e-267
Ckap2	7.88e-267
Siva1	9.71e-266
Capg	1.64e-265
Zfp36	2.45e-264
Rpl17	2.09e-263
Hist1h2af	3.95e-263
Selenoh	6.72e-263
Rpl37a	5.47e-261
Tcf19	3.14e-260
Rnaseh2c	8.06e-259
Gins2	1.09e-258
Tm6sf1	1.86e-258
Rfc2	2.39e-256
Nap1l1	3.36e-256
Snrpd1	7.46e-256
Cenpp	8.98e-256
Cdca4	1.11e-255
Tuba1c	1.17e-254
Pycard	1.5e-254
Ska3	1.94e-254
Relb	2.17e-254
Nr4a1	2.45e-254
Nasp	2.4e-253
Fgr	2.4e-253
Lgals3	2e-251
Rpl18	5.57e-250
H2-Q7	1.02e-249
Lrr1	7.42e-249
Evi2a	9.46e-249
Depdc1a	1.02e-248
Hells	2.06e-248
Hist1h2bm	3.07e-248
Fut7	3.64e-247
Nsd2	6.97e-247
Tcf4	4.74e-246
Avpi1	2.38e-244
H3f3a	7.69e-244
Rpa2	4.23e-241
Ly6c2	1.48e-240
Dennd4a	5.02e-240
Lsm5	8.54e-240
Kif20a	1.23e-239
Prtn3	3.54e-238
Nsmce1	2.44e-237
Bard1	6.13e-237
Gna15	9.96e-237
Rpl26	7e-236
Pimreg	1.03e-235
Upb1	8.56e-235
Cep55	3.01e-234
Lsm3	1.03e-233
Dhfr	2.47e-232
Smc1a	3.71e-232
Rps28	4.32e-230
Tfdp1	1.08e-229
Psat1	2.91e-229
Il4i1	5.4e-229
Pgp	1.22e-228
Pgam1	2.38e-228
Rpl23	1.76e-227
Rpl18a	1.83e-226
Topbp1	3.14e-226
Oaz1	9.44e-226
Lag3	9.57e-226
Npc2	8.35e-225
Jpt1	2.93e-223
Mrpl51	4.13e-223
Chaf1a	2.06e-222
Iqgap3	2.14e-222
Sae1	1.46e-220
Rfc5	5.17e-220
Exosc8	1.81e-219
Hpf1	2.19e-219
Rexo2	3.23e-218
Rpl13	1.21e-217
Ppil1	1.34e-217
Brip1	1.86e-216
Fyb	1.87e-215
Tpi1	9.84e-214
Pld4	1.22e-213
Nrm	3.26e-213
Tmem176b	1.84e-212
Foxm1	1.36e-211
Rasgef1b	2.08e-211
Kctd14	2.32e-211
Kif2c	1.07e-209
Hist1h2bb	2.98e-207
Lsm2	4.44e-207
Gria3	4.58e-207
Rad21	7.68e-207
Ssrp1	1.4e-206
Pkig	4.23e-206
Syngr2	8.74e-206
Coro1a	2.44e-205
Rps24	8.49e-205
Cxcr4	9.52e-205
Ywhah	8.43e-204
Srsf2	1.17e-203
Hist1h3d	1e-202
Slc43a3	3.05e-202
Tmem176a	5.53e-202
Arhgap11a	3.11e-201
Atpif1	1.8e-200
Haspin	4.93e-200
Gpr183	6.09e-200
Rasgrp2	3.33e-199
Mns1	1.99e-198
Ccne1	1.05e-197
Cenpn	5.99e-197
Cd48	9.43e-197
Rps14	1.65e-196
Srsf3	6.34e-196
Ckap5	2.64e-195
Cox5a	6.92e-195
Nup210	4.4e-194
Dbi	6.84e-194
Plec	4.78e-193
Hdgf	1.97e-192
Rps15a	3.35e-192
Cd83	1.5e-190
Cd8a	2.88e-190
Rpl27	6.58e-190
Cd209d	7.45e-190
Spag5	8.81e-189
Fos	1.95e-188
Hist2h2bb	2.67e-188
H2-Ob	2.16e-187
Rfc3	6.15e-187
Ercc6l	6.28e-187
Arhgef39	6.89e-187
Hspa8	2.17e-186
Mtfr2	4.82e-186
Myl6	6.95e-186
Aunip	5.61e-185
Igfbp4	3.8e-183
Dtymk	7.9e-183
Brca1	1.54e-182
Cenpl	4.56e-182
E2f7	1.74e-181
Lmo4	3.15e-181
Suv39h1	9.96e-181
Ass1	5.33e-180
Arhgap19	1.84e-179
Pcna	1.31e-178
Blm	5.56e-178
Cyp4f16	2.17e-177
Psma7	3.04e-177
Fkbp2	4.48e-177
Ptpn7	2.67e-176
Stil	4.47e-176
Ect2	1.31e-175
Pde4b	5.72e-175
Mrpl18	4.05e-174
Impdh2	6.89e-174
Runx3	8.38e-174
Samsn1	1.19e-173
Banf1	1.29e-173
Ssna1	1.37e-173
Hist1h2be	2.24e-173
Hist1h2ac	3.91e-173
Rbbp7	6.03e-173
Mrpl33	1.48e-172
Cdc6	3.73e-172
Cdca7	4.36e-172
Rpl11	1.06e-171
Pim1	1.09e-171
Raly	3.53e-171
Ranbp1	5.79e-170
C330027C09Rik	1.04e-169
Ccl4	3.59e-169
Hsp90aa1	1.11e-168
Pnrc1	2.34e-168
Rps10	2.39e-168
Rbl1	6.49e-168
Kif18a	7.76e-168
Zwilch	8.87e-168
Rps29	9.64e-168
Rangap1	1.35e-167
Cycs	3.75e-167
Hnrnpd	3.83e-167
Maz	4.02e-167
Rel	4.92e-166
Rps8	7.28e-166
H2-DMb1	9.23e-166
Hnrnpa2b1	1.13e-165
Rsrp1	2.07e-165
Calm2	4.16e-165
Hnrnpab	6.52e-165
Smchd1	1.63e-164
Hist1h3f	2.13e-164
Ybx1	2.78e-164
Trim59	3.15e-164
Kit	4.47e-164
Dok3	1.31e-163
Wee1	2.04e-163
Prdx1	3.05e-163
Adam23	3.84e-163
Hist1h2an	5.2e-163
Poc1a	5.99e-163
Rgl1	1.12e-162
Mybl2	1.55e-162
Hist1h3i	4.72e-162
Aspm	1.48e-161
Ska2	2.55e-161
Oip5	4.77e-161
Gng2	6.49e-161
Prkcb	1.05e-160
Anxa1	1.58e-160
Mcm2	1.68e-160
Hmgb3	2.4e-160
Pgk1	3.03e-160
Kcnk12	3.91e-160
Atp5o.1	4.55e-160
Ankle1	6.03e-160
Rbbp4	6.05e-160
Klra17	2.09e-159
Rps18	2.45e-159
Cbfb	2.95e-159
Itga4	9e-159
4930579G24Rik	1.15e-158
Bub3	2.27e-158
Rad54l	4.47e-158
Herpud1	2.06e-157
Sptssa	3e-157
Atad5	1.71e-156
Ggh	3.54e-156
Nxt1	1.01e-155
Gm6377	2.41e-155
Gpx1	4.47e-155
Pfdn5	2.34e-154
I830077J02Rik	4.16e-154
Kpna2	9.35e-154
Rpl35a	9.57e-154
Rdm1	1.33e-153
Nfkbia	2.09e-153
Rgs10	7.4e-153
Tex30	8.67e-153
Hist1h4c	3.09e-152
Tkt	5.23e-152
Traip	1.37e-151
Raph1	3.59e-151
Hist2h2aa1	7.86e-151
Hist1h3b	1.08e-150
Rac2	1.51e-150
Smc3	1.6e-150
Mcm4	5.24e-150
Nek2	3.63e-149
E2f2	4.68e-149
Gas2l3	2.97e-148
Mgst3	3.5e-148
Spn	3.69e-148
Cdt1	5.23e-148
Paics	4.24e-147
Rpl21	6.25e-147
Cldnd1	9.04e-147
Cenpc1	2.19e-146
Eme1	2.1e-145
Cfl1	2.65e-145
Slc25a5	2.88e-145
Plac8	5.98e-145
Aif1	6.13e-145
Chil5	9.02e-145
Kif18b	1.52e-144
Ticrr	2.2e-144
Spdl1	7.27e-144
Hist1h4h	9.13e-144
Smad7	9.75e-144
Gm5547	2.28e-143
Trib1	6.45e-143
Cdkn2d	1e-142
Lamp1	1.6e-142
Hacd1	1.67e-142
Thoc7	2.38e-142
Anapc5	2.45e-142
Hnrnpf	2.61e-142
Cox5b	8.82e-142
Anp32a	6.19e-141
Gnb2	1.09e-140
Oxct1	4.44e-140
Btg1	1.6e-139
Prdx6	1.84e-139
Gnai2	1.83e-138
Rps4x	4.92e-138
Tpm3	5.16e-138
Ppih	1.03e-137
Brca2	7.68e-137
Rcc1	1.34e-136
Srsf7	1.77e-136
Lyst	2.24e-136
Diaph3	5.59e-136
S1pr4	1.74e-135
Dusp5	2.18e-135
H2-DMa	6.14e-135
Psmc3ip	1.17e-134
H2afj	2.38e-134
Prr11	2.77e-134
Kif14	4.64e-134
Rps7	1.03e-133
Hat1	1.03e-133
Lyl1	1.15e-133
Rpl10	1.29e-133
Bex6	7.65e-133
Samd1	1.79e-132
Bora	1.05e-131
Marcks	1.47e-131
Hist1h2bn	1.98e-131
Naga	2.35e-131
Gen1	3.13e-131
Snx2	3.77e-131
Nsl1	7.54e-131
Nmral1	1.24e-130
Suz12	1.59e-130
Kdm6b	6.58e-130
Pole	8.62e-130
Brd8	9.99e-130
Mb21d1	6.37e-129
Cytip	2.49e-128
Rdx	3.38e-128
Ly6e	5.42e-128
Rhno1	7.54e-128
Exo1	8.43e-128
G2e3	1.12e-127
Lin9	7.11e-127
Cenpq	1.21e-126
Psip1	5.34e-126
Cdc7	6.2e-126
Cdk4	2.08e-125
Hnrnpa3	3.59e-125
Atp5k	1.08e-124
Coro7	2.18e-124
Rpl8	2.98e-124
Pkm	3.72e-124
Sypl	3.81e-124
Ly6i	7.01e-124
Tubg1	1.17e-123
Hes6	2.43e-123
Esyt1	3.15e-123
Zfp706	8.07e-123
Vrk1	8.51e-123
Hist1h2bh	8.77e-123
Snrpe	2.32e-122
Ifi203	2.87e-122
Rac1	3.73e-122
Rps3a1	5.29e-122
Prelid1	1.18e-121
Zfand5	2.67e-121
Rpa3	2.73e-121
Hist1h2ag	2.93e-121
Bcl3	3.9e-121
Cd274	4.77e-121
Cenpu	5.17e-121
Depdc1b	1.2e-120
Pold1	2.26e-120
Il1b	2.62e-120
Prim2	3.17e-120
Smc6	3.59e-120
Dnph1	3.95e-120
Ccl6	1.05e-119
Gng12	1.71e-119
Hint1	1.91e-119
Ptgs2	2.26e-119
Hspa14	3.94e-119
Cd93	5.03e-119
Nde1	5.41e-119
H2-T23	2.94e-118
Timeless	3.96e-118
Nudc	5.12e-118
Flna	8.25e-118
Tgif1	1.97e-117
Dusp1	3.19e-117
Rpl19	5.39e-117
Klf4	1.06e-116
Nt5dc2	2.33e-116
Tsen34	3.15e-116
Trappc1	3.21e-116
Cdc25b	6.47e-116
Ube2a	7.85e-116
Cenpx	1.32e-115
Mcemp1	1.52e-115
Nr4a3	1.58e-115
Ppp1r14a	2.85e-114
Ppp1ca	4.58e-114
Rps16	4.97e-114
Nfe2	5.77e-114
Nsmce4a	1.02e-113
Ifi211	1.02e-113
Troap	1.61e-113
Ifi205	1.66e-113
Dscc1	4.95e-113
Dck	6.39e-113
Ddr1	7.41e-113
Swi5	9.43e-113
Clta	1.17e-112
1700097N02Rik	2.4e-112
Gatm	2.66e-112
Tedc1	3.86e-112
Ccr2	6.63e-112
Cox8a	7.37e-112
Cenpi	7.4e-112
Ppp1cc	7.63e-112
Nup37	1.11e-111
Efcab11	1.92e-111
Ndufb7	2.26e-111
Rgs1	4.84e-111
Mpp6	5.19e-111
Chek1	8.6e-111
Rpl6	8.86e-111
Ndc1	1.12e-110
Cmpk1	1.17e-110
Atp2b4	1.22e-110
Atp2b1	1.27e-110
Fbrsl1	1.73e-110
P2ry10	3.57e-110
Ndufa4	5.27e-110
Lat2	6.12e-110
Ccnd1	7.27e-110
Cnih4	7.39e-110
Csrnp1	7.96e-110
E2f1	9.77e-110
Mms22l	1.01e-109
Pglyrp1	1.09e-109
Smdt1	1.11e-109
Cdc25c	3.6e-109
Tgfbi	3.68e-109
Nfkbie	4.7e-109
Abracl	1e-108
Tifab	2.89e-108
Dtl	3.47e-108
Lman2	4.29e-108
Uba52	5.25e-108
Ahr	1.26e-107
Cox7a2	1.28e-107
Grap	4.38e-107
Marcksl1	5.38e-107
Pip4k2a	2.86e-106
Dpy30	3.93e-106
Wdhd1	1.22e-105
Rap1a	2.55e-105
Ctcf	3.67e-105
Hprt	3.85e-105
Calm3	4.46e-105
Hspe1	4.77e-105
Cd47	5.12e-105
Skp2	6.33e-105
Psmc1	7.79e-105
Gins1	1.78e-104
Atf3	2.15e-104
Slc46a3	2.37e-104
Pold3	4.09e-104
Gpr141	1.4e-103
Timm8a1	2.71e-103
BC030867	3.16e-103
Ptafr	3.22e-103
Vdac3	6.05e-103
Asb2	1.22e-102
Ccrl2	1.65e-102
Sumo2	3.79e-102
Gtse1	5.51e-102
Ddx39	5.8e-102
Cbx1	7.38e-102
Sptbn1	7.8e-102
Cd200r1	1.13e-101
Rps19	1.29e-101
Fam83d	1.62e-101
Chd3os	2.24e-101
Tpm4	3.46e-101
St3gal5	3.9e-101
Nudt21	3.98e-101
Reep4	7.72e-101
Uchl5	1.3e-100
Chaf1b	1.96e-100
Ing1	5.53e-100
Rps23	5.72e-100
Mrpl28	1.01e-99
Ppp1r15a	1.3e-99
Cux1	2.5e-99
Cep295	2.59e-99
Smim5	5.43e-99
Aes	8.63e-98
Atp5j	1.12e-97
Ckb	1.28e-97
Atox1	2.19e-97
Elof1	2.7e-97
Rpl35	2.86e-97
Ttf2	2.99e-97
Fam96a	3.1e-97
Rmi2	3.75e-97
Atp5g3	3.84e-97
Nup107	5.3e-97
B4galt1	6.54e-97
Kynu	9.25e-97
Camkk2	1.86e-96
Snrpb	2.21e-96
Haus5	2.64e-96
Zfp367	4.46e-96
Kntc1	6.4e-96
Sephs1	2.23e-95
Lysmd2	2.37e-95
Txndc5	3.34e-95
Atp5b	4.36e-95
Tceal9	4.96e-95
Sass6	5.83e-95
AI839979	6.06e-95
Larp7	8.86e-95
Kmt5a	2.33e-94
Nfkbiz	4.88e-94
Nfkb2	5.39e-94
Klhl6	5.51e-94
Rad54b	8.82e-94
Rpl32	1.3e-93
Vdac1	1.31e-93
S100a13	1.42e-93
Hfe	1.7e-93
1810037I17Rik	3.21e-93
Ccdc18	5.71e-93
Dsn1	6.84e-93
Rad18	1.53e-92
Neurl3	2.16e-92
Rtn3	2.27e-92
Bzw1	3.02e-92
Ulbp1	4.05e-92
Rem1	4.34e-92
Sapcd2	4.64e-92
Stard5	4.98e-92
Psmc3	1.08e-91
Cox4i1	1.15e-91
Capza2	2.24e-91
Mdh2	2.66e-91
Mndal	7.49e-91
Chtf18	1.24e-90
Ifitm3	2.07e-90
Trim28	2.57e-90
1600010M07Rik	3.35e-90
Nudt4	4.37e-90
Atp2a3	4.96e-90
Msrb1	7.48e-90
Bid	9.89e-90
Ucp2	1.43e-89
Kcnn4	2.78e-89
Ffar2	2.79e-89
Basp1	3.95e-89
Anapc11	4.12e-89
Nsa2	4.73e-89
Ckap4	5.48e-89
Clec4a2	6.89e-89
Hmgn1	7e-89
Lsm8	1.24e-88
Cenpo	1.3e-88
Cd300lg	1.48e-88
Cmpk2	1.5e-88
Hyls1	2.89e-88
Nfyb	6.63e-88
Fam117a	1.12e-87
Zfp101	1.13e-87
Nin	1.51e-87
Cst7	1.51e-87
Nans	1.74e-87
Klrb1f	1.94e-87
Rps27l	4.44e-87
Cep57	4.74e-87
Lrrk2	6.01e-87
Rps3	6.93e-87
2007-09-01	7.75e-87
Mapk3	1.06e-86
Ccnd3	9.63e-86
Ctsh	1.49e-85
Hdac1	1.73e-85
Hist1h2br	1.86e-85
Psmd13	2.18e-85
Cd34	2.2e-85
Gm26669	2.72e-85
Paqr4	2.94e-85
Lmnb2	3.31e-85
Pold2	3.35e-85
Gpr160	5.41e-85
Arl6ip4	8.51e-85
Bcl2	1.04e-84
Sephs2	1.13e-84
Tdp2	1.36e-84
Ung	1.41e-84
Pak1	2.05e-84
Sod1	2.16e-84
Cdk2ap1	2.88e-84
Ramp1	3.95e-84
Mbd4	4.08e-84
Gpr132	4.15e-84
Rfwd3	4.41e-84
Gatad1	5.26e-84
Ilf2	1.28e-83
Aaas	2.3e-83
Pradc1	2.72e-83
Irf4	6.17e-83
Ndufb11	6.47e-83
Snrnp70	7.95e-83
Cryl1	1.13e-82
Rpl39	1.34e-82
Lyar	3.54e-82
Pif1	3.79e-82
Ctdspl2	5.5e-82
Dna2	6.52e-82
Ccnd2	8.05e-82
Stap1	1.3e-81
Hnrnpu	2.77e-81
B4galt6	3.26e-81
Gngt2	4.02e-81
Uba2	4.26e-81
Nup85	4.55e-81
Fanca	9.1e-81
Metrn	1.28e-80
Meaf6	1.36e-80
Pa2g4	1.89e-80
Mis12	1.99e-80
Tdp1	2.82e-80
Cenpt	8.7e-80
Slc29a1	1.12e-79
Tmed3	1.15e-79
Pdap1	1.3e-79
Baz1b	1.31e-79
Fscn1	1.36e-79
Kctd12	1.86e-79
Mum1	1.87e-79
Naca	2.06e-79
Hist2h3b	3.78e-79
Phgdh	5.1e-79
Bach1	6.97e-79
Hist1h3a	8.71e-79
P4hb	2.01e-78
Eri1	2.08e-78
Pck2	2.45e-78
Terf1	2.46e-78
Nup62	2.89e-78
Rpn2	5.2e-78
Ncaph2	6.03e-78
A430005L14Rik	1.3e-77
Rilpl2	1.4e-77
Slfn9	1.45e-77
Vps37b	1.71e-77
Trps1	2.33e-77
Cdk2	2.38e-77
Mtch1	3.14e-77
Ctdspl	3.43e-77
Tmem107	5.08e-77
Tiam1	5.4e-77
Ccl5	5.59e-77
Rnf26	8.27e-77
Pcnt	1.09e-76
Stub1	1.5e-76
Sigmar1	1.8e-76
Grk3	2.2e-76
Ifnar2	2.99e-76
Rab32	3.29e-76
Celf4	3.59e-76
Ms4a4b	4.24e-76
Srsf5	5.81e-76
Rpl12	6.27e-76
Jpt2	6.52e-76
Tmem256	6.91e-76
Ube2e2	7.97e-76
Rpa1	9.27e-76
Rer1	9.83e-76
Uqcr10	9.95e-76
Gm9844	1.27e-75
Fxyd5	1.53e-75
Map3k8	2.11e-75
Lamtor4	2.99e-75
Ssh2	3e-75
Dynll2	3.16e-75
Pih1d1	3.53e-75
Ier2	3.57e-75
Gemin6	8.7e-75
Hsp90b1	1.27e-74
Rpl5	1.49e-74
Ap2s1	1.59e-74
Ilk	1.67e-74
Mast2	1.69e-74
Pole2	1.9e-74
Sf3b5	3.54e-74
Me2	3.59e-74
Zgrf1	3.78e-74
Actn4	4.14e-74
Tmco1	4.46e-74
Ier3	4.75e-74
Nav1	4.78e-74
Dnase1l3	4.85e-74
Nfic	7.38e-74
Hist1h2ai	7.38e-74
Rps17	7.81e-74
Iqgap2	8.58e-74
Rnf144a	8.87e-74
Nedd4	1.05e-73
Ptbp1	1.11e-73
Txnl1	1.13e-73
Laptm5	2.09e-73
Frg1	2.69e-73
Ift27	2.86e-73
Colgalt1	3.4e-73
Ebp	3.52e-73
Psma4	3.79e-73
Cep57l1	1.01e-72
Tnfaip3	1.4e-72
Mpeg1	1.59e-72
Erp29	2.69e-72
Eif3f	2.95e-72
Elk3	7.24e-72
Kdm7a	3.1e-71
Stat4	3.25e-71
Marveld1	5e-71
Adam11	5.39e-71
Fzr1	5.56e-71
Nono	5.89e-71
Fancd2	9.37e-71
Magoh	1.19e-70
Kdelr2	1.48e-70
Snrpf	1.95e-70
Il3ra	2.42e-70
Slc15a4	2.55e-70
Snrpc	2.83e-70
Itga1	3.36e-70
Ubald2	5.62e-70
Rbmxl1	7.91e-70
Gins3	8.52e-70
Ccr1	9.16e-70
Haus1	1.15e-69
Krtcap2	1.15e-69
1110008F13Rik	1.25e-69
Zcwpw1	1.72e-69
Fkbp1b	1.98e-69
Luc7l3	2.32e-69
Arl6ip6	4.13e-69
Cebpg	4.25e-69
Pole3	4.64e-69
Pdlim7	5.78e-69
Mfsd10	7.15e-69
Acp5	8.6e-69
Cd300a	1.22e-68
Icosl	1.35e-68
Snrpd2	1.63e-68
Haus6	1.93e-68
Cox20	2.39e-68
Myb	2.6e-68
G6pdx	2.67e-68
Lpp	4.33e-68
Pfkp	7.5e-68
Parp2	8.82e-68
Tbrg1	1.5e-67
Tube1	1.73e-67
Fundc2	1.93e-67
Atp1b3	2.28e-67
Nup50	2.72e-67
Nudcd2	3.01e-67
Hist1h2bk	3.18e-67
Eif5a	3.75e-67
Commd1	3.83e-67
Ndufb8	3.91e-67
Gltp	5.14e-67
Hnrnpl	5.21e-67
Havcr2	5.71e-67
Ywhae	6.08e-67
Pirb	8.49e-67
Hist1h3g	9.56e-67
Bex3	1.21e-66
2610020C07Rik	1.35e-66
Pcmt1	1.82e-66
Rnf168	1.83e-66
Ywhaq	2e-66
Ccr9	2.21e-66
Tpst2	2.47e-66
Tram1	3.44e-66
Tecr	5.67e-66
Casp8ap2	6.39e-66
Cd80	6.93e-66
Rpl29	7.61e-66
Pdlim1	8.16e-66
Cd44	8.54e-66
Clk1	8.8e-66
Gsn	9.04e-66
Rflnb	9.17e-66
Fbxl14	1.13e-65
Parpbp	1.2e-65
Ywhaz	1.47e-65
Cnih1	1.62e-65
Rbbp8	1.67e-65
Atp5f1	1.74e-65
Atp5a1	1.74e-65
Psrc1	2e-65
Mthfs	2.06e-65
AC140186.1	2.7e-65
Khk	4.25e-65
Ftl1	5.31e-65
Ap1s2	5.82e-65
Kcnip3	7.03e-65
Tspan17	7.27e-65
Etfb	8.63e-65
Sdf2l1	1.28e-64
Ptges3	1.43e-64
Tcerg1	1.8e-64
Supt16	2.18e-64
Lsm6	2.59e-64
Grk6	2.83e-64
Hnrnpll	3.09e-64
Eri2	4.39e-64
Il10ra	5.17e-64
Espl1	5.76e-64
Emc8	6.11e-64
Hnrnpa0	8.45e-64
Filip1l	9.04e-64
Ifi209	9.83e-64
Fkbp5	1.29e-63
Lrrfip1	1.33e-63
B4galt4	1.55e-63
Haus3	1.63e-63
Coq10b	1.77e-63
St8sia6	1.86e-63
Tmem109	1.88e-63
Wdr1	2.09e-63
Fxyd2	2.55e-63
Gm21188	2.61e-63
1700020L24Rik	2.66e-63
Pds5a	3.34e-63
Gmfg	3.78e-63
Cep83	4.21e-63
Psmd14	5.21e-63
Dazap1	5.85e-63
AI504432	5.96e-63
Olfm1	6.06e-63
Brk1	7.37e-63
Gsr	8.39e-63
Mrpl42	1.01e-62
Rbms1	1.01e-62
Acot7	1.24e-62
Wfdc17	1.82e-62
Azin1	2.27e-62
Eif1ad	2.51e-62
Eif4ebp1	2.65e-62
Ffar4	2.71e-62
Arhgap31	3.63e-62
Arl2bp	4.07e-62
Fxn	5.01e-62
Plin2	6.08e-62
Anapc15	6.41e-62
Aurkaip1	7.39e-62
Calm1	8.13e-62
Nfatc2ip	9.26e-62
Rack1	9.3e-62
Bckdk	1.02e-61
H1f0	1.19e-61
Rps5	1.38e-61
Minos1	1.56e-61
Yif1b	2.24e-61
Akr7a5	2.33e-61
Serbp1	2.76e-61
Gna11	2.95e-61
Cyb5r3	3.29e-61
Rbmx2	3.4e-61
Ssb	3.42e-61
Casp8	3.43e-61
H2-Q6	4.17e-61
E2f3	4.3e-61
Cep192	4.77e-61
Epb41l4b	5.26e-61
Sp3	5.96e-61
Sf3b2	7.22e-61
Nup93	9.15e-61
Ddah2	1.7e-60
H2-M3	2.03e-60
Tbc1d31	2.19e-60
Snrpa1	2.49e-60
Ubl4a	3.26e-60
Gdi2	4.21e-60
Brip1os	5.83e-60
Sdhd	5.88e-60
Rps6ka1	7.84e-60
Sms	8.85e-60
Cyp7b1	1.03e-59
Chek2	1.2e-59
Psmd8	1.4e-59
Plk2	1.61e-59
Plek	1.71e-59
Tfdp2	2.14e-59
Gm34084	2.37e-59
Srsf1	2.42e-59
Fancm	2.57e-59
Cetn3	2.57e-59
Dpm3	4.24e-59
Myef2	5.02e-59
Cdc42ep3	5.59e-59
Pds5b	8.47e-59
Gtf2f1	9.26e-59
Hnrnpul1	1.1e-58
Jarid2	1.32e-58
Hist1h2bp	1.71e-58
Bcap31	1.99e-58
Lrrcc1	2.3e-58
Hmgn5	2.76e-58
Elob	2.97e-58
D030056L22Rik	4.73e-58
Mrpl57	4.97e-58
Pdcd4	5.91e-58
Lamtor1	6.29e-58
Ewsr1	6.59e-58
Manf	8.07e-58
Cox6a1	9.58e-58
Sdhb	9.94e-58
Cebpb	1.03e-57
Immt	1.07e-57
Agpat4	1.14e-57
Cotl1	1.34e-57
Arpc2	1.58e-57
Abi3	1.59e-57
Atp8b4	1.65e-57
Snrnp40	1.7e-57
Slfn5	1.73e-57
Fkbp3	2.79e-57
Tfrc	3.66e-57
Naa40	3.96e-57
Agpat5	5.02e-57
Tpr	7.32e-57
Ccdc25	8.34e-57
Keap1	8.96e-57
Smtn	9.72e-57
Ethe1	9.9e-57
Arhgef1	1.12e-56
Met	1.49e-56
Eif1ax	1.55e-56
Impa2	1.71e-56
Hspa4l	1.76e-56
Slpi	1.81e-56
Slc25a13	1.92e-56
Timm50	2.42e-56
Cd86	2.78e-56
Commd8	3.63e-56
Rad50	3.9e-56
Btg2	3.93e-56
Enkd1	4.21e-56
Zfp366	5e-56
Ighm	5.63e-56
Adam15	6.55e-56
Tubb2b	7.98e-56
Smarcc1	9.07e-56
Wls	9.37e-56
Picalm	9.69e-56
Rcbtb2	1.06e-55
Gpm6b	1.11e-55
Aebp2	1.21e-55
Ssbp2	1.68e-55
Zfp422	2.1e-55
Tcf3	2.2e-55
S1pr3	2.5e-55
Ralbp1	2.73e-55
2010111I01Rik	2.94e-55
Pdia6	3.08e-55
Ndufb10	3.59e-55
Ccdc12	4.39e-55
Smarca5	4.47e-55
Ifrd1	5.12e-55
Plekho2	5.22e-55
Zmiz2	6.65e-55
Rps27rt	6.73e-55
Sap30	8.72e-55
Fam76b	9e-55
Wbp11	1.19e-54
Clec4a4	1.56e-54
Rpl10a	1.57e-54
Cln6	1.67e-54
Cpd	2.58e-54
Atic	2.82e-54
Ifitm6	2.97e-54
Yaf2	3.11e-54
Rnaseh2a	3.16e-54
Rogdi	3.48e-54
Chchd6	3.51e-54
Pola2	4.28e-54
Odf2	4.78e-54
Pfdn6	5.55e-54
Ptms	7.13e-54
Sell	7.88e-54
Kifc5b	8.67e-54
Cd40	1.09e-53
Rpl15	1.39e-53
Idh3g	1.62e-53
Pcgf5	1.75e-53
Gcat	1.88e-53
Gins4	2.13e-53
Atf1	2.2e-53
Rpn1	2.39e-53
Hist1h2bf	2.52e-53
Hist1h2ad	2.53e-53
Adssl1	3.16e-53
Ndufb9	3.51e-53
Lsm4	4.58e-53
Srsf4	5.33e-53
Psmd1	5.72e-53
B3gnt8	9.66e-53
Stxbp6	1.04e-52
Jaml	1.12e-52
E2f6	1.52e-52
Ddias	1.61e-52
Frrs1	1.9e-52
Gtf3a	2.84e-52
Malat1	3.01e-52
Dnajc7	3.31e-52
Sarnp	3.34e-52
S100a1	3.35e-52
Pik3r6	3.46e-52
Ccdc77	3.47e-52
Dnajc10	3.75e-52
Pbxip1	4.37e-52
Fdps	4.62e-52
Slk	4.7e-52
Rnps1	5.3e-52
Tcf7	5.72e-52
Mphosph9	7.76e-52
Spaca9	9.16e-52
Far1	1.11e-51
Eny2	1.12e-51
Arhgdia	1.22e-51
Brd9	1.28e-51
Ms4a6c	1.67e-51
Dnmt3a	1.85e-51
Ndufa12	1.91e-51
Srrt	2.2e-51
BC055324	2.42e-51
Sun1	2.47e-51
Ctsg	2.58e-51
Tmed10	3.23e-51
Rnpep	3.87e-51
Etaa1	5.36e-51
Casp3	5.43e-51
Snrpg	7.43e-51
Map3k20	9.77e-51
Hacd4	1e-50
Skil	1.01e-50
Ubb	1.03e-50
Mad1l1	1.04e-50
Ccng2	1.07e-50
Scpep1	1.15e-50
Nup35	1.16e-50
Gpsm2	1.34e-50
Cdkn2aipnl	1.44e-50
Add3	1.46e-50
Nup43	1.47e-50
Nudt5	1.68e-50
Rnf115	1.7e-50
Gm28875	1.81e-50
Wdr26	1.84e-50
Ptrh2	1.97e-50
Ddost	1.99e-50
Pitpna	2.03e-50
Fh1	2.22e-50
Tssc4	2.33e-50
Stk16	2.38e-50
Galk1	2.61e-50
Sema4b	2.99e-50
Cse1l	3.03e-50
Rnh1	3.03e-50
Mnd1	3.94e-50
Micu1	3.94e-50
Rad51b	4.08e-50
Mlec	4.16e-50
Mlkl	4.92e-50
Trir	5.13e-50
Fam49a	5.75e-50
Psmb6	6.04e-50
Icam1	6.34e-50
Rhoa	6.41e-50
Rmi1	6.86e-50
Naa10	9.76e-50
Cntln	1e-49
Cnot6	1.29e-49
Kpnb1	1.33e-49
Svip	1.4e-49
Ripk3	1.57e-49
Rassf1	2.26e-49
Timp2	2.88e-49
Gpr65	3.01e-49
Nfkb1	3.4e-49
Itm2c	3.93e-49
Gtf2a2	4.01e-49
Gadd45b	4.05e-49
Malt1	4.19e-49
Gpr18	4.91e-49
Mrnip	5e-49
Hnrnpa1	5.65e-49
Pdik1l	5.98e-49
Nup205	6.22e-49
Ube2m	6.22e-49
Flot2	6.35e-49
Nrgn	6.91e-49
Psme2	8.09e-49
Rbm7	1.08e-48
Cep72	1.09e-48
Hpgd	1.14e-48
Pbrm1	1.18e-48
Rpp30	1.21e-48
Taf5	1.22e-48
Tubb2a	1.22e-48
Rbfa	1.26e-48
Rtkn2	1.26e-48
U2af1	1.33e-48
Unc93b1	1.38e-48
Polr1d	1.43e-48
Rbm43	1.59e-48
Bag1	1.64e-48
Birc3	1.8e-48
Atp5j2	1.81e-48
Sfr1	1.83e-48
Cox6b1	1.84e-48
Tmem55b	2.11e-48
Palm	2.2e-48
Nup155	2.22e-48
Memo1	2.45e-48
Cercam	2.46e-48
Tmem165	2.48e-48
Rif1	3.01e-48
Mogs	3.04e-48
Ctc1	3.15e-48
Tmem97	3.68e-48
Mrpl20	3.8e-48
Rbm38	4.6e-48
Xpo1	5.31e-48
Hist1h2bl	6.06e-48
Dpysl2	6.42e-48
Ppm1g	6.9e-48
Anxa6	7.98e-48
Echs1	8.12e-48
Mgat2	1.11e-47
Ankrd10	1.4e-47
Dapp1	1.49e-47
Plekhg3	1.56e-47
Fmc1	1.69e-47
Tbc1d9	1.73e-47
Gm10282	1.79e-47
Cep85	2.27e-47
Rpp25l	2.33e-47
Egfl7	2.37e-47
Nfkbid	2.89e-47
Arhgap6	3.33e-47
Rfc1	3.39e-47
Milr1	4.11e-47
Neurl1b	7.78e-47
Hmga1	8.64e-47
Slc34a1	9.8e-47
Akt1	1.03e-46
Cited2	1.1e-46
Tmem43	1.14e-46
Ccl9	1.21e-46
Uqcrq	1.35e-46
Ccsap	1.37e-46
Pcif1	1.47e-46
Ywhab	1.55e-46
Tnfsf9	1.7e-46
Nop56	1.84e-46
Fam129b	2.4e-46
Myadm	2.91e-46
Itpa	3.23e-46
Prkag1	3.53e-46
Ube2l3	4.16e-46
Lefty1	4.16e-46
Ccp110	4.27e-46
Mastl	4.47e-46
Bcl2l14	4.91e-46
Ndufa3	4.94e-46
Supt4a	4.97e-46
Grasp	5.06e-46
Mybl1	6.17e-46
Paxip1	6.77e-46
Ptpa	6.92e-46
Phf5a	8.02e-46
Sirpb1a	8.91e-46
Ormdl2	9.38e-46
Hnrnpk	9.48e-46
Fgfr1	9.9e-46
Csf2ra	1.02e-45
Nr4a2	1.12e-45
Vrk2	1.23e-45
Rp2	1.33e-45
Mdm1	1.35e-45
Plekhf2	1.36e-45
Cdc25a	1.62e-45
Sh3bgrl3	1.73e-45
Gcnt2	1.79e-45
Prpf40a	1.85e-45
Arhgap33	2.23e-45
Glipr2	2.26e-45
Cd244	2.3e-45
Umps	2.5e-45
Psmb2	2.59e-45
Dmc1	2.75e-45
Ctbp1	3.04e-45
Sec11c	3.31e-45
Cd300lf	3.34e-45
Uxs1	3.8e-45
B4galnt1	4.13e-45
Nudt1	4.53e-45
Ap2m1	5.67e-45
Atrx	6.27e-45
Crtc3	7.35e-45
Bsg	7.79e-45
Ap1s1	8.66e-45
Ceacam16	9.81e-45
Eif1b	1.17e-44
Heg1	1.2e-44
Batf3	1.22e-44
Dgcr8	1.27e-44
Kmo	1.3e-44
Card11	1.4e-44
Hk3	1.6e-44
Rplp2	1.68e-44
Taf1d	1.86e-44
Pbdc1	1.9e-44
Ssr3	1.97e-44
Gabarapl2	2.12e-44
Rab3d	2.16e-44
Mvp	2.29e-44
2010-09-01	2.47e-44
Smim11	2.78e-44
Akip1	3.08e-44
Srsf9	3.18e-44
Rbm15	3.2e-44
Sap30l	3.25e-44
Fkbp1a	3.5e-44
Morf4l1	4.03e-44
Cadm3	4.61e-44
Rin3	5.14e-44
Srpk1	5.81e-44
Mthfd2	6.13e-44
Eloc	6.52e-44
Reps1	6.57e-44
Scaf11	7.16e-44
Chd3	7.48e-44
Wsb1	8.28e-44
Kdr	9.65e-44
Scimp	9.91e-44
Ndufv1	9.98e-44
Taf1	1.25e-43
Cic	1.48e-43
Osgep	1.8e-43
Stbd1	1.86e-43
Ccdc82	1.92e-43
Uqcrc1	1.98e-43
Eea1	1.99e-43
Oaf	2.05e-43
Kpna3	2.38e-43
Mrpl49	2.86e-43
Blnk	3.07e-43
Serpinf1	3.27e-43
Ndufb6	3.31e-43
Dab2	3.68e-43
Ppp2r5a	5.25e-43
Cfap20	5.28e-43
Ndufc1	7.4e-43
Blmh	8.35e-43
Kdm5b	8.57e-43
Mtch2	8.62e-43
Slc31a2	9.55e-43
Phf11b	1.03e-42
Set	1.14e-42
Rara	1.28e-42
Hras	1.81e-42
Prcp	1.86e-42
Rbm8a	1.96e-42
Ssr2	2.1e-42
Faap24	2.2e-42
Kmt5c	2.4e-42
Cdc42ep2	2.46e-42
Utp3	2.7e-42
Sumo3	2.73e-42
Mre11a	3.05e-42
Ccr6	3.25e-42
Mgat1	3.31e-42
Spint1	3.51e-42
Ifitm1	3.62e-42
Smco4	4.28e-42
Cox6b2	4.7e-42
Mcmbp	4.76e-42
Cpox	5.33e-42
Elf2	6.58e-42
Sema7a	6.8e-42
Prkar2a	8.02e-42
P2rx4	8.13e-42
Hnrnpr	9.14e-42
Zbtb7b	9.23e-42
Etv6	1.04e-41
Itpripl1	1.15e-41
Dtx1	1.21e-41
Irf2	1.24e-41
Snap23	1.33e-41
Eif4a1	1.33e-41
Stk26	1.34e-41
G430095P16Rik	1.4e-41
Fam46c	1.41e-41
Tlnrd1	1.46e-41
Sik1	1.48e-41
Crybg3	1.65e-41
Bcl2a1a	2.86e-41
Coro1c	2.95e-41
Sun2	3.54e-41
Kif2a	3.75e-41
Emilin2	4.42e-41
Hmgxb4	4.49e-41
Sec61b	6.04e-41
Dynlt1a	6.2e-41
Stat3	6.51e-41
Sf3a3	6.65e-41
Cib1	6.74e-41
Wdfy4	7.09e-41
Hcfc1	7.86e-41
Dusp2	8.45e-41
Klrk1	9.7e-41
Prpf19	9.7e-41
Slc16a10	1.19e-40
Hmbs	1.23e-40
Pea15a	1.5e-40
Fopnl	1.54e-40
Uvrag	1.6e-40
Itgax	1.62e-40
Chd4	1.66e-40
Acot9	1.69e-40
Slc15a3	1.86e-40
Naa38	1.91e-40
Hist1h2ao	2.28e-40
Maff	2.44e-40
Ctnnb1	2.56e-40
Rap2b	2.69e-40
Ankrd54	2.74e-40
Cnot9	2.98e-40
Cdc123	3e-40
Ddx39b	3.18e-40
0610010K14Rik	3.47e-40
Ndufa11	3.68e-40
Zfhx3	3.93e-40
Mllt10	4.27e-40
Bcl6	4.55e-40
Wbp4	5.1e-40
Hist1h4a	5.36e-40
Dnah8	7.39e-40
Spcs1	7.99e-40
Hivep2	9.61e-40
Hp1bp3	1.09e-39
Fmr1	1.31e-39
Ccni	1.42e-39
Rnf149	1.45e-39
Cops3	1.45e-39
Arpp19	1.79e-39
Aldh9a1	1.84e-39
Ppp1r35	1.89e-39
Ifngr1	1.91e-39
Egr3	1.96e-39
Akr1a1	2.35e-39
Pfkfb3	2.62e-39
2001-09-01	2.67e-39
Fam69a	2.73e-39
Tonsl	2.76e-39
Mtf2	2.79e-39
Asrgl1	3.44e-39
Pvr	4.41e-39
Ndufs5	4.58e-39
Snx18	5.19e-39
Hnrnpul2	5.91e-39
Stag1	6.26e-39
Gpr34	6.78e-39
Ifi27	7.18e-39
Vps36	7.42e-39
Ncf4	7.43e-39
Stag3	7.75e-39
Treml2	9.96e-39
Kcnab2	1.04e-38
Nup133	1.1e-38
Psmd7	1.16e-38
Sgms1	1.28e-38
Nfix	1.36e-38
Cdk19	1.41e-38
Ints11	1.69e-38
Tctex1d2	1.95e-38
Nemp1	1.97e-38
Uqcrfs1	2.27e-38
Lcp1	2.44e-38
Fes	2.87e-38
Tbkbp1	2.97e-38
Rps25	3.02e-38
Sclt1	3.06e-38
Dbr1	3.2e-38
Pik3cb	3.35e-38
Lztfl1	3.84e-38
Mrps12	3.86e-38
Snrpd3	4.04e-38
Coro2a	4.38e-38
Rpl36a	4.53e-38
Ly6a	4.8e-38
Fcrl1	4.97e-38
Itgb1	5.3e-38
Usf2	5.41e-38
Mthfsl	5.47e-38
Mboat1	5.62e-38
Rock2	5.68e-38
Gpr68	6.61e-38
Taf15	6.78e-38
Polq	7.21e-38
Ctbp2	7.29e-38
G3bp1	7.37e-38
Slc2a3	7.38e-38
Lsm11	8.45e-38
Timm22	9.77e-38
Psmc4	9.81e-38
Mettl9	9.86e-38
Bin1	9.87e-38
Atp5d	1.16e-37
Smim14	1.18e-37
Mprip	1.18e-37
Eif4e	1.42e-37
Dmac1	1.44e-37
Agfg2	1.72e-37
Tmem131l	1.72e-37
Spidr	1.87e-37
Psmd6	2.02e-37
Pxdc1	2.08e-37
Procr	2.25e-37
Cep70	2.29e-37
Acer3	2.3e-37
Hexa	2.55e-37
Ndufa5	2.56e-37
Zfp41	3.59e-37
Ctdsp2	3.89e-37
Arrdc4	4.13e-37
Smc5	4.68e-37
Spata24	5.14e-37
Dock1	5.37e-37
Tbxas1	5.4e-37
Hrh1	5.6e-37
Cspp1	6.22e-37
Gm38037	6.57e-37
Cep128	8.17e-37
Pisd	8.97e-37
Il13ra1	1.19e-36
Ap3s1	1.19e-36
Fanci	1.22e-36
Akap13	1.24e-36
Med4	1.28e-36
Gpc1	1.56e-36
Vamp5	1.56e-36
Adss	1.72e-36
Cinp	1.72e-36
Ddx5	1.76e-36
Hist2h4	1.92e-36
Ipo5	1.94e-36
Lmf2	2.47e-36
Cchcr1	2.5e-36
Spp1	2.64e-36
Dscam	2.81e-36
Acat1	3.08e-36
St3gal1	3.13e-36
Brd3	3.32e-36
Exosc7	3.45e-36
Orc1	3.75e-36
Ppdpf	3.85e-36
Ift80	3.93e-36
Selenof	4.06e-36
Cep63	4.65e-36
Sox4	4.96e-36
Agtrap	5e-36
Dgkz	7.13e-36
Cdc42	8.19e-36
Rcsd1	8.97e-36
Rpia	9.23e-36
Amdhd2	9.36e-36
Saal1	9.67e-36
Zbtb46	1e-35
Inf2	1.02e-35
Btbd1	1.14e-35
Msl3	1.2e-35
Snx20	1.34e-35
Naa50	1.37e-35
Ctnnbip1	1.45e-35
Prkd3	1.56e-35
Prelid3b	1.63e-35
Pcbp2	1.66e-35
Fcho1	1.68e-35
Rab30	1.71e-35
Ccdc124	1.72e-35
Hnrnph1	1.93e-35
Ppa1	2.03e-35
Cnep1r1	2.2e-35
Tubgcp2	2.22e-35
Tmem50b	2.25e-35
Psmb4	2.43e-35
Lgals9	2.96e-35
Apod	3.11e-35
Mrps26	3.13e-35
Alg8	3.43e-35
Vcl	3.44e-35
Mgme1	3.61e-35
Capzb	3.78e-35
Cdan1	4.02e-35
Rbks	4.35e-35
Lmo1	4.56e-35
Mrpl40	4.86e-35
Dynll1	5.06e-35
Slirp	5.43e-35
Cd209e	6.11e-35
Tmem205	6.15e-35
Smarcb1	6.88e-35
Slc16a3	8.05e-35
Etfa	8.41e-35
Foxn3	9.38e-35
Dpp4	9.75e-35
Anxa7	9.82e-35
Eed	9.86e-35
Ccdc167	1e-34
Cklf	1e-34
Zcchc17	1.02e-34
Sri	1.03e-34
Mrpl23	1.24e-34
Gtf2h5	1.24e-34
Man1a	1.27e-34
Anxa3	1.3e-34
Psmc2	1.35e-34
Ctsa	1.37e-34
Atp5c1	1.43e-34
Haus7	1.48e-34
Gusb	1.59e-34
Gnb1	1.63e-34
Atl2	1.68e-34
Naaa	2.11e-34
1700025G04Rik	2.22e-34
Lage3	2.22e-34
Angptl2	2.28e-34
Dhrs3	2.34e-34
Rftn1	2.38e-34
Gle1	2.59e-34
Foxp4	2.86e-34
Foxred2	2.99e-34
Exosc3	3.03e-34
Gclm	3.03e-34
Pin1	3.25e-34
Pnn	3.26e-34
Naa20	3.38e-34
Tsc22d4	3.49e-34
Dnajb11	3.53e-34
Thy1	3.78e-34
Hist1h4j	3.93e-34
Bbs9	4.17e-34
Atp6ap2	4.25e-34
Npl	4.71e-34
Srgap2	5.18e-34
Dusp16	5.24e-34
Cmtm3	6.41e-34
Atp10a	7.34e-34
Sf3b6	7.78e-34
Fancb	8.57e-34
Snrpb2	9.67e-34
Tpd52	9.69e-34
Ccdc88a	9.75e-34
Alkbh1	1.03e-33
Def6	1.05e-33
Polr2d	1.08e-33
Tcof1	1.08e-33
Nup54	1.13e-33
Arl11	1.16e-33
Nfil3	1.17e-33
Pms2	1.32e-33
Ubap2	1.34e-33
Alox5ap	1.57e-33
Npm3	1.58e-33
Phf10	1.62e-33
Rgs12	1.65e-33
Cdk5rap2	1.7e-33
Nedd1	1.79e-33
Smyd2	1.94e-33
Fabp5	2.24e-33
Ak6	2.28e-33
Capza1	2.53e-33
Cks1brt	2.73e-33
Fcgr1	3.13e-33
Steap3	3.17e-33
Gm42047	3.18e-33
Metap2	3.53e-33
Kdelr1	4.01e-33
Mrps14	4.07e-33
Erg28	4.25e-33
Polr2c	4.55e-33
Lnpk	5.53e-33
Hck	5.88e-33
Srsf10	7.46e-33
Pdia3	7.53e-33
Psmc6	7.74e-33
Dnajc15	8.7e-33
Poc1b	8.97e-33
Magt1	9.02e-33
Cd79b	9.48e-33
Eif4h	9.64e-33
Senp1	9.78e-33
S100a11	1.02e-32
Lrrfip2	1.03e-32
Mcl1	1.2e-32
Twf2	1.3e-32
Gm36161	1.35e-32
Add1	1.4e-32
Itgb3bp	1.4e-32
Taf6	1.4e-32
Vdac2	1.55e-32
Sulf2	1.61e-32
Rnf7	1.64e-32
Mphosph8	1.86e-32
Kif24	2.1e-32
Lrwd1	2.44e-32
Uck2	2.46e-32
Cd209a	2.51e-32
Hes1	2.7e-32
Nme1	2.76e-32
Ilkap	2.77e-32
Hist1h4f	2.79e-32
Idh1	2.79e-32
Cenpj	2.97e-32
Stim1	3.27e-32
Atp5g2	3.28e-32
Oser1	3.32e-32
Fuca2	3.45e-32
Rgs19	3.48e-32
Zfp91	3.69e-32
Csnk2b	4.05e-32
Dcaf15	4.05e-32
Polr2j	4.26e-32
Phf20l1	4.32e-32
Cdc34	4.5e-32
Ccr7	5.24e-32
Fsd1l	5.47e-32
Thoc3	5.48e-32
Nelfe	5.69e-32
Hif1a	5.89e-32
Tmx1	6.55e-32
Actl6a	6.62e-32
Ift57	6.67e-32
Rpl7	6.69e-32
Abcg3	6.92e-32
Ssr1	7.72e-32
Mrpl58	8.08e-32
Napsa	8.18e-32
Actb	8.2e-32
Ddx1	8.37e-32
Mrpl12	8.48e-32
Trim7	8.68e-32
H3f3b	9.88e-32
Thap11	9.99e-32
Btk	1.19e-31
Cul4b	1.3e-31
Nsmce2	1.32e-31
Kbtbd6	1.33e-31
Prmt1	1.36e-31
Uqcrh	1.4e-31
Taf12	1.46e-31
Pcbd2	1.47e-31
Fmnl1	1.55e-31
Ube2n	1.73e-31
Sac3d1	2.08e-31
Plppr3	2.1e-31
Coq7	2.11e-31
Zranb3	2.23e-31
Msn	2.25e-31
Tmed2	2.33e-31
Gm14161	2.8e-31
Ppp2r2d	2.85e-31
Gmeb1	3.2e-31
Ndufs6	3.45e-31
Mpst	3.75e-31
Syne3	3.77e-31
Siglecg	3.79e-31
Snx10	4.39e-31
Fcor	4.43e-31
Gpaa1	4.53e-31
Peak1	4.56e-31
Nccrp1	4.63e-31
Ppig	4.72e-31
Psmb7	4.79e-31
Golm1	5.05e-31
Fam120a	5.57e-31
Ptrhd1	6.29e-31
Tnip1	6.57e-31
Myo1f	7.08e-31
Usp14	7.83e-31
Gm9733	8.19e-31
Nipsnap3b	8.72e-31
Pxylp1	8.75e-31
Zfp414	9.06e-31
Mid1ip1	9.13e-31
Pcm1	9.77e-31
Prps1	1.08e-30
Cdca7l	1.31e-30
Rrad	1.34e-30
Mef2d	1.39e-30
Tbc1d10b	1.48e-30
Med14	1.49e-30
Tns4	1.6e-30
Snrnp25	1.7e-30
Dgkg	1.77e-30
Dkc1	1.8e-30
Slc41a1	1.82e-30
Tial1	1.83e-30
Mad2l1bp	1.91e-30
Arpc1b	1.93e-30
Khsrp	1.93e-30
Mrps17	1.97e-30
Ralb	2.1e-30
Fam110a	2.11e-30
Myg1	2.38e-30
Fam107b	2.49e-30
Cox7b	2.56e-30
Ypel3	2.78e-30
Cuta	2.79e-30
Rplp0	3.06e-30
Stom	3.06e-30
Qser1	3.21e-30
Cisd2	3.54e-30
Ap3b1	3.55e-30
Znhit3	3.58e-30
4930503L19Rik	3.65e-30
Cggbp1	5.03e-30
Znrf1	5.19e-30
Shmt1	5.88e-30
Ndufv2	5.91e-30
Lncpint	6.61e-30
Sgf29	6.74e-30
Dennd3	7.19e-30
Uqcr11	7.19e-30
Cdc23	7.56e-30
Gm17018	7.57e-30
Alg6	7.68e-30
Get4	8.51e-30
Dnajb6	9.02e-30
Upk1b	9.22e-30
Utrn	1.04e-29
Nop58	1.09e-29
Ndufaf2	1.12e-29
Psma1	1.14e-29
Sgcb	1.27e-29
Tmem123	1.3e-29
Ltb4r1	1.37e-29
Rab6b	1.41e-29
Fam173a	1.44e-29
Myo1g	1.45e-29
A430046D13Rik	1.46e-29
Zfp382	1.6e-29
Cap1	1.7e-29
Gm20186	1.88e-29
Nrp1	1.91e-29
Wdr62	2.08e-29
Cd72	2.19e-29
Odf2l	2.22e-29
Hist2h2ab	2.22e-29
Ube2k	2.41e-29
Syne2	2.65e-29
Gatad2a	2.73e-29
Zcchc8	2.82e-29
Ruvbl2	2.86e-29
Arrb1	2.89e-29
Tgfbr2	3.22e-29
Blvrb	4.2e-29
[truncated: 11,930 more rows]
