# Supplementary material for: Distinct ontogenetic lineages dictate cDC2 heterogeneity
Source: Nat Immunol. 2024 Feb 13;25(3):448–61. doi: 10.1038/s41590-024-01745-9 (PMC10907303; doi:10.1038/s41590-024-01745-9)
Supplement: Supplementary file 13 — List of TaqMan probes used in this study. [file 41590_2024_1745_MOESM13_ESM.xlsx]

## Sheet: Sheet1
Brand	Target	Reference
Taqmn	Siglech	Mm00618627_m1
Taqmn	Cd8a	Mm01182107_g1
Taqmn	Tbx21	Mm00450960_m1
Taqmn	Lyz2	Mm01612741_m1
Taqmn	Il12b	Mm01288989_m1
Taqmn	Rn18s	Mm03928990_g1
Taqmn	Hprt	Mm03024075_m1
